# Supplementary material for: Pyrazinamide triggers degradation of its target aspartate decarboxylase
Source: Nat Commun. 2020 Apr 3;11:1661. doi: 10.1038/s41467-020-15516-1 (PMC7125159; doi:10.1038/s41467-020-15516-1)
Supplement: Supplementary file 6 — Supplementary Data 2 [file 41467_2020_15516_MOESM6_ESM.xlsx]

## Sheet: bcg 1
% Cov	Accession #	Name	Peptides(95%)
96.5	sp|A1KFR2|CH602_MYCBP	60 kDa chaperonin 2 OS=Mycobacterium bovis (strain BCG / Pasteur 1173P2) OX=410289 GN=groL2 PE=3 SV=1	504
66.1	tr|A0A0H3MGR2|A0A0H3MGR2_MYCBP	Probable multifunctional mycocerosic acid synthase membrane-associated mas OS=Mycobacterium bovis (strain BCG / Pasteur 1173P2) OX=410289 GN=mas PE=4 SV=1	234
87.1	sp|A1KGG5|EFTU_MYCBP	Elongation factor Tu OS=Mycobacterium bovis (strain BCG / Pasteur 1173P2) OX=410289 GN=tuf PE=3 SV=1	225
76.3	sp|A1KGE8|RPOC_MYCBP	DNA-directed RNA polymerase subunit beta' OS=Mycobacterium bovis (strain BCG / Pasteur 1173P2) OX=410289 GN=rpoC PE=3 SV=1	214
60.6	tr|A0A0H3MFR6|A0A0H3MFR6_MYCBP	Probable fatty acid synthase fas OS=Mycobacterium bovis (strain BCG / Pasteur 1173P2) OX=410289 GN=fas PE=4 SV=1	190
72.9	sp|A1KGE7|RPOB_MYCBP	DNA-directed RNA polymerase subunit beta OS=Mycobacterium bovis (strain BCG / Pasteur 1173P2) OX=410289 GN=rpoB PE=3 SV=2	141
85.4	sp|A1KFH2|DNAK_MYCBP	Chaperone protein DnaK OS=Mycobacterium bovis (strain BCG / Pasteur 1173P2) OX=410289 GN=dnaK PE=1 SV=1	131
51	tr|A0A0H3M9Y4|A0A0H3M9Y4_MYCBP	Phenolpthiocerol synthesis type-I polyketide synthase ppsC OS=Mycobacterium bovis (strain BCG / Pasteur 1173P2) OX=410289 GN=ppsC PE=4 SV=1	119
61.2	tr|A0A0H3MC20|A0A0H3MC20_MYCBP	Polyketide synthase pks13 OS=Mycobacterium bovis (strain BCG / Pasteur 1173P2) OX=410289 GN=pks13 PE=4 SV=1	109
81.5	sp|A1KPA8|CH601_MYCBP	60 kDa chaperonin 1 OS=Mycobacterium bovis (strain BCG / Pasteur 1173P2) OX=410289 GN=groL1 PE=1 SV=1	107
56.1	tr|A0A0H3M8B0|A0A0H3M8B0_MYCBP	Phenolpthiocerol synthesis type-I polyketide synthase ppsE OS=Mycobacterium bovis (strain BCG / Pasteur 1173P2) OX=410289 GN=ppsE PE=4 SV=1	102
44.7	tr|A0A0H3M8C2|A0A0H3M8C2_MYCBP	Probable polyketide synthase pks1 OS=Mycobacterium bovis (strain BCG / Pasteur 1173P2) OX=410289 GN=pks1 PE=4 SV=1	90
81.6	sp|A1KPE3|RPOA_MYCBP	DNA-directed RNA polymerase subunit alpha OS=Mycobacterium bovis (strain BCG / Pasteur 1173P2) OX=410289 GN=rpoA PE=3 SV=1	86
99	sp|A1KPA9|CH10_MYCBP	10 kDa chaperonin OS=Mycobacterium bovis (strain BCG / Pasteur 1173P2) OX=410289 GN=groS PE=3 SV=1	86
76.9	sp|A1KGG4|EFG_MYCBP	Elongation factor G OS=Mycobacterium bovis (strain BCG / Pasteur 1173P2) OX=410289 GN=fusA PE=3 SV=1	84
70.1	tr|A0A0H3M6S8|A0A0H3M6S8_MYCBP	Glutamine synthetase OS=Mycobacterium bovis (strain BCG / Pasteur 1173P2) OX=410289 GN=glnA1 PE=3 SV=1	83
67.5	sp|A1KNQ0|SAHH_MYCBP	Adenosylhomocysteinase OS=Mycobacterium bovis (strain BCG / Pasteur 1173P2) OX=410289 GN=ahcY PE=3 SV=1	83
74.4	sp|A1KJP9|MASZ_MYCBP	Malate synthase G OS=Mycobacterium bovis (strain BCG / Pasteur 1173P2) OX=410289 GN=glcB PE=3 SV=1	81
51.7	tr|A0A0H3M7U0|A0A0H3M7U0_MYCBP	Phenolpthiocerol synthesis type-I polyketide synthase ppsA OS=Mycobacterium bovis (strain BCG / Pasteur 1173P2) OX=410289 GN=ppsA PE=4 SV=1	79
69.7	tr|A0A0H3MAU6|A0A0H3MAU6_MYCBP	Probable bifunctional protein acetyl-/propionyl-coenzyme A carboxylase (Alpha chain) accA3: biotin carboxylase + biotin carboxyl carrier protein OS=Mycobacterium bovis (strain BCG / Pasteur 1173P2) OX=410289 GN=accA3 PE=4 SV=1	78
67.6	sp|A1KHS4|METE_MYCBP	5-methyltetrahydropteroyltriglutamate--homocysteine methyltransferase OS=Mycobacterium bovis (strain BCG / Pasteur 1173P2) OX=410289 GN=metE PE=3 SV=1	77
66.1	sp|A1KKZ1|HTPG_MYCBP	Chaperone protein HtpG OS=Mycobacterium bovis (strain BCG / Pasteur 1173P2) OX=410289 GN=htpG PE=3 SV=1	71
34.3	tr|A0A0H3M7L7|A0A0H3M7L7_MYCBP	Probable polyketide synthase pks12 OS=Mycobacterium bovis (strain BCG / Pasteur 1173P2) OX=410289 GN=pks12 PE=4 SV=1	68
58.2	tr|A0A0H3MFL9|A0A0H3MFL9_MYCBP	Probable nad-dependent glutamate dehydrogenase gdh OS=Mycobacterium bovis (strain BCG / Pasteur 1173P2) OX=410289 GN=gdh PE=4 SV=1	66
74.8	tr|A0A0H3M8A6|A0A0H3M8A6_MYCBP	Fatty-acid-CoA ligase fadD26 OS=Mycobacterium bovis (strain BCG / Pasteur 1173P2) OX=410289 GN=fadD26 PE=4 SV=1	63
54.6	tr|A0A0H3M648|A0A0H3M648_MYCBP	Probable aconitate hydratase acn OS=Mycobacterium bovis (strain BCG / Pasteur 1173P2) OX=410289 GN=acn PE=4 SV=1	60
39.7	tr|A0A0H3MDP0|A0A0H3MDP0_MYCBP	Phenolpthiocerol synthesis type-I polyketide synthase ppsB OS=Mycobacterium bovis (strain BCG / Pasteur 1173P2) OX=410289 GN=ppsB PE=4 SV=1	59
67.4	tr|A0A0H3M6I9|A0A0H3M6I9_MYCBP	Probable ribosomal protein S1 rpsA OS=Mycobacterium bovis (strain BCG / Pasteur 1173P2) OX=410289 GN=rpsA PE=4 SV=1	59
60.4	sp|A1KI36|KGD_MYCBP	Multifunctional 2-oxoglutarate metabolism enzyme OS=Mycobacterium bovis (strain BCG / Pasteur 1173P2) OX=410289 GN=kgd PE=3 SV=2	57
56.6	sp|A1KJX3|KATG_MYCBP	Catalase-peroxidase OS=Mycobacterium bovis (strain BCG / Pasteur 1173P2) OX=410289 GN=katG PE=3 SV=1	57
65.3	tr|A0A0H3MF64|A0A0H3MF64_MYCBP	Probable ATP-dependent clp proteasE ATP-binding subunit clpC OS=Mycobacterium bovis (strain BCG / Pasteur 1173P2) OX=410289 GN=clpC PE=4 SV=1	56
68.1	tr|A0A0H3MJ88|A0A0H3MJ88_MYCBP	Probable fatty-acid-CoA ligase fadD32 OS=Mycobacterium bovis (strain BCG / Pasteur 1173P2) OX=410289 GN=fadD32 PE=4 SV=1	56
84.8	sp|A1KI98|ATPB_MYCBP	ATP synthase subunit beta OS=Mycobacterium bovis (strain BCG / Pasteur 1173P2) OX=410289 GN=atpD PE=3 SV=1	56
52.3	sp|A1KMC6|PNP_MYCBP	Polyribonucleotide nucleotidyltransferase OS=Mycobacterium bovis (strain BCG / Pasteur 1173P2) OX=410289 GN=pnp PE=3 SV=1	54
92.2	tr|A0A0H3MDR9|A0A0H3MDR9_MYCBP	D-3-phosphoglycerate dehydrogenase OS=Mycobacterium bovis (strain BCG / Pasteur 1173P2) OX=410289 GN=serA1 PE=3 SV=1	54
57.7	tr|A0A0H3MHK1|A0A0H3MHK1_MYCBP	PRobable propionyl-CoA carboxylase beta chain 5 accD5 OS=Mycobacterium bovis (strain BCG / Pasteur 1173P2) OX=410289 GN=accD5 PE=4 SV=1	54
79.7	tr|A0A0H3M4I5|A0A0H3M4I5_MYCBP	Uncharacterized protein OS=Mycobacterium bovis (strain BCG / Pasteur 1173P2) OX=410289 GN=BCG_0884c PE=4 SV=1	54
67.8	sp|A1KI96|ATPA_MYCBP	ATP synthase subunit alpha OS=Mycobacterium bovis (strain BCG / Pasteur 1173P2) OX=410289 GN=atpA PE=3 SV=1	53
73.7	tr|A0A0H3M7K8|A0A0H3M7K8_MYCBP	Probable acyl-CoA dehydrogenase fadE5 OS=Mycobacterium bovis (strain BCG / Pasteur 1173P2) OX=410289 GN=fadE5 PE=3 SV=1	53
41.7	tr|A0A0H3MJE7|A0A0H3MJE7_MYCBP	Putative ferredoxin-dependent glutamate synthase [NADPH] (Large subunit) gltB OS=Mycobacterium bovis (strain BCG / Pasteur 1173P2) OX=410289 GN=gltB PE=4 SV=1	51
85.9	tr|A0A0H3MAE5|A0A0H3MAE5_MYCBP	Probable transcriptional regulatory protein moxR1 OS=Mycobacterium bovis (strain BCG / Pasteur 1173P2) OX=410289 GN=moxR1 PE=4 SV=1	51
64.7	tr|A0A0H3M3A7|A0A0H3M3A7_MYCBP	Probable fatty oxidation protein fadB OS=Mycobacterium bovis (strain BCG / Pasteur 1173P2) OX=410289 GN=fadB PE=4 SV=1	44
65.7	tr|A0A0H3MAC0|A0A0H3MAC0_MYCBP	Transketolase OS=Mycobacterium bovis (strain BCG / Pasteur 1173P2) OX=410289 GN=tkt PE=3 SV=1	44
51.2	tr|A0A0H3M121|A0A0H3M121_MYCBP	Probable succinate dehydrogenase [iron-sulfur subunit] OS=Mycobacterium bovis (strain BCG / Pasteur 1173P2) OX=410289 GN=BCG_0286c PE=4 SV=1	43
94.3	tr|A0A0H3MGW8|A0A0H3MGW8_MYCBP	Probable electron transfer flavoprotein (Alpha-subunit) fixB OS=Mycobacterium bovis (strain BCG / Pasteur 1173P2) OX=410289 GN=fixB PE=4 SV=1	42
59.5	tr|A0A0H3MA36|A0A0H3MA36_MYCBP	DNA topoisomerase 1 OS=Mycobacterium bovis (strain BCG / Pasteur 1173P2) OX=410289 GN=topA PE=3 SV=1	41
53.2	sp|A0A0G2Q9F8|GYRA_MYCBP	DNA gyrase subunit A OS=Mycobacterium bovis (strain BCG / Pasteur 1173P2) OX=410289 GN=gyrA1 PE=1 SV=1	40
54.3	tr|A0A0H3M6U5|A0A0H3M6U5_MYCBP	Pyruvate dehydrogenase E1 component OS=Mycobacterium bovis (strain BCG / Pasteur 1173P2) OX=410289 GN=aceE PE=4 SV=1	40
65.5	sp|A1KII1|METK_MYCBP	S-adenosylmethionine synthase OS=Mycobacterium bovis (strain BCG / Pasteur 1173P2) OX=410289 GN=metK PE=3 SV=1	40
51.7	sp|A1KF31|PCKG_MYCBP	Phosphoenolpyruvate carboxykinase [GTP] OS=Mycobacterium bovis (strain BCG / Pasteur 1173P2) OX=410289 GN=pckG PE=2 SV=1	38
50.2	tr|A0A0H3M7W9|A0A0H3M7W9_MYCBP	Chaperone protein ClpB OS=Mycobacterium bovis (strain BCG / Pasteur 1173P2) OX=410289 GN=clpB PE=3 SV=1	37
51.7	tr|A0A0H3M4J8|A0A0H3M4J8_MYCBP	Probable glycogen phosphorylase glgP OS=Mycobacterium bovis (strain BCG / Pasteur 1173P2) OX=410289 GN=glgP PE=4 SV=1	37
69.5	tr|A0A0H3M7A3|A0A0H3M7A3_MYCBP	Probable macrolide-transport ATP-binding protein ABC transporter OS=Mycobacterium bovis (strain BCG / Pasteur 1173P2) OX=410289 GN=BCG_2497c PE=4 SV=1	37
59	tr|A0A0H3MA15|A0A0H3MA15_MYCBP	Transcription termination factor Rho OS=Mycobacterium bovis (strain BCG / Pasteur 1173P2) OX=410289 GN=rho PE=3 SV=1	37
40.6	sp|A1KNI8|Y3215_MYCBP	UPF0182 protein BCG_3215c OS=Mycobacterium bovis (strain BCG / Pasteur 1173P2) OX=410289 GN=BCG_3215c PE=3 SV=1	37
42.7	tr|A0A0H3MFQ3|A0A0H3MFQ3_MYCBP	Probable propionyl-CoA carboxylase beta chain 4 accD4 OS=Mycobacterium bovis (strain BCG / Pasteur 1173P2) OX=410289 GN=accD4 PE=4 SV=1	36
54.2	sp|A1KLQ3|SYA_MYCBP	Alanine--tRNA ligase OS=Mycobacterium bovis (strain BCG / Pasteur 1173P2) OX=410289 GN=alaS PE=3 SV=1	35
81.1	tr|A0A0H3M3X5|A0A0H3M3X5_MYCBP	Cysteine desulfurase OS=Mycobacterium bovis (strain BCG / Pasteur 1173P2) OX=410289 GN=csd PE=3 SV=1	35
70.9	tr|A0A0H3M3L4|A0A0H3M3L4_MYCBP	Dihydrolipoyl dehydrogenase OS=Mycobacterium bovis (strain BCG / Pasteur 1173P2) OX=410289 GN=lpd PE=3 SV=1	35
55.1	tr|A0A0H3M5C1|A0A0H3M5C1_MYCBP	Phenylalanine--tRNA ligase beta subunit OS=Mycobacterium bovis (strain BCG / Pasteur 1173P2) OX=410289 GN=pheT PE=3 SV=1	34
73.6	tr|A0A0H3M0K1|A0A0H3M0K1_MYCBP	Myo-inositol-1-phosphate synthase INO1 OS=Mycobacterium bovis (strain BCG / Pasteur 1173P2) OX=410289 GN=ino1 PE=4 SV=1	34
53.2	tr|A0A0H3M5S4|A0A0H3M5S4_MYCBP	Dihydrolipoamide acetyltransferase component of pyruvate dehydrogenase complex OS=Mycobacterium bovis (strain BCG / Pasteur 1173P2) OX=410289 GN=dlaT PE=3 SV=1	34
66.4	tr|A0A0H3M586|A0A0H3M586_MYCBP	Serine hydroxymethyltransferase OS=Mycobacterium bovis (strain BCG / Pasteur 1173P2) OX=410289 GN=glyA1 PE=3 SV=1	34
71.9	tr|A0A0H3M6V0|A0A0H3M6V0_MYCBP	3-oxoacyl-[acyl-carrier protein] synthase 2 kasB OS=Mycobacterium bovis (strain BCG / Pasteur 1173P2) OX=410289 GN=kasB PE=3 SV=1	34
42.4	sp|A1KNP2|SECA1_MYCBP	Protein translocase subunit SecA 1 OS=Mycobacterium bovis (strain BCG / Pasteur 1173P2) OX=410289 GN=secA1 PE=3 SV=1	33
25.5	tr|A0A0H3M694|A0A0H3M694_MYCBP	Probable polyketide synthase pks5 OS=Mycobacterium bovis (strain BCG / Pasteur 1173P2) OX=410289 GN=pks5 PE=4 SV=1	33
53.2	tr|A0A0H3MEW8|A0A0H3MEW8_MYCBP	Probable Rieske iron-sulfur protein QcrA OS=Mycobacterium bovis (strain BCG / Pasteur 1173P2) OX=410289 GN=qcrA PE=4 SV=1	33
51.6	sp|A0A0H3MBK5|PSTS3_MYCBP	Phosphate-binding protein PstS3 OS=Mycobacterium bovis (strain BCG / Pasteur 1173P2) OX=410289 GN=pstS3 PE=1 SV=1	33
52	tr|A0A0H3M5X7|A0A0H3M5X7_MYCBP	Probable isocitrate lyase aceA OS=Mycobacterium bovis (strain BCG / Pasteur 1173P2) OX=410289 GN=aceA PE=4 SV=1	32
43.8	tr|A0A0H3MC79|A0A0H3MC79_MYCBP	Uncharacterized protein OS=Mycobacterium bovis (strain BCG / Pasteur 1173P2) OX=410289 GN=BCG_3931 PE=4 SV=1	32
59.1	tr|A0A0H3MFH5|A0A0H3MFH5_MYCBP	Uncharacterized protein OS=Mycobacterium bovis (strain BCG / Pasteur 1173P2) OX=410289 GN=BCG_3782c PE=4 SV=1	32
54.1	tr|A0A0H3MAH2|A0A0H3MAH2_MYCBP	NADH-quinone oxidoreductase OS=Mycobacterium bovis (strain BCG / Pasteur 1173P2) OX=410289 GN=nuoG PE=3 SV=1	31
51	tr|A0A0H3M2F3|A0A0H3M2F3_MYCBP	Probable isocitrate dehydrogenase OS=Mycobacterium bovis (strain BCG / Pasteur 1173P2) OX=410289 GN=icd2 PE=4 SV=1	31
49.8	tr|A0A0H3M795|A0A0H3M795_MYCBP	Probable aminopeptidase N pepN OS=Mycobacterium bovis (strain BCG / Pasteur 1173P2) OX=410289 GN=pepN PE=4 SV=1	31
48.8	tr|A0A0H3MAT7|A0A0H3MAT7_MYCBP	Probable acyl-CoA dehydrogenase fadE25 OS=Mycobacterium bovis (strain BCG / Pasteur 1173P2) OX=410289 GN=fadE25 PE=3 SV=1	31
52.2	tr|A0A0H3MD23|A0A0H3MD23_MYCBP	Possible exported conserved protein OS=Mycobacterium bovis (strain BCG / Pasteur 1173P2) OX=410289 GN=BCG_1550 PE=4 SV=1	31
35.1	tr|A0A0H3MGQ7|A0A0H3MGQ7_MYCBP	Phenolpthiocerol synthesis type-I polyketide synthase ppsD OS=Mycobacterium bovis (strain BCG / Pasteur 1173P2) OX=410289 GN=ppsD PE=4 SV=1	30
65.6	sp|A1KI80|SYR_MYCBP	Arginine--tRNA ligase OS=Mycobacterium bovis (strain BCG / Pasteur 1173P2) OX=410289 GN=argS PE=3 SV=1	30
35.6	sp|A0A0G2Q9D6|GYRB_MYCBP	DNA gyrase subunit B OS=Mycobacterium bovis (strain BCG / Pasteur 1173P2) OX=410289 GN=gyrB1 PE=1 SV=1	30
69.9	tr|A0A0H3M4V8|A0A0H3M4V8_MYCBP	Probable conserved ATP-binding protein ABC transporter OS=Mycobacterium bovis (strain BCG / Pasteur 1173P2) OX=410289 GN=BCG_1524 PE=4 SV=1	30
53.9	tr|A0A0H3ME46|A0A0H3ME46_MYCBP	Possible L-lactate dehydrogenase (Cytochrome) lldD2 OS=Mycobacterium bovis (strain BCG / Pasteur 1173P2) OX=410289 GN=lldD2 PE=3 SV=1	29
77.8	tr|A0A0H3MC12|A0A0H3MC12_MYCBP	Probable beta-ketoacyl CoA thiolase fadA3 OS=Mycobacterium bovis (strain BCG / Pasteur 1173P2) OX=410289 GN=fadA3 PE=3 SV=1	29
64.2	sp|A1KGI8|RS3_MYCBP	30S ribosomal protein S3 OS=Mycobacterium bovis (strain BCG / Pasteur 1173P2) OX=410289 GN=rpsC PE=3 SV=1	29
84.7	tr|A0A0H3MAR7|A0A0H3MAR7_MYCBP	Two component sensory transduction transcriptional regulatory protein mtrA OS=Mycobacterium bovis (strain BCG / Pasteur 1173P2) OX=410289 GN=mtrA PE=4 SV=1	29
60.9	tr|A0A0H3M2P3|A0A0H3M2P3_MYCBP	Possible enoyl-CoA hydratase echA6 OS=Mycobacterium bovis (strain BCG / Pasteur 1173P2) OX=410289 GN=echA6 PE=3 SV=1	29
67.3	tr|A0A0H3M3L9|A0A0H3M3L9_MYCBP	Isocitrate lyase icl OS=Mycobacterium bovis (strain BCG / Pasteur 1173P2) OX=410289 GN=icl PE=4 SV=1	29
29.4	tr|A0A0H3MDX6|A0A0H3MDX6_MYCBP	Probable conserved membrane protein OS=Mycobacterium bovis (strain BCG / Pasteur 1173P2) OX=410289 GN=BCG_1816 PE=4 SV=1	28
69.8	tr|A0A0H3M1P9|A0A0H3M1P9_MYCBP	Probable 3-oxoacyl-[acyl-carrier protein] reductase fabG4 OS=Mycobacterium bovis (strain BCG / Pasteur 1173P2) OX=410289 GN=fabG4 PE=4 SV=1	28
82.3	sp|A1KMN3|EFTS_MYCBP	Elongation factor Ts OS=Mycobacterium bovis (strain BCG / Pasteur 1173P2) OX=410289 GN=tsf PE=3 SV=1	28
73.9	tr|A0A0G2Q9D4|A0A0G2Q9D4_MYCBP	Beta sliding clamp OS=Mycobacterium bovis (strain BCG / Pasteur 1173P2) OX=410289 GN=dnaN_1 PE=3 SV=1	28
49.4	sp|A1KQD8|A85A_MYCBP	Diacylglycerol acyltransferase/mycolyltransferase Ag85A OS=Mycobacterium bovis (strain BCG / Pasteur 1173P2) OX=410289 GN=fbpA PE=3 SV=1	28
70	tr|A0A0H3MGM8|A0A0H3MGM8_MYCBP	30S ribosomal protein S2 OS=Mycobacterium bovis (strain BCG / Pasteur 1173P2) OX=410289 GN=rpsB PE=3 SV=1	28
42.8	tr|A0A0H3M9Z8|A0A0H3M9Z8_MYCBP	Probable fatty-acid-CoA ligase fadD29 OS=Mycobacterium bovis (strain BCG / Pasteur 1173P2) OX=410289 GN=fadD29 PE=4 SV=1	27
65.9	sp|A1KI97|ATPG_MYCBP	ATP synthase gamma chain OS=Mycobacterium bovis (strain BCG / Pasteur 1173P2) OX=410289 GN=atpG PE=3 SV=1	27
53.6	tr|A0A0G2Q9I2|A0A0G2Q9I2_MYCBP	Possible short-chain dehydrogenase/reductase OS=Mycobacterium bovis (strain BCG / Pasteur 1173P2) OX=410289 GN=BCG_3252 PE=4 SV=1	27
76.6	sp|A1KPE4|RS4_MYCBP	30S ribosomal protein S4 OS=Mycobacterium bovis (strain BCG / Pasteur 1173P2) OX=410289 GN=rpsD PE=3 SV=1	27
64.8	sp|A1KN04|GATB_MYCBP	Aspartyl/glutamyl-tRNA(Asn/Gln) amidotransferase subunit B OS=Mycobacterium bovis (strain BCG / Pasteur 1173P2) OX=410289 GN=gatB PE=3 SV=1	26
76.4	tr|A0A0G2Q9M2|A0A0G2Q9M2_MYCBP	Uncharacterized protein OS=Mycobacterium bovis (strain BCG / Pasteur 1173P2) OX=410289 GN=BCG_3321 PE=4 SV=1	26
39	tr|A0A0H3MDV8|A0A0H3MDV8_MYCBP	Ribonucleoside-diphosphate reductase OS=Mycobacterium bovis (strain BCG / Pasteur 1173P2) OX=410289 GN=nrdE PE=3 SV=1	26
77.3	tr|A0A0G2Q9N7|A0A0G2Q9N7_MYCBP	Thioredoxin reductase OS=Mycobacterium bovis (strain BCG / Pasteur 1173P2) OX=410289 GN=trxB2_1 PE=3 SV=1	26
35.9	tr|A0A0H3M8B5|A0A0H3M8B5_MYCBP	Fatty-acid-CoA ligase fadD28 OS=Mycobacterium bovis (strain BCG / Pasteur 1173P2) OX=410289 GN=fadD28 PE=4 SV=1	26
65.8	tr|A0A0H3MC72|A0A0H3MC72_MYCBP	Putative NADH-dependent glutamate synthase (Small subunit) gltD OS=Mycobacterium bovis (strain BCG / Pasteur 1173P2) OX=410289 GN=gltD PE=4 SV=1	25
43.3	tr|A0A0H3M8H6|A0A0H3M8H6_MYCBP	Uncharacterized protein OS=Mycobacterium bovis (strain BCG / Pasteur 1173P2) OX=410289 GN=BCG_0660c PE=4 SV=1	25
59.7	tr|A0A0H3MBW0|A0A0H3MBW0_MYCBP	Phospho-2-dehydro-3-deoxyheptonate aldolase OS=Mycobacterium bovis (strain BCG / Pasteur 1173P2) OX=410289 GN=aroG PE=3 SV=1	25
49.1	sp|A1KI95|ATPFD_MYCBP	ATP synthase subunit b-delta OS=Mycobacterium bovis (strain BCG / Pasteur 1173P2) OX=410289 GN=atpFH PE=3 SV=1	25
66.9	tr|A0A0H3M8K1|A0A0H3M8K1_MYCBP	Probable electron transfer flavoprotein (Beta-subunit) fixA OS=Mycobacterium bovis (strain BCG / Pasteur 1173P2) OX=410289 GN=fixA PE=4 SV=1	25
89.4	sp|A1KMW6|Y2993_MYCBP	Uncharacterized oxidoreductase BCG_2993 OS=Mycobacterium bovis (strain BCG / Pasteur 1173P2) OX=410289 GN=BCG_2993 PE=3 SV=1	25
50.1	sp|A1KH85|SUCC_MYCBP	Succinate--CoA ligase [ADP-forming] subunit beta OS=Mycobacterium bovis (strain BCG / Pasteur 1173P2) OX=410289 GN=sucC PE=3 SV=1	25
51.5	sp|A1KLF8|TIG_MYCBP	Trigger factor OS=Mycobacterium bovis (strain BCG / Pasteur 1173P2) OX=410289 GN=tig PE=3 SV=1	25
74.1	tr|A0A0H3M5R5|A0A0H3M5R5_MYCBP	Adenosine kinase OS=Mycobacterium bovis (strain BCG / Pasteur 1173P2) OX=410289 GN=adoK PE=4 SV=1	25
57.8	tr|A0A0H3MFG4|A0A0H3MFG4_MYCBP	2-isopropylmalate synthase OS=Mycobacterium bovis (strain BCG / Pasteur 1173P2) OX=410289 GN=leuA PE=3 SV=1	24
29.7	tr|A0A0H3M6G7|A0A0H3M6G7_MYCBP	Methionine synthase OS=Mycobacterium bovis (strain BCG / Pasteur 1173P2) OX=410289 GN=metH PE=4 SV=1	24
36.4	tr|A0A0H3M4I3|A0A0H3M4I3_MYCBP	Possible long-chain acyl-CoA synthase OS=Mycobacterium bovis (strain BCG / Pasteur 1173P2) OX=410289 GN=BCG_1721 PE=4 SV=1	24
65.9	sp|A1KML3|ISPG_MYCBP	4-hydroxy-3-methylbut-2-en-1-yl diphosphate synthase (flavodoxin) OS=Mycobacterium bovis (strain BCG / Pasteur 1173P2) OX=410289 GN=ispG PE=3 SV=1	24
78	tr|A0A0H3M0S5|A0A0H3M0S5_MYCBP	Probable short-chain type dehydrogenase/reductase OS=Mycobacterium bovis (strain BCG / Pasteur 1173P2) OX=410289 GN=BCG_0184 PE=4 SV=1	24
74.6	tr|A0A0H3M4U6|A0A0H3M4U6_MYCBP	Succinate--CoA ligase [ADP-forming] subunit alpha OS=Mycobacterium bovis (strain BCG / Pasteur 1173P2) OX=410289 GN=sucD PE=3 SV=1	24
29.7	tr|A0A0H3M2S6|A0A0H3M2S6_MYCBP	Conserved transmembrane transport protein mmpL3 OS=Mycobacterium bovis (strain BCG / Pasteur 1173P2) OX=410289 GN=mmpL3 PE=4 SV=1	24
55.2	sp|A1KMZ6|ILVC_MYCBP	Ketol-acid reductoisomerase (NADP(+)) OS=Mycobacterium bovis (strain BCG / Pasteur 1173P2) OX=410289 GN=ilvC PE=3 SV=2	24
46.6	tr|A0A0H3M5M8|A0A0H3M5M8_MYCBP	Probable oxidoreductase OS=Mycobacterium bovis (strain BCG / Pasteur 1173P2) OX=410289 GN=BCG_1807 PE=4 SV=1	24
47	sp|A1KJN3|SECA2_MYCBP	Protein translocase subunit SecA 2 OS=Mycobacterium bovis (strain BCG / Pasteur 1173P2) OX=410289 GN=secA2 PE=3 SV=1	23
32.8	sp|A1KEK9|SYL_MYCBP	Leucine--tRNA ligase OS=Mycobacterium bovis (strain BCG / Pasteur 1173P2) OX=410289 GN=leuS PE=3 SV=1	23
53.2	tr|A0A0H3M5J1|A0A0H3M5J1_MYCBP	Probable serine protease htrA OS=Mycobacterium bovis (strain BCG / Pasteur 1173P2) OX=410289 GN=htrA PE=4 SV=1	23
47.2	tr|A0A0H3M6T3|A0A0H3M6T3_MYCBP	Uncharacterized protein OS=Mycobacterium bovis (strain BCG / Pasteur 1173P2) OX=410289 GN=BCG_2243 PE=4 SV=1	23
64.5	tr|A0A0H3M808|A0A0H3M808_MYCBP	Probable NADP-dependent alcohol dehydrogenase adhC OS=Mycobacterium bovis (strain BCG / Pasteur 1173P2) OX=410289 GN=adhC PE=3 SV=1	23
72.8	sp|A1KGC1|RL1_MYCBP	50S ribosomal protein L1 OS=Mycobacterium bovis (strain BCG / Pasteur 1173P2) OX=410289 GN=rplA PE=3 SV=1	23
60.2	tr|A0A0H3MBU2|A0A0H3MBU2_MYCBP	Cell division protein FtsZ OS=Mycobacterium bovis (strain BCG / Pasteur 1173P2) OX=410289 GN=ftsZ PE=3 SV=1	23
59.9	sp|A1KI28|MDH_MYCBP	Malate dehydrogenase OS=Mycobacterium bovis (strain BCG / Pasteur 1173P2) OX=410289 GN=mdh PE=3 SV=1	23
67	sp|A0A0H3MGR5|LPPX_MYCBP	Putative phthiocerol dimycocerosate transporter LppX OS=Mycobacterium bovis (strain BCG / Pasteur 1173P2) OX=410289 GN=lppX PE=1 SV=1	23
62.7	sp|A1KHG1|ENO_MYCBP	Enolase OS=Mycobacterium bovis (strain BCG / Pasteur 1173P2) OX=410289 GN=eno PE=3 SV=1	22
50.2	tr|A0A0H3ME97|A0A0H3ME97_MYCBP	Probable acyl-CoA ligase fadD31 OS=Mycobacterium bovis (strain BCG / Pasteur 1173P2) OX=410289 GN=fadD31 PE=4 SV=1	22
57	tr|A0A0H3M589|A0A0H3M589_MYCBP	Fumarate hydratase class II OS=Mycobacterium bovis (strain BCG / Pasteur 1173P2) OX=410289 GN=fum PE=3 SV=1	22
23.1	tr|A0A0H3MCA7|A0A0H3MCA7_MYCBP	Probable conserved transmembrane protein OS=Mycobacterium bovis (strain BCG / Pasteur 1173P2) OX=410289 GN=BCG_3967 PE=4 SV=1	22
68.7	sp|A1KGI2|RL3_MYCBP	50S ribosomal protein L3 OS=Mycobacterium bovis (strain BCG / Pasteur 1173P2) OX=410289 GN=rplC PE=3 SV=1	22
83.1	tr|A0A0H3M8M8|A0A0H3M8M8_MYCBP	Alkyl hydroperoxide reductase C protein ahpC OS=Mycobacterium bovis (strain BCG / Pasteur 1173P2) OX=410289 GN=ahpC PE=4 SV=1	22
40.6	tr|A0A0H3M6F5|A0A0H3M6F5_MYCBP	Probable helicase helZ OS=Mycobacterium bovis (strain BCG / Pasteur 1173P2) OX=410289 GN=helZ PE=4 SV=1	21
47.2	tr|A0A0H3MAY5|A0A0H3MAY5_MYCBP	Possible protease IV sppA (Endopeptidase IV) OS=Mycobacterium bovis (strain BCG / Pasteur 1173P2) OX=410289 GN=sppA PE=4 SV=1	21
34.8	sp|A1KMX8|PPK1_MYCBP	Polyphosphate kinase OS=Mycobacterium bovis (strain BCG / Pasteur 1173P2) OX=410289 GN=ppk PE=3 SV=1	21
64.3	sp|A1KJ75|ASSY_MYCBP	Argininosuccinate synthase OS=Mycobacterium bovis (strain BCG / Pasteur 1173P2) OX=410289 GN=argG PE=3 SV=1	21
47.6	tr|A0A0H3M788|A0A0H3M788_MYCBP	Probable oxidoreductase (Alpha subunit) OS=Mycobacterium bovis (strain BCG / Pasteur 1173P2) OX=410289 GN=BCG_2475c PE=4 SV=1	21
43.1	tr|A0A0H3M7V5|A0A0H3M7V5_MYCBP	Probable fatty-acid-CoA ligase fadD22 OS=Mycobacterium bovis (strain BCG / Pasteur 1173P2) OX=410289 GN=fadD22 PE=4 SV=1	21
48.7	tr|A0A0G2Q9K1|A0A0G2Q9K1_MYCBP	Glycerol-3-phosphate dehydrogenase OS=Mycobacterium bovis (strain BCG / Pasteur 1173P2) OX=410289 GN=glpD2_1 PE=3 SV=1	21
43.7	tr|A0A0H3MAG0|A0A0H3MAG0_MYCBP	Probable fatty-acid-CoA ligase fadD25 OS=Mycobacterium bovis (strain BCG / Pasteur 1173P2) OX=410289 GN=fadD25 PE=4 SV=1	21
66.3	tr|A0A0H3M7K2|A0A0H3M7K2_MYCBP	Possible methyltransferase (Methylase) OS=Mycobacterium bovis (strain BCG / Pasteur 1173P2) OX=410289 GN=BCG_2649 PE=4 SV=1	21
48.3	tr|A0A0H3MB17|A0A0H3MB17_MYCBP	Possible zinc-containing alcohol dehydrogenase NAD dependant adhB OS=Mycobacterium bovis (strain BCG / Pasteur 1173P2) OX=410289 GN=adhB PE=3 SV=1	21
59.3	sp|A1KGI5|RL2_MYCBP	50S ribosomal protein L2 OS=Mycobacterium bovis (strain BCG / Pasteur 1173P2) OX=410289 GN=rplB PE=3 SV=1	21
44.9	sp|A0A0H3M950|PSTS1_MYCBP	Phosphate-binding protein PstS1 OS=Mycobacterium bovis (strain BCG / Pasteur 1173P2) OX=410289 GN=pstS1 PE=1 SV=1	21
65.5	tr|A0A0H3MAD8|A0A0H3MAD8_MYCBP	Aspartate-semialdehyde dehydrogenase OS=Mycobacterium bovis (strain BCG / Pasteur 1173P2) OX=410289 GN=asd PE=3 SV=1	21
33.2	tr|A0A0H3M4F7|A0A0H3M4F7_MYCBP	UvrABC system protein A OS=Mycobacterium bovis (strain BCG / Pasteur 1173P2) OX=410289 GN=uvrA PE=3 SV=1	20
37.9	tr|A0A0H3M6C0|A0A0H3M6C0_MYCBP	Possible ribonuclease E rne OS=Mycobacterium bovis (strain BCG / Pasteur 1173P2) OX=410289 GN=rne PE=4 SV=1	20
31.8	tr|A0A0H3MAN7|A0A0H3MAN7_MYCBP	DNA polymerase I OS=Mycobacterium bovis (strain BCG / Pasteur 1173P2) OX=410289 GN=polA PE=3 SV=1	20
53.4	tr|A0A0H3M7N1|A0A0H3M7N1_MYCBP	Probable fatty-acid-CoA ligase fadD2 OS=Mycobacterium bovis (strain BCG / Pasteur 1173P2) OX=410289 GN=fadD2 PE=4 SV=1	20
52.5	tr|A0A0H3M573|A0A0H3M573_MYCBP	Pyruvate kinase OS=Mycobacterium bovis (strain BCG / Pasteur 1173P2) OX=410289 GN=pykA PE=3 SV=1	20
52.5	tr|A0A0H3M9B8|A0A0H3M9B8_MYCBP	Ribose-phosphate pyrophosphokinase OS=Mycobacterium bovis (strain BCG / Pasteur 1173P2) OX=410289 GN=prsA PE=3 SV=1	20
49.7	tr|A0A0H3M2N0|A0A0H3M2N0_MYCBP	Probable nad(P) transhydrogenase (Subunit alpha) pntAa [first part] OS=Mycobacterium bovis (strain BCG / Pasteur 1173P2) OX=410289 GN=pntAa PE=4 SV=1	20
36.8	sp|A1KGT6|PURL_MYCBP	Phosphoribosylformylglycinamidine synthase subunit PurL OS=Mycobacterium bovis (strain BCG / Pasteur 1173P2) OX=410289 GN=purL PE=3 SV=2	20
65.1	tr|A0A0H3M6B2|A0A0H3M6B2_MYCBP	Possible fatty acyl-CoA reductase OS=Mycobacterium bovis (strain BCG / Pasteur 1173P2) OX=410289 GN=BCG_1595 PE=3 SV=1	20
54.4	tr|A0A0H3M1F9|A0A0H3M1F9_MYCBP	Aldehyde dehydrogenase OS=Mycobacterium bovis (strain BCG / Pasteur 1173P2) OX=410289 GN=BCG_0183 PE=3 SV=1	20
45.9	tr|A0A0H3M823|A0A0H3M823_MYCBP	Aminomethyltransferase OS=Mycobacterium bovis (strain BCG / Pasteur 1173P2) OX=410289 GN=gcvT PE=3 SV=1	20
58.9	sp|A1KMI8|SYP_MYCBP	Proline--tRNA ligase OS=Mycobacterium bovis (strain BCG / Pasteur 1173P2) OX=410289 GN=proS PE=3 SV=1	19
39.4	tr|A0A0H3MFJ5|A0A0H3MFJ5_MYCBP	Valine--tRNA ligase OS=Mycobacterium bovis (strain BCG / Pasteur 1173P2) OX=410289 GN=valS PE=3 SV=1	19
62.3	tr|A0A0H3MDM9|A0A0H3MDM9_MYCBP	Signal recognition particle protein OS=Mycobacterium bovis (strain BCG / Pasteur 1173P2) OX=410289 GN=ffh PE=3 SV=1	19
58.2	tr|A0A0H3M4X4|A0A0H3M4X4_MYCBP	Probable reductase OS=Mycobacterium bovis (strain BCG / Pasteur 1173P2) OX=410289 GN=BCG_1905c PE=4 SV=1	19
42.4	tr|A0A0H3MGU7|A0A0H3MGU7_MYCBP	Acetolactate synthase OS=Mycobacterium bovis (strain BCG / Pasteur 1173P2) OX=410289 GN=ilvB1 PE=3 SV=1	19
37.3	sp|A1KMI2|IF2_MYCBP	Translation initiation factor IF-2 OS=Mycobacterium bovis (strain BCG / Pasteur 1173P2) OX=410289 GN=infB PE=3 SV=1	19
60.3	tr|A0A0H3M725|A0A0H3M725_MYCBP	Glycine--tRNA ligase OS=Mycobacterium bovis (strain BCG / Pasteur 1173P2) OX=410289 GN=glyS PE=3 SV=1	19
69.3	tr|A0A0H3MBZ3|A0A0H3MBZ3_MYCBP	Putative enoyl-CoA hydratase echA21 OS=Mycobacterium bovis (strain BCG / Pasteur 1173P2) OX=410289 GN=echA21 PE=4 SV=1	19
44.6	tr|A0A0H3MAS8|A0A0H3MAS8_MYCBP	Probable mannose-1-phosphate guanyltransferase manC OS=Mycobacterium bovis (strain BCG / Pasteur 1173P2) OX=410289 GN=manC PE=4 SV=1	19
47.8	tr|A0A0H3M3Q9|A0A0H3M3Q9_MYCBP	Methionine--tRNA ligase OS=Mycobacterium bovis (strain BCG / Pasteur 1173P2) OX=410289 GN=metS PE=3 SV=1	19
50.2	sp|A1KMU7|TAER_MYCBP	Trans-acting enoyl reductase OS=Mycobacterium bovis (strain BCG / Pasteur 1173P2) OX=410289 GN=BCG_2974 PE=3 SV=1	19
68.8	tr|A0A0H3M5H2|A0A0H3M5H2_MYCBP	2,3,4,5-tetrahydropyridine-2,6-dicarboxylate N-succinyltransferase OS=Mycobacterium bovis (strain BCG / Pasteur 1173P2) OX=410289 GN=dapD PE=3 SV=1	19
57.3	tr|A0A0H3MFE4|A0A0H3MFE4_MYCBP	Putative methanol dehydrogenase transcriptional regulatory protein moxR2 OS=Mycobacterium bovis (strain BCG / Pasteur 1173P2) OX=410289 GN=moxR2 PE=4 SV=1	19
42.8	tr|A0A0H3M5S1|A0A0H3M5S1_MYCBP	Uncharacterized protein OS=Mycobacterium bovis (strain BCG / Pasteur 1173P2) OX=410289 GN=BCG_1871c PE=4 SV=1	19
53.3	tr|A0A0H3M9X8|A0A0H3M9X8_MYCBP	Probable thioesterase tesA OS=Mycobacterium bovis (strain BCG / Pasteur 1173P2) OX=410289 GN=tesA PE=4 SV=1	19
63.6	sp|A1KGJ7|RL5_MYCBP	50S ribosomal protein L5 OS=Mycobacterium bovis (strain BCG / Pasteur 1173P2) OX=410289 GN=rplE PE=3 SV=1	19
58.1	tr|A0A0H3MAV0|A0A0H3MAV0_MYCBP	Methoxy mycolic acid synthase 4 mmaA4 OS=Mycobacterium bovis (strain BCG / Pasteur 1173P2) OX=410289 GN=mmaA4 PE=4 SV=1	19
75.6	tr|A0A0H3M2E5|A0A0H3M2E5_MYCBP	Single-stranded DNA-binding protein OS=Mycobacterium bovis (strain BCG / Pasteur 1173P2) OX=410289 GN=ssb PE=3 SV=1	19
37.5	tr|A0A0H3MDQ6|A0A0H3MDQ6_MYCBP	Pyruvate carboxylase OS=Mycobacterium bovis (strain BCG / Pasteur 1173P2) OX=410289 GN=pca PE=4 SV=1	18
41.4	tr|A0A0H3MB68|A0A0H3MB68_MYCBP	Inosine-5'-monophosphate dehydrogenase OS=Mycobacterium bovis (strain BCG / Pasteur 1173P2) OX=410289 GN=guaB2 PE=3 SV=1	18
29.2	tr|A0A0H3MG83|A0A0H3MG83_MYCBP	Protein RecA OS=Mycobacterium bovis (strain BCG / Pasteur 1173P2) OX=410289 GN=recA PE=3 SV=1	18
64	sp|A1KMU5|PHKR_MYCBP	Phthiodiolone/phenolphthiodiolone dimycocerosates ketoreductase OS=Mycobacterium bovis (strain BCG / Pasteur 1173P2) OX=410289 GN=BCG_2972c PE=3 SV=1	18
48.6	sp|A1KP87|GUAA_MYCBP	GMP synthase [glutamine-hydrolyzing] OS=Mycobacterium bovis (strain BCG / Pasteur 1173P2) OX=410289 GN=guaA PE=3 SV=1	18
57.5	tr|A0A0H3M5V0|A0A0H3M5V0_MYCBP	Acetyl/propionyl-CoA carboxylase (Beta subunit) accD6 OS=Mycobacterium bovis (strain BCG / Pasteur 1173P2) OX=410289 GN=accD6 PE=4 SV=1	18
53.9	sp|A1KIN7|TAL_MYCBP	Transaldolase OS=Mycobacterium bovis (strain BCG / Pasteur 1173P2) OX=410289 GN=tal PE=3 SV=1	18
53.1	tr|A0A0H3MF34|A0A0H3MF34_MYCBP	3-oxoacyl-[acyl-carrier protein] synthase 1 kasA OS=Mycobacterium bovis (strain BCG / Pasteur 1173P2) OX=410289 GN=kasA PE=3 SV=1	18
44.7	sp|A1KKF8|ARC_MYCBP	Proteasome-associated ATPase OS=Mycobacterium bovis (strain BCG / Pasteur 1173P2) OX=410289 GN=mpa PE=3 SV=1	18
35.4	tr|A0A0H3MCL7|A0A0H3MCL7_MYCBP	Alpha-1,4-glucan:maltose-1-phosphate maltosyltransferase OS=Mycobacterium bovis (strain BCG / Pasteur 1173P2) OX=410289 GN=glgE PE=3 SV=1	18
60.3	tr|A0A0H3M8P9|A0A0H3M8P9_MYCBP	Uncharacterized protein OS=Mycobacterium bovis (strain BCG / Pasteur 1173P2) OX=410289 GN=BCG_3100c PE=3 SV=1	18
54.1	sp|A1KG00|GSA_MYCBP	Glutamate-1-semialdehyde 2,1-aminomutase OS=Mycobacterium bovis (strain BCG / Pasteur 1173P2) OX=410289 GN=hemL PE=3 SV=1	18
72.6	sp|A1KGI3|RL4_MYCBP	50S ribosomal protein L4 OS=Mycobacterium bovis (strain BCG / Pasteur 1173P2) OX=410289 GN=rplD PE=3 SV=1	18
26.1	tr|A0A0H3M7P2|A0A0H3M7P2_MYCBP	Possible conserved membrane protein OS=Mycobacterium bovis (strain BCG / Pasteur 1173P2) OX=410289 GN=BCG_0324 PE=4 SV=1	17
35.9	tr|A0A0H3M4M1|A0A0H3M4M1_MYCBP	Probable acyl-CoA dehydrogenase fadE10 OS=Mycobacterium bovis (strain BCG / Pasteur 1173P2) OX=410289 GN=fadE10 PE=3 SV=1	17
53.2	tr|A0A0H3M4V5|A0A0H3M4V5_MYCBP	Probable inosine-5'-monophosphate dehydrogenase guaB1 OS=Mycobacterium bovis (strain BCG / Pasteur 1173P2) OX=410289 GN=guaB1 PE=4 SV=1	17
52.2	tr|A0A0H3ME92|A0A0H3ME92_MYCBP	Probable ATP-dependent RNA helicase rhlE OS=Mycobacterium bovis (strain BCG / Pasteur 1173P2) OX=410289 GN=rhlE PE=3 SV=1	17
48.6	tr|A0A0H3MB87|A0A0H3MB87_MYCBP	Probable NADH dehydrogenase ndh OS=Mycobacterium bovis (strain BCG / Pasteur 1173P2) OX=410289 GN=ndh PE=4 SV=1	17
61	tr|A0A0H3M233|A0A0H3M233_MYCBP	Methoxy mycolic acid synthase 2 mmaA2 OS=Mycobacterium bovis (strain BCG / Pasteur 1173P2) OX=410289 GN=mmaA2 PE=4 SV=1	17
45.2	tr|A0A0H3M3E8|A0A0H3M3E8_MYCBP	Citrate synthase OS=Mycobacterium bovis (strain BCG / Pasteur 1173P2) OX=410289 GN=gltA2 PE=3 SV=1	17
53.8	tr|A0A0H3M8T4|A0A0H3M8T4_MYCBP	Probable thiosulfate sulfurtransferase cysA3 OS=Mycobacterium bovis (strain BCG / Pasteur 1173P2) OX=410289 GN=cysA3 PE=4 SV=1	17
57.1	sp|A1KGW3|Y883_MYCBP	Putative S-adenosyl-L-methionine-dependent methyltransferase BCG_0883 OS=Mycobacterium bovis (strain BCG / Pasteur 1173P2) OX=410289 GN=BCG_0883 PE=3 SV=1	17
46.3	tr|A0A0H3MAK1|A0A0H3MAK1_MYCBP	Tryptophan synthase beta chain OS=Mycobacterium bovis (strain BCG / Pasteur 1173P2) OX=410289 GN=trpB PE=3 SV=1	17
25.3	tr|A0A0H3MB60|A0A0H3MB60_MYCBP	Uncharacterized protein OS=Mycobacterium bovis (strain BCG / Pasteur 1173P2) OX=410289 GN=BCG_3471 PE=4 SV=1	17
89.6	tr|A0A0G2Q9G0|A0A0G2Q9G0_MYCBP	Peptidyl-prolyl cis-trans isomerase OS=Mycobacterium bovis (strain BCG / Pasteur 1173P2) OX=410289 GN=ppiA_2 PE=3 SV=1	17
78.7	tr|A0A0G2Q9L2|A0A0G2Q9L2_MYCBP	RNA polymerase sigma factor OS=Mycobacterium bovis (strain BCG / Pasteur 1173P2) OX=410289 GN=sigH_2 PE=3 SV=1	17
54.3	tr|A0A0H3M4Y2|A0A0H3M4Y2_MYCBP	Probable 3-oxoacyl-[acyl-carrier protein] reductase fabG1 OS=Mycobacterium bovis (strain BCG / Pasteur 1173P2) OX=410289 GN=fabG1 PE=4 SV=1	17
71.4	tr|A0A0H3M9G4|A0A0H3M9G4_MYCBP	Possible conserved lipoprotein lpqE OS=Mycobacterium bovis (strain BCG / Pasteur 1173P2) OX=410289 GN=lpqE PE=4 SV=1	17
32.7	tr|A0A0H3MAW3|A0A0H3MAW3_MYCBP	Possible arylsulfatase atsD OS=Mycobacterium bovis (strain BCG / Pasteur 1173P2) OX=410289 GN=atsD PE=4 SV=1	16
28.4	tr|A0A0H3M7V1|A0A0H3M7V1_MYCBP	Conserved transmembrane transport protein mmpL7 OS=Mycobacterium bovis (strain BCG / Pasteur 1173P2) OX=410289 GN=mmpL7 PE=4 SV=1	16
45.8	tr|A0A0H3M947|A0A0H3M947_MYCBP	Glutamine--fructose-6-phosphate aminotransferase [isomerizing] OS=Mycobacterium bovis (strain BCG / Pasteur 1173P2) OX=410289 GN=glmS PE=3 SV=1	16
50.2	tr|A0A0G2Q9I7|A0A0G2Q9I7_MYCBP	3-phosphoshikimate 1-carboxyvinyltransferase OS=Mycobacterium bovis (strain BCG / Pasteur 1173P2) OX=410289 GN=aroA_1 PE=3 SV=1	16
73.3	tr|A0A0H3M4H7|A0A0H3M4H7_MYCBP	Threonine synthase OS=Mycobacterium bovis (strain BCG / Pasteur 1173P2) OX=410289 GN=thrC PE=3 SV=1	16
42.2	tr|A0A0H3M1L3|A0A0H3M1L3_MYCBP	Probable zinc metalloprotease OS=Mycobacterium bovis (strain BCG / Pasteur 1173P2) OX=410289 GN=BCG_0235c PE=4 SV=1	16
51.5	tr|A0A0H3MES3|A0A0H3MES3_MYCBP	Probable inosine-5'-monophosphate dehydrogenase guaB3 OS=Mycobacterium bovis (strain BCG / Pasteur 1173P2) OX=410289 GN=guaB3 PE=4 SV=1	16
42	sp|A1KJB5|PYRG_MYCBP	CTP synthase OS=Mycobacterium bovis (strain BCG / Pasteur 1173P2) OX=410289 GN=pyrG PE=3 SV=1	16
56.7	tr|A0A0G2Q9E8|A0A0G2Q9E8_MYCBP	Probable chromosome partitioning protein parB OS=Mycobacterium bovis (strain BCG / Pasteur 1173P2) OX=410289 GN=parB_2 PE=3 SV=1	16
55.2	sp|A0A0H3MAB5|G3P_MYCBP	Glyceraldehyde-3-phosphate dehydrogenase OS=Mycobacterium bovis (strain BCG / Pasteur 1173P2) OX=410289 GN=gap PE=1 SV=1	16
47.1	tr|A0A0H3M8I0|A0A0H3M8I0_MYCBP	Chaperone protein DnaJ OS=Mycobacterium bovis (strain BCG / Pasteur 1173P2) OX=410289 GN=dnaJ2 PE=3 SV=1	16
38	tr|A0A0H3M264|A0A0H3M264_MYCBP	Probable lipoprotein aminopeptidase lpqL OS=Mycobacterium bovis (strain BCG / Pasteur 1173P2) OX=410289 GN=lpqL PE=4 SV=1	16
51.6	tr|A0A0H3M1Q4|A0A0H3M1Q4_MYCBP	Probable succinate dehydrogenase [iron-sulfur subunit] OS=Mycobacterium bovis (strain BCG / Pasteur 1173P2) OX=410289 GN=BCG_0285c PE=4 SV=1	16
58.6	tr|A0A0H3M8W5|A0A0H3M8W5_MYCBP	Probable acyl-[acyl-carrier protein] desaturase desA1 OS=Mycobacterium bovis (strain BCG / Pasteur 1173P2) OX=410289 GN=desA1 PE=4 SV=1	16
46.1	tr|A0A0H3MCW8|A0A0H3MCW8_MYCBP	Probable glutamine-transport transmembrane protein ABC transporter OS=Mycobacterium bovis (strain BCG / Pasteur 1173P2) OX=410289 GN=BCG_2585 PE=4 SV=1	16
22	tr|A0A0H3M629|A0A0H3M629_MYCBP	Uncharacterized protein OS=Mycobacterium bovis (strain BCG / Pasteur 1173P2) OX=410289 GN=BCG_1522 PE=4 SV=1	16
31.6	tr|A0A0H3MA76|A0A0H3MA76_MYCBP	Putative integration host factor mihF OS=Mycobacterium bovis (strain BCG / Pasteur 1173P2) OX=410289 GN=mihF PE=4 SV=1	16
68.9	sp|A1KGJ9|RS8_MYCBP	30S ribosomal protein S8 OS=Mycobacterium bovis (strain BCG / Pasteur 1173P2) OX=410289 GN=rpsH PE=3 SV=1	16
24.1	tr|A0A0H3M977|A0A0H3M977_MYCBP	Succinate dehydrogenase flavoprotein subunit OS=Mycobacterium bovis (strain BCG / Pasteur 1173P2) OX=410289 GN=sdhA PE=3 SV=1	16
69.9	sp|A1KGG3|RS7_MYCBP	30S ribosomal protein S7 OS=Mycobacterium bovis (strain BCG / Pasteur 1173P2) OX=410289 GN=rpsG PE=3 SV=1	16
37.7	tr|A0A0H3MC16|A0A0H3MC16_MYCBP	Probable glutamine synthetase glnA2 OS=Mycobacterium bovis (strain BCG / Pasteur 1173P2) OX=410289 GN=glnA2 PE=3 SV=1	16
70.4	tr|A0A0H3M855|A0A0H3M855_MYCBP	Acyl carrier protein OS=Mycobacterium bovis (strain BCG / Pasteur 1173P2) OX=410289 GN=acpM PE=3 SV=1	16
40.4	sp|A1KGK4|RL15_MYCBP	50S ribosomal protein L15 OS=Mycobacterium bovis (strain BCG / Pasteur 1173P2) OX=410289 GN=rplO PE=3 SV=1	16
32.4	tr|A0A0H3M6B9|A0A0H3M6B9_MYCBP	DNA-directed DNA polymerase OS=Mycobacterium bovis (strain BCG / Pasteur 1173P2) OX=410289 GN=dnaE1 PE=3 SV=1	15
43.8	tr|A0A0H3MCE9|A0A0H3MCE9_MYCBP	Possible conserved transmembrane protein OS=Mycobacterium bovis (strain BCG / Pasteur 1173P2) OX=410289 GN=BCG_2368 PE=4 SV=1	15
27.1	tr|A0A0H3M9X3|A0A0H3M9X3_MYCBP	Chromosome partition protein Smc OS=Mycobacterium bovis (strain BCG / Pasteur 1173P2) OX=410289 GN=smc PE=3 SV=1	15
48.4	sp|A1KEU8|MAK_MYCBP	Maltokinase OS=Mycobacterium bovis (strain BCG / Pasteur 1173P2) OX=410289 GN=mak PE=3 SV=1	15
52.2	tr|A0A0H3M8S4|A0A0H3M8S4_MYCBP	Probable NADPH:adrenodoxin oxidoreductase fprA OS=Mycobacterium bovis (strain BCG / Pasteur 1173P2) OX=410289 GN=fprA PE=4 SV=1	15
59	sp|A1KIM6|PGK_MYCBP	Phosphoglycerate kinase OS=Mycobacterium bovis (strain BCG / Pasteur 1173P2) OX=410289 GN=pgk PE=3 SV=1	15
29.3	tr|A0A0H3M9E6|A0A0H3M9E6_MYCBP	Possible cell division transmembrane protein ftsK OS=Mycobacterium bovis (strain BCG / Pasteur 1173P2) OX=410289 GN=ftsK PE=3 SV=1	15
50.7	sp|A1KLF3|CLPX_MYCBP	ATP-dependent Clp protease ATP-binding subunit ClpX OS=Mycobacterium bovis (strain BCG / Pasteur 1173P2) OX=410289 GN=clpX PE=3 SV=1	15
38.5	tr|A0A0H3M745|A0A0H3M745_MYCBP	Probable ferredoxin-dependant nitrite reductase nirA OS=Mycobacterium bovis (strain BCG / Pasteur 1173P2) OX=410289 GN=nirA PE=3 SV=1	15
38	tr|A0A0H3MA04|A0A0H3MA04_MYCBP	ATP-dependent zinc metalloprotease FtsH OS=Mycobacterium bovis (strain BCG / Pasteur 1173P2) OX=410289 GN=ftsH PE=3 SV=1	15
43.5	sp|A1KFP5|THIC_MYCBP	Phosphomethylpyrimidine synthase OS=Mycobacterium bovis (strain BCG / Pasteur 1173P2) OX=410289 GN=thiC PE=3 SV=1	15
63.6	tr|A0A0H3M2B0|A0A0H3M2B0_MYCBP	Possible mycolic acid synthase umaA1 OS=Mycobacterium bovis (strain BCG / Pasteur 1173P2) OX=410289 GN=umaA1 PE=4 SV=1	15
68	tr|A0A0H3M7T9|A0A0H3M7T9_MYCBP	Probable fructose-bisphosphate aldolase fba OS=Mycobacterium bovis (strain BCG / Pasteur 1173P2) OX=410289 GN=fba PE=3 SV=1	15
41	tr|A0A0H3M0Z1|A0A0H3M0Z1_MYCBP	Uncharacterized protein OS=Mycobacterium bovis (strain BCG / Pasteur 1173P2) OX=410289 GN=BCG_0253 PE=4 SV=1	15
33.5	tr|A0A0H3M9B7|A0A0H3M9B7_MYCBP	RNA polymerase sigma factor SigA OS=Mycobacterium bovis (strain BCG / Pasteur 1173P2) OX=410289 GN=sigA PE=3 SV=1	15
37.5	tr|A0A0H3M9G9|A0A0H3M9G9_MYCBP	Probable cystathionine beta-synthase cbs OS=Mycobacterium bovis (strain BCG / Pasteur 1173P2) OX=410289 GN=cbs PE=4 SV=1	15
44.2	sp|A1KMY2|LEUC_MYCBP	3-isopropylmalate dehydratase large subunit OS=Mycobacterium bovis (strain BCG / Pasteur 1173P2) OX=410289 GN=leuC PE=3 SV=1	15
41.1	sp|A1KH91|PUR9_MYCBP	Bifunctional purine biosynthesis protein PurH OS=Mycobacterium bovis (strain BCG / Pasteur 1173P2) OX=410289 GN=purH PE=3 SV=1	15
39.8	tr|A0A0H3M8B9|A0A0H3M8B9_MYCBP	Possible dioxygenase OS=Mycobacterium bovis (strain BCG / Pasteur 1173P2) OX=410289 GN=BCG_3185c PE=4 SV=1	15
43.7	tr|A0A0H3M9T1|A0A0H3M9T1_MYCBP	Aspartokinase OS=Mycobacterium bovis (strain BCG / Pasteur 1173P2) OX=410289 GN=ask PE=3 SV=1	15
60.3	tr|A0A0H3M4A9|A0A0H3M4A9_MYCBP	Uncharacterized protein OS=Mycobacterium bovis (strain BCG / Pasteur 1173P2) OX=410289 GN=BCG_0780 PE=4 SV=1	15
54.6	tr|A0A0H3M655|A0A0H3M655_MYCBP	Uncharacterized protein OS=Mycobacterium bovis (strain BCG / Pasteur 1173P2) OX=410289 GN=BCG_1542 PE=4 SV=1	15
41	sp|A1KLC0|PROA_MYCBP	Gamma-glutamyl phosphate reductase OS=Mycobacterium bovis (strain BCG / Pasteur 1173P2) OX=410289 GN=proA PE=3 SV=1	15
45.6	tr|A0A0H3MCI8|A0A0H3MCI8_MYCBP	Homoserine dehydrogenase OS=Mycobacterium bovis (strain BCG / Pasteur 1173P2) OX=410289 GN=thrA PE=3 SV=1	15
61.8	sp|A1KGK2|RS5_MYCBP	30S ribosomal protein S5 OS=Mycobacterium bovis (strain BCG / Pasteur 1173P2) OX=410289 GN=rpsE PE=3 SV=1	15
63.9	tr|A0A0H3M400|A0A0H3M400_MYCBP	Enoyl-[acyl-carrier-protein] reductase [NADH] OS=Mycobacterium bovis (strain BCG / Pasteur 1173P2) OX=410289 GN=inhA PE=3 SV=1	15
84.7	tr|A0A0H3M7V3|A0A0H3M7V3_MYCBP	Uncharacterized protein OS=Mycobacterium bovis (strain BCG / Pasteur 1173P2) OX=410289 GN=TB18.6 PE=4 SV=1	15
52.7	sp|A0A0H3MBL5|PSTS2_MYCBP	Phosphate-binding protein PstS2 OS=Mycobacterium bovis (strain BCG / Pasteur 1173P2) OX=410289 GN=pstS2 PE=1 SV=1	15
45.2	sp|A1KFU9|HBHA_MYCBP	Heparin-binding hemagglutinin OS=Mycobacterium bovis (strain BCG / Pasteur 1173P2) OX=410289 GN=hbhA PE=1 SV=1	15
55.4	tr|A0A0H3M817|A0A0H3M817_MYCBP	Superoxide dismutase [Cu-Zn] OS=Mycobacterium bovis (strain BCG / Pasteur 1173P2) OX=410289 GN=sodC PE=3 SV=1	15
48.7	sp|A1KGI7|RL22_MYCBP	50S ribosomal protein L22 OS=Mycobacterium bovis (strain BCG / Pasteur 1173P2) OX=410289 GN=rplV PE=3 SV=1	15
48.7	tr|A0A0H3M3T0|A0A0H3M3T0_MYCBP	Probable uroporphyrin-III c-methyltransferase hemD OS=Mycobacterium bovis (strain BCG / Pasteur 1173P2) OX=410289 GN=hemD PE=4 SV=1	14
41.4	tr|A0A0H3M9A9|A0A0H3M9A9_MYCBP	Probable acetohydroxyacid synthase ilvX OS=Mycobacterium bovis (strain BCG / Pasteur 1173P2) OX=410289 GN=ilvX PE=4 SV=1	14
40.4	sp|A1KMY6|SYE_MYCBP	Glutamate--tRNA ligase OS=Mycobacterium bovis (strain BCG / Pasteur 1173P2) OX=410289 GN=gltX PE=3 SV=1	14
58.9	tr|A0A0H3M7U5|A0A0H3M7U5_MYCBP	Probable daunorubicin-DIM-transport ATP-binding protein ABC transporter drrA OS=Mycobacterium bovis (strain BCG / Pasteur 1173P2) OX=410289 GN=drrA PE=4 SV=1	14
32.4	sp|A1KJP4|GCSP_MYCBP	Glycine dehydrogenase (decarboxylating) OS=Mycobacterium bovis (strain BCG / Pasteur 1173P2) OX=410289 GN=gcvP PE=3 SV=1	14
20.1	tr|A0A0H3MAH0|A0A0H3MAH0_MYCBP	Isoleucine--tRNA ligase OS=Mycobacterium bovis (strain BCG / Pasteur 1173P2) OX=410289 GN=ileS PE=3 SV=1	14
31.1	tr|A0A0H3M4Z3|A0A0H3M4Z3_MYCBP	Probable methylmalonyl-COA mutase large subunit mutB OS=Mycobacterium bovis (strain BCG / Pasteur 1173P2) OX=410289 GN=mutB PE=4 SV=1	14
53.9	tr|A0A0H3MDJ3|A0A0H3MDJ3_MYCBP	Uncharacterized protein OS=Mycobacterium bovis (strain BCG / Pasteur 1173P2) OX=410289 GN=BCG_2857c PE=4 SV=1	14
33.4	tr|A0A0H3M116|A0A0H3M116_MYCBP	Probable acetyl-CoA acyltransferase fadA2 OS=Mycobacterium bovis (strain BCG / Pasteur 1173P2) OX=410289 GN=fadA2 PE=3 SV=1	14
48.1	tr|A0A0H3MEZ4|A0A0H3MEZ4_MYCBP	Possible coenzyme F420-dependent oxidoreductase OS=Mycobacterium bovis (strain BCG / Pasteur 1173P2) OX=410289 GN=BCG_3584c PE=4 SV=1	14
52	tr|A0A0H3MFJ9|A0A0H3MFJ9_MYCBP	Probable oxidoreductase (Beta subunit) OS=Mycobacterium bovis (strain BCG / Pasteur 1173P2) OX=410289 GN=BCG_2474c PE=4 SV=1	14
86.3	tr|A0A0H3MDG1|A0A0H3MDG1_MYCBP	Uncharacterized protein OS=Mycobacterium bovis (strain BCG / Pasteur 1173P2) OX=410289 GN=TB15.3 PE=4 SV=1	14
68	sp|A1KGD1|RL10_MYCBP	50S ribosomal protein L10 OS=Mycobacterium bovis (strain BCG / Pasteur 1173P2) OX=410289 GN=rplJ PE=3 SV=1	14
49.1	tr|A0A0H3MC31|A0A0H3MC31_MYCBP	Possible acyl-[acyl-carrier protein] desaturase desA2 OS=Mycobacterium bovis (strain BCG / Pasteur 1173P2) OX=410289 GN=desA2 PE=4 SV=1	14
51.3	tr|A0A0H3MFN0|A0A0H3MFN0_MYCBP	Possible aminotransferase OS=Mycobacterium bovis (strain BCG / Pasteur 1173P2) OX=410289 GN=BCG_3840c PE=4 SV=1	14
46.3	tr|A0A0H3M751|A0A0H3M751_MYCBP	Uncharacterized protein OS=Mycobacterium bovis (strain BCG / Pasteur 1173P2) OX=410289 GN=TB39.8 PE=4 SV=1	14
52	tr|A0A0H3MDY4|A0A0H3MDY4_MYCBP	Uncharacterized protein OS=Mycobacterium bovis (strain BCG / Pasteur 1173P2) OX=410289 GN=BCG_1826 PE=4 SV=1	14
58.1	tr|A0A0H3M3M2|A0A0H3M3M2_MYCBP	Probable acetyl-CoA acetyltransferase fadA4 OS=Mycobacterium bovis (strain BCG / Pasteur 1173P2) OX=410289 GN=fadA4 PE=3 SV=1	14
42.5	sp|A1KHN9|GLPX_MYCBP	Fructose-1,6-bisphosphatase class 2 OS=Mycobacterium bovis (strain BCG / Pasteur 1173P2) OX=410289 GN=glpX PE=3 SV=2	14
75.9	sp|A1KMQ3|RS16_MYCBP	30S ribosomal protein S16 OS=Mycobacterium bovis (strain BCG / Pasteur 1173P2) OX=410289 GN=rpsP PE=3 SV=1	14
54.1	tr|A0A0H3M5Y7|A0A0H3M5Y7_MYCBP	Probable aminotransferase OS=Mycobacterium bovis (strain BCG / Pasteur 1173P2) OX=410289 GN=BCG_2310 PE=4 SV=1	13
27.1	tr|A0A0H3M3K7|A0A0H3M3K7_MYCBP	Probable peptidase OS=Mycobacterium bovis (strain BCG / Pasteur 1173P2) OX=410289 GN=BCG_0497c PE=4 SV=1	13
20.7	tr|A0A0H3M0P5|A0A0H3M0P5_MYCBP	Probable cation-transporter atpase I ctpI OS=Mycobacterium bovis (strain BCG / Pasteur 1173P2) OX=410289 GN=ctpI PE=4 SV=1	13
34	tr|A0A0H3MAF8|A0A0H3MAF8_MYCBP	Serine/threonine-protein kinase pknG OS=Mycobacterium bovis (strain BCG / Pasteur 1173P2) OX=410289 GN=pknG PE=4 SV=1	13
33.3	tr|A0A0H3M3W1|A0A0H3M3W1_MYCBP	Glucose-6-phosphate 1-dehydrogenase OS=Mycobacterium bovis (strain BCG / Pasteur 1173P2) OX=410289 GN=zwf2 PE=3 SV=1	13
73.8	tr|A0A0H3MAI7|A0A0H3MAI7_MYCBP	Probable 3-hydroxybutyryl-CoA dehydrogenase fadB2 OS=Mycobacterium bovis (strain BCG / Pasteur 1173P2) OX=410289 GN=fadB2 PE=4 SV=1	13
47.2	sp|A1KH80|G6PI_MYCBP	Glucose-6-phosphate isomerase OS=Mycobacterium bovis (strain BCG / Pasteur 1173P2) OX=410289 GN=pgi PE=3 SV=1	13
33.1	tr|A0A0H3MCX5|A0A0H3MCX5_MYCBP	Aspartate--tRNA(Asp/Asn) ligase OS=Mycobacterium bovis (strain BCG / Pasteur 1173P2) OX=410289 GN=aspS PE=3 SV=1	13
36.2	sp|A1KPT4|SYK_MYCBP	Lysine--tRNA ligase OS=Mycobacterium bovis (strain BCG / Pasteur 1173P2) OX=410289 GN=lysS PE=3 SV=1	13
70.2	sp|A1KMY1|LEUD_MYCBP	3-isopropylmalate dehydratase small subunit OS=Mycobacterium bovis (strain BCG / Pasteur 1173P2) OX=410289 GN=leuD PE=3 SV=1	13
28.1	tr|A0A0H3M5I0|A0A0H3M5I0_MYCBP	Probable fatty-acid-CoA ligase fadD6 OS=Mycobacterium bovis (strain BCG / Pasteur 1173P2) OX=410289 GN=fadD6 PE=4 SV=1	13
24.6	tr|A0A0H3M1A4|A0A0H3M1A4_MYCBP	Putative iron-sulfur-binding reductase OS=Mycobacterium bovis (strain BCG / Pasteur 1173P2) OX=410289 GN=BCG_0377c PE=4 SV=1	13
56.7	tr|A0A0H3MH35|A0A0H3MH35_MYCBP	Uncharacterized protein OS=Mycobacterium bovis (strain BCG / Pasteur 1173P2) OX=410289 GN=BCG_3119c PE=4 SV=1	13
43	tr|A0A0H3M7X8|A0A0H3M7X8_MYCBP	Probable acyl-CoA dehydrogenase fadE7 OS=Mycobacterium bovis (strain BCG / Pasteur 1173P2) OX=410289 GN=fadE7 PE=3 SV=1	13
36.7	tr|A0A0H3MGZ4|A0A0H3MGZ4_MYCBP	Ribonucleoside-diphosphate reductase subunit beta OS=Mycobacterium bovis (strain BCG / Pasteur 1173P2) OX=410289 GN=nrdF2 PE=3 SV=1	13
64.1	sp|A1KJ29|TRPA_MYCBP	Tryptophan synthase alpha chain OS=Mycobacterium bovis (strain BCG / Pasteur 1173P2) OX=410289 GN=trpA PE=3 SV=1	13
39.1	tr|A0A0H3M2T2|A0A0H3M2T2_MYCBP	Probable acyl-CoA dehydrogenase fadE8 OS=Mycobacterium bovis (strain BCG / Pasteur 1173P2) OX=410289 GN=fadE8 PE=3 SV=1	13
49.9	tr|A0A0H3MD01|A0A0H3MD01_MYCBP	Uncharacterized protein OS=Mycobacterium bovis (strain BCG / Pasteur 1173P2) OX=410289 GN=BCG_1523 PE=4 SV=1	13
43.9	tr|A0A0H3M9F4|A0A0H3M9F4_MYCBP	Possible oxidoreductase OS=Mycobacterium bovis (strain BCG / Pasteur 1173P2) OX=410289 GN=BCG_3635c PE=4 SV=1	13
61.9	sp|A1KGV2|MSHD_MYCBP	Mycothiol acetyltransferase OS=Mycobacterium bovis (strain BCG / Pasteur 1173P2) OX=410289 GN=mshD PE=3 SV=1	13
38.8	tr|A0A0H3M7G4|A0A0H3M7G4_MYCBP	Dihydroxy-acid dehydratase OS=Mycobacterium bovis (strain BCG / Pasteur 1173P2) OX=410289 GN=ilvD PE=3 SV=1	13
51.4	tr|A0A0H3M4I7|A0A0H3M4I7_MYCBP	Tyrosine--tRNA ligase OS=Mycobacterium bovis (strain BCG / Pasteur 1173P2) OX=410289 GN=tyrS PE=3 SV=1	13
61.5	tr|A0A0H3M5K8|A0A0H3M5K8_MYCBP	Uncharacterized protein OS=Mycobacterium bovis (strain BCG / Pasteur 1173P2) OX=410289 GN=BCG_2187c PE=4 SV=1	13
39.4	tr|A0A0H3M8M4|A0A0H3M8M4_MYCBP	Putative ferredoxin reductase OS=Mycobacterium bovis (strain BCG / Pasteur 1173P2) OX=410289 GN=BCG_0737 PE=4 SV=1	13
24.6	tr|A0A0H3M6M5|A0A0H3M6M5_MYCBP	Probable Ubiquinol-cytochrome C reductase QcrB (Cytochrome B subunit) OS=Mycobacterium bovis (strain BCG / Pasteur 1173P2) OX=410289 GN=qcrB PE=4 SV=1	13
48.9	tr|A0A0H3M2H1|A0A0H3M2H1_MYCBP	Uncharacterized protein OS=Mycobacterium bovis (strain BCG / Pasteur 1173P2) OX=410289 GN=BCG_0573 PE=4 SV=1	13
53.7	sp|A1KMU6|PHMT_MYCBP	Phthiotriol/phenolphthiotriol dimycocerosates methyltransferase OS=Mycobacterium bovis (strain BCG / Pasteur 1173P2) OX=410289 GN=BCG_2973 PE=3 SV=1	13
58.1	sp|A1KPE6|RS13_MYCBP	30S ribosomal protein S13 OS=Mycobacterium bovis (strain BCG / Pasteur 1173P2) OX=410289 GN=rpsM PE=3 SV=1	13
48.7	sp|A0A0H3M3S8|LPRG_MYCBP	Lipoarabinomannan carrier protein LprG OS=Mycobacterium bovis (strain BCG / Pasteur 1173P2) OX=410289 GN=lprG PE=1 SV=1	13
51.4	tr|A0A0H3M2Q7|A0A0H3M2Q7_MYCBP	Uncharacterized protein OS=Mycobacterium bovis (strain BCG / Pasteur 1173P2) OX=410289 GN=BCG_0685 PE=4 SV=1	13
75	sp|A1KEM1|RS6_MYCBP	30S ribosomal protein S6 OS=Mycobacterium bovis (strain BCG / Pasteur 1173P2) OX=410289 GN=rpsF PE=3 SV=1	13
7.6	tr|A0A0H3M499|A0A0H3M499_MYCBP	Probable polyketide beta-ketoacyl synthase pks3 OS=Mycobacterium bovis (strain BCG / Pasteur 1173P2) OX=410289 GN=pks3 PE=4 SV=1	13
48.8	tr|A0A0H3M5J7|A0A0H3M5J7_MYCBP	UDP-N-acetylmuramoyl-L-alanyl-D-glutamate--2,6-diaminopimelate ligase OS=Mycobacterium bovis (strain BCG / Pasteur 1173P2) OX=410289 GN=murE PE=3 SV=1	12
22.8	tr|A0A0H3MCM6|A0A0H3MCM6_MYCBP	Glutamine-dependent NAD(+) synthetase OS=Mycobacterium bovis (strain BCG / Pasteur 1173P2) OX=410289 GN=nadE PE=3 SV=1	12
34.1	tr|A0A0H3MAS6|A0A0H3MAS6_MYCBP	Uncharacterized protein OS=Mycobacterium bovis (strain BCG / Pasteur 1173P2) OX=410289 GN=BCG_3880 PE=4 SV=1	12
59.5	tr|A0A0H3M0V8|A0A0H3M0V8_MYCBP	Possible lysophospholipase OS=Mycobacterium bovis (strain BCG / Pasteur 1173P2) OX=410289 GN=BCG_0220 PE=4 SV=1	12
26.9	sp|A0A0H3M5A8|PPMNT_MYCBP	Bifunctional apolipoprotein N-acyltransferase/polyprenol monophosphomannose synthase OS=Mycobacterium bovis (strain BCG / Pasteur 1173P2) OX=410289 GN=lnt PE=1 SV=1	12
64.7	tr|A0A0H3MCA1|A0A0H3MCA1_MYCBP	Uncharacterized protein OS=Mycobacterium bovis (strain BCG / Pasteur 1173P2) OX=410289 GN=BCG_1252 PE=4 SV=1	12
52.2	tr|A0A0H3M7C2|A0A0H3M7C2_MYCBP	Putative short-chain type dehydrogenase/reductase OS=Mycobacterium bovis (strain BCG / Pasteur 1173P2) OX=410289 GN=BCG_2529 PE=4 SV=1	12
67.4	tr|A0A0H3MA79|A0A0H3MA79_MYCBP	Probable transcriptional regulatory protein (Probably crp/fnr-family) OS=Mycobacterium bovis (strain BCG / Pasteur 1173P2) OX=410289 GN=BCG_3734 PE=4 SV=1	12
52.5	sp|A1KHD9|ARCA_MYCBP	Arginine deiminase OS=Mycobacterium bovis (strain BCG / Pasteur 1173P2) OX=410289 GN=arcA PE=3 SV=1	12
38.9	sp|A1KKE3|PAFA_MYCBP	Pup--protein ligase OS=Mycobacterium bovis (strain BCG / Pasteur 1173P2) OX=410289 GN=pafA PE=3 SV=1	12
33.3	sp|A1KKJ8|MURD_MYCBP	UDP-N-acetylmuramoylalanine--D-glutamate ligase OS=Mycobacterium bovis (strain BCG / Pasteur 1173P2) OX=410289 GN=murD PE=3 SV=2	12
49.7	tr|A0A0H3M5G3|A0A0H3M5G3_MYCBP	Uncharacterized protein OS=Mycobacterium bovis (strain BCG / Pasteur 1173P2) OX=410289 GN=BCG_2129c PE=4 SV=1	12
63.3	tr|A0A0H3M8E8|A0A0H3M8E8_MYCBP	Probable lipase/esterase lipN OS=Mycobacterium bovis (strain BCG / Pasteur 1173P2) OX=410289 GN=lipN PE=4 SV=1	12
54.2	tr|A0A0H3M8L7|A0A0H3M8L7_MYCBP	Sulfurtransferase OS=Mycobacterium bovis (strain BCG / Pasteur 1173P2) OX=410289 GN=sseA PE=4 SV=1	12
63.4	tr|A0A0H3M1M7|A0A0H3M1M7_MYCBP	Mycolic acid synthase pcaA OS=Mycobacterium bovis (strain BCG / Pasteur 1173P2) OX=410289 GN=pcaA PE=4 SV=1	12
44.6	sp|A1KJ69|ARGC_MYCBP	N-acetyl-gamma-glutamyl-phosphate reductase OS=Mycobacterium bovis (strain BCG / Pasteur 1173P2) OX=410289 GN=argC PE=3 SV=1	12
33	tr|A0A0H3ME32|A0A0H3ME32_MYCBP	NADH-quinone oxidoreductase subunit F OS=Mycobacterium bovis (strain BCG / Pasteur 1173P2) OX=410289 GN=nuoF PE=3 SV=1	12
64.8	tr|A0A0H3M851|A0A0H3M851_MYCBP	Uncharacterized protein OS=Mycobacterium bovis (strain BCG / Pasteur 1173P2) OX=410289 GN=BCG_0506 PE=4 SV=1	12
30.4	sp|A1KN06|GATA_MYCBP	Glutamyl-tRNA(Gln) amidotransferase subunit A OS=Mycobacterium bovis (strain BCG / Pasteur 1173P2) OX=410289 GN=gatA PE=3 SV=1	12
45.6	tr|A0A0H3M867|A0A0H3M867_MYCBP	Possible transcriptional regulatory protein OS=Mycobacterium bovis (strain BCG / Pasteur 1173P2) OX=410289 GN=BCG_2276c PE=4 SV=1	12
49.4	tr|A0A0H3MBB6|A0A0H3MBB6_MYCBP	Probable short-chain type dehydrogenase/reductase OS=Mycobacterium bovis (strain BCG / Pasteur 1173P2) OX=410289 GN=BCG_3549c PE=4 SV=1	12
47.2	sp|A1KPE2|RL17_MYCBP	50S ribosomal protein L17 OS=Mycobacterium bovis (strain BCG / Pasteur 1173P2) OX=410289 GN=rplQ PE=3 SV=1	12
26.9	tr|A0A0H3MAS9|A0A0H3MAS9_MYCBP	Probable fatty-acid-CoA ligase fadD23 OS=Mycobacterium bovis (strain BCG / Pasteur 1173P2) OX=410289 GN=fadD23 PE=4 SV=1	12
29.4	sp|A1KMV3|RNMT_MYCBP	Rhamnosyl O-methyltransferase OS=Mycobacterium bovis (strain BCG / Pasteur 1173P2) OX=410289 GN=BCG_2980c PE=3 SV=1	12
43	tr|A0A0G2Q9F4|A0A0G2Q9F4_MYCBP	Chromosomal replication initiator protein DnaA OS=Mycobacterium bovis (strain BCG / Pasteur 1173P2) OX=410289 GN=dnaA_2 PE=3 SV=1	11
36.5	tr|A0A0H3M6I8|A0A0H3M6I8_MYCBP	UDP-N-acetylmuramoyl-tripeptide--D-alanyl-D-alanine ligase OS=Mycobacterium bovis (strain BCG / Pasteur 1173P2) OX=410289 GN=murF PE=3 SV=1	11
24.6	sp|A1KLW4|SYT_MYCBP	Threonine--tRNA ligase OS=Mycobacterium bovis (strain BCG / Pasteur 1173P2) OX=410289 GN=thrS PE=3 SV=1	11
34.8	tr|A0A0H3MAV4|A0A0H3MAV4_MYCBP	Uncharacterized protein OS=Mycobacterium bovis (strain BCG / Pasteur 1173P2) OX=410289 GN=BCG_0696c PE=4 SV=1	11
38	tr|A0A0H3MET3|A0A0H3MET3_MYCBP	Alanine racemase OS=Mycobacterium bovis (strain BCG / Pasteur 1173P2) OX=410289 GN=alr PE=3 SV=1	11
54.1	sp|A1KJ71|ARGB_MYCBP	Acetylglutamate kinase OS=Mycobacterium bovis (strain BCG / Pasteur 1173P2) OX=410289 GN=argB PE=3 SV=1	11
48	sp|A1KGK7|Y776_MYCBP	Putative S-adenosyl-L-methionine-dependent methyltransferase BCG_0776c OS=Mycobacterium bovis (strain BCG / Pasteur 1173P2) OX=410289 GN=BCG_0776c PE=3 SV=1	11
38.2	tr|A0A0H3MEB7|A0A0H3MEB7_MYCBP	Uncharacterized protein OS=Mycobacterium bovis (strain BCG / Pasteur 1173P2) OX=410289 GN=BCG_3285c PE=4 SV=1	11
44.8	tr|A0A0H3MAE7|A0A0H3MAE7_MYCBP	Possible fatty acid synthase OS=Mycobacterium bovis (strain BCG / Pasteur 1173P2) OX=410289 GN=BCG_3780 PE=4 SV=1	11
33.8	tr|A0A0H3M9R5|A0A0H3M9R5_MYCBP	Glycerol kinase OS=Mycobacterium bovis (strain BCG / Pasteur 1173P2) OX=410289 GN=glpK PE=3 SV=1	11
56.2	tr|A0A0H3M9V3|A0A0H3M9V3_MYCBP	Possible mycobactin utilization protein viuB OS=Mycobacterium bovis (strain BCG / Pasteur 1173P2) OX=410289 GN=viuB PE=4 SV=1	11
22.4	tr|A0A0H3MED5|A0A0H3MED5_MYCBP	Probable transmembrane carbonic anhydrase OS=Mycobacterium bovis (strain BCG / Pasteur 1173P2) OX=410289 GN=BCG_3302 PE=4 SV=1	11
63.9	sp|A1KFW3|GPMA_MYCBP	2,3-bisphosphoglycerate-dependent phosphoglycerate mutase OS=Mycobacterium bovis (strain BCG / Pasteur 1173P2) OX=410289 GN=gpmA PE=3 SV=1	11
26.5	tr|A0A0H3MFH1|A0A0H3MFH1_MYCBP	Uncharacterized protein OS=Mycobacterium bovis (strain BCG / Pasteur 1173P2) OX=410289 GN=BCG_2427c PE=4 SV=1	11
29.6	tr|A0A0H3MA00|A0A0H3MA00_MYCBP	Probable oligopeptide-transport ATP-binding protein ABC transporter oppD OS=Mycobacterium bovis (strain BCG / Pasteur 1173P2) OX=410289 GN=oppD PE=3 SV=1	11
42.4	tr|A0A0H3M2Z1|A0A0H3M2Z1_MYCBP	Probable methylmalonate-semialdehyde dehydrogenase mmsA OS=Mycobacterium bovis (strain BCG / Pasteur 1173P2) OX=410289 GN=mmsA PE=4 SV=1	11
55.7	tr|A0A0H3M356|A0A0H3M356_MYCBP	Possible enoyl-CoA hydratase echA9 OS=Mycobacterium bovis (strain BCG / Pasteur 1173P2) OX=410289 GN=echA9 PE=4 SV=1	11
27.9	sp|A1KIB6|GLGB_MYCBP	1,4-alpha-glucan branching enzyme GlgB OS=Mycobacterium bovis (strain BCG / Pasteur 1173P2) OX=410289 GN=glgB PE=3 SV=1	11
74.3	sp|A1KGK0|RL6_MYCBP	50S ribosomal protein L6 OS=Mycobacterium bovis (strain BCG / Pasteur 1173P2) OX=410289 GN=rplF PE=3 SV=1	11
45.5	tr|A0A0H3MBM0|A0A0H3MBM0_MYCBP	UDP-glucose 4-epimerase galE1 OS=Mycobacterium bovis (strain BCG / Pasteur 1173P2) OX=410289 GN=galE1 PE=4 SV=1	11
46.7	tr|A0A0H3MFK4|A0A0H3MFK4_MYCBP	ATP-dependent Clp protease proteolytic subunit OS=Mycobacterium bovis (strain BCG / Pasteur 1173P2) OX=410289 GN=clpP2 PE=3 SV=1	11
41.9	tr|A0A0H3MC11|A0A0H3MC11_MYCBP	Uncharacterized protein OS=Mycobacterium bovis (strain BCG / Pasteur 1173P2) OX=410289 GN=BCG_2232 PE=4 SV=1	11
69.4	tr|A0A0H3MDQ0|A0A0H3MDQ0_MYCBP	Uncharacterized protein OS=Mycobacterium bovis (strain BCG / Pasteur 1173P2) OX=410289 GN=BCG_2970c PE=4 SV=1	11
35.2	tr|A0A0H3M7Y0|A0A0H3M7Y0_MYCBP	Probable conserved lipoprotein lppY OS=Mycobacterium bovis (strain BCG / Pasteur 1173P2) OX=410289 GN=lppY PE=4 SV=1	11
64.1	tr|A0A0H3M9G6|A0A0H3M9G6_MYCBP	Cyclopropane-fatty-acyl-phospholipid synthase 1 cmaA1 OS=Mycobacterium bovis (strain BCG / Pasteur 1173P2) OX=410289 GN=cmaA1 PE=4 SV=1	11
30	tr|A0A0H3M8I4|A0A0H3M8I4_MYCBP	ATP-dependent 6-phosphofructokinase OS=Mycobacterium bovis (strain BCG / Pasteur 1173P2) OX=410289 GN=pfkA PE=3 SV=1	11
26	tr|A0A0H3M9N8|A0A0H3M9N8_MYCBP	Acetyl-coenzyme A synthetase OS=Mycobacterium bovis (strain BCG / Pasteur 1173P2) OX=410289 GN=acs PE=3 SV=1	10
36.8	tr|A0A0H3MD77|A0A0H3MD77_MYCBP	Possible conserved transmembrane alanine and glycine rich protein OS=Mycobacterium bovis (strain BCG / Pasteur 1173P2) OX=410289 GN=BCG_2734c PE=4 SV=1	10
49.1	tr|A0A0H3M8U9|A0A0H3M8U9_MYCBP	Probable pyruvate dehydrogenase E1 component (Alpha subunit) pdhA OS=Mycobacterium bovis (strain BCG / Pasteur 1173P2) OX=410289 GN=pdhA PE=4 SV=1	10
41.7	sp|A1KLT2|APT_MYCBP	Adenine phosphoribosyltransferase OS=Mycobacterium bovis (strain BCG / Pasteur 1173P2) OX=410289 GN=apt PE=3 SV=1	10
52.9	tr|A0A0H3MB97|A0A0H3MB97_MYCBP	dTDP-glucose 4,6-dehydratase OS=Mycobacterium bovis (strain BCG / Pasteur 1173P2) OX=410289 GN=rmlB1 PE=3 SV=1	10
19.5	tr|A0A0H3MA24|A0A0H3MA24_MYCBP	Integral membrane indolylacetylinositol arabinosyltransferase embC OS=Mycobacterium bovis (strain BCG / Pasteur 1173P2) OX=410289 GN=embC PE=4 SV=1	10
25.1	tr|A0A0H3MCX2|A0A0H3MCX2_MYCBP	Conserved hypothetical alanine and leucine rich protein OS=Mycobacterium bovis (strain BCG / Pasteur 1173P2) OX=410289 GN=BCG_2590 PE=4 SV=1	10
54.2	tr|A0A0H3M362|A0A0H3M362_MYCBP	Mycothiol S-conjugate amidase OS=Mycobacterium bovis (strain BCG / Pasteur 1173P2) OX=410289 GN=mca PE=3 SV=1	10
41.2	tr|A0A0H3M6S0|A0A0H3M6S0_MYCBP	Possible short-chain dehydrogenase EphD OS=Mycobacterium bovis (strain BCG / Pasteur 1173P2) OX=410289 GN=ephD PE=4 SV=1	10
26.2	tr|A0A0H3MAG9|A0A0H3MAG9_MYCBP	Putative conserved atpase OS=Mycobacterium bovis (strain BCG / Pasteur 1173P2) OX=410289 GN=BCG_0474c PE=3 SV=1	10
33.6	tr|A0A0H3M862|A0A0H3M862_MYCBP	Probable aldehyde dehydrogenase aldC OS=Mycobacterium bovis (strain BCG / Pasteur 1173P2) OX=410289 GN=aldC PE=3 SV=1	10
48.9	sp|A1KJ27|TRPC_MYCBP	Indole-3-glycerol phosphate synthase OS=Mycobacterium bovis (strain BCG / Pasteur 1173P2) OX=410289 GN=trpC PE=3 SV=1	10
36.9	tr|A0A0H3MAZ7|A0A0H3MAZ7_MYCBP	Poly(A) polymerase pcnA OS=Mycobacterium bovis (strain BCG / Pasteur 1173P2) OX=410289 GN=pcnA PE=3 SV=1	10
29.5	tr|A0A0H3MAQ2|A0A0H3MAQ2_MYCBP	Galactofuranosyl transferase OS=Mycobacterium bovis (strain BCG / Pasteur 1173P2) OX=410289 GN=BCG_3870c PE=4 SV=1	10
36.5	sp|A1KKQ5|AMPA_MYCBP	Probable cytosol aminopeptidase OS=Mycobacterium bovis (strain BCG / Pasteur 1173P2) OX=410289 GN=pepA PE=3 SV=1	10
44.2	tr|A0A0H3M4A7|A0A0H3M4A7_MYCBP	Probable fatty-acid-CoA ligase fadD36 OS=Mycobacterium bovis (strain BCG / Pasteur 1173P2) OX=410289 GN=fadD36 PE=4 SV=1	10
59	tr|A0A0H3M864|A0A0H3M864_MYCBP	Putative cell division ATP-binding protein ftsE OS=Mycobacterium bovis (strain BCG / Pasteur 1173P2) OX=410289 GN=ftsE PE=4 SV=1	10
33.2	tr|A0A0H3M6W0|A0A0H3M6W0_MYCBP	Probable conserved membrane protein OS=Mycobacterium bovis (strain BCG / Pasteur 1173P2) OX=410289 GN=BCG_1815 PE=4 SV=1	10
71.1	tr|A0A0H3ME30|A0A0H3ME30_MYCBP	Possible oxidoreductase OS=Mycobacterium bovis (strain BCG / Pasteur 1173P2) OX=410289 GN=BCG_1892c PE=4 SV=1	10
34.6	tr|A0A0H3M3B6|A0A0H3M3B6_MYCBP	Possible GTP-binding translation elongation factor typA OS=Mycobacterium bovis (strain BCG / Pasteur 1173P2) OX=410289 GN=typA PE=4 SV=1	10
55.2	tr|A0A0H3M4R1|A0A0H3M4R1_MYCBP	Riboflavin biosynthesis protein RibD OS=Mycobacterium bovis (strain BCG / Pasteur 1173P2) OX=410289 GN=ribG PE=3 SV=1	10
37.2	tr|A0A0H3MFV3|A0A0H3MFV3_MYCBP	Uncharacterized protein OS=Mycobacterium bovis (strain BCG / Pasteur 1173P2) OX=410289 GN=BCG_2587 PE=4 SV=1	10
40.1	tr|A0A0H3M8F6|A0A0H3M8F6_MYCBP	Probable molybdenum cofactor biosynthesis protein moeB1 OS=Mycobacterium bovis (strain BCG / Pasteur 1173P2) OX=410289 GN=moeB1 PE=4 SV=1	10
22.6	tr|A0A0H3MBU7|A0A0H3MBU7_MYCBP	Putative polyketide synthase pks16 OS=Mycobacterium bovis (strain BCG / Pasteur 1173P2) OX=410289 GN=pks16 PE=4 SV=1	10
42.5	tr|A0A0H3MCR6|A0A0H3MCR6_MYCBP	Probable pyruvate dehydrogenase E1 component (Beta subunit) pdhB OS=Mycobacterium bovis (strain BCG / Pasteur 1173P2) OX=410289 GN=pdhB PE=4 SV=1	10
22.9	tr|A0A0H3MFP8|A0A0H3MFP8_MYCBP	Integral membrane indolylacetylinositol arabinosyltransferase embA OS=Mycobacterium bovis (strain BCG / Pasteur 1173P2) OX=410289 GN=embA PE=4 SV=1	10
74.8	sp|A1KPC9|RS9_MYCBP	30S ribosomal protein S9 OS=Mycobacterium bovis (strain BCG / Pasteur 1173P2) OX=410289 GN=rpsI PE=3 SV=1	10
43.1	tr|A0A0H3M936|A0A0H3M936_MYCBP	dTDP-4-dehydrorhamnose reductase OS=Mycobacterium bovis (strain BCG / Pasteur 1173P2) OX=410289 GN=rmld PE=3 SV=1	10
33.6	tr|A0A0H3MC97|A0A0H3MC97_MYCBP	Probable fatty-acid--CoA ligase fadD21 OS=Mycobacterium bovis (strain BCG / Pasteur 1173P2) OX=410289 GN=fadD21 PE=4 SV=1	10
39.6	tr|A0A0H3M3W6|A0A0H3M3W6_MYCBP	Probable quinone reductase qor OS=Mycobacterium bovis (strain BCG / Pasteur 1173P2) OX=410289 GN=qor PE=4 SV=1	10
62.3	tr|A0A0H3M0V2|A0A0H3M0V2_MYCBP	Probable conserved MCE associated membrane protein OS=Mycobacterium bovis (strain BCG / Pasteur 1173P2) OX=410289 GN=BCG_0215 PE=4 SV=1	10
59.2	sp|A1KEM4|RL9_MYCBP	50S ribosomal protein L9 OS=Mycobacterium bovis (strain BCG / Pasteur 1173P2) OX=410289 GN=rplI PE=3 SV=1	10
36.7	tr|A0A0H3MA82|A0A0H3MA82_MYCBP	Probable phosphoserine phosphatase serB2 OS=Mycobacterium bovis (strain BCG / Pasteur 1173P2) OX=410289 GN=serB2 PE=4 SV=1	10
44	tr|A0A0H3M3Y5|A0A0H3M3Y5_MYCBP	Probable enoyl-CoA hydratase echA8 OS=Mycobacterium bovis (strain BCG / Pasteur 1173P2) OX=410289 GN=echA8 PE=3 SV=1	10
45.1	tr|A0A0G2Q9N9|A0A0G2Q9N9_MYCBP	Putative hydrolase OS=Mycobacterium bovis (strain BCG / Pasteur 1173P2) OX=410289 GN=BCG_0021 PE=4 SV=1	10
44.9	sp|A1KMM6|RRF_MYCBP	Ribosome-recycling factor OS=Mycobacterium bovis (strain BCG / Pasteur 1173P2) OX=410289 GN=frr PE=3 SV=1	10
60.1	tr|A0A0H3M824|A0A0H3M824_MYCBP	Putative dehydrogenase/reductase OS=Mycobacterium bovis (strain BCG / Pasteur 1173P2) OX=410289 GN=BCG_0478c PE=4 SV=1	10
59.9	tr|A0A0H3MFU6|A0A0H3MFU6_MYCBP	Superoxide dismutase OS=Mycobacterium bovis (strain BCG / Pasteur 1173P2) OX=410289 GN=sodA PE=3 SV=1	10
43.7	sp|A1KMM7|PYRH_MYCBP	Uridylate kinase OS=Mycobacterium bovis (strain BCG / Pasteur 1173P2) OX=410289 GN=pyrH PE=3 SV=1	10
55.1	sp|A1KGI9|RL16_MYCBP	50S ribosomal protein L16 OS=Mycobacterium bovis (strain BCG / Pasteur 1173P2) OX=410289 GN=rplP PE=3 SV=1	10
38.1	tr|A0A0H3M5X8|A0A0H3M5X8_MYCBP	Probable esterase LipM OS=Mycobacterium bovis (strain BCG / Pasteur 1173P2) OX=410289 GN=lipM PE=4 SV=1	10
39.9	tr|A0A0H3MAU5|A0A0H3MAU5_MYCBP	UPF0336 protein BCG_0684 OS=Mycobacterium bovis (strain BCG / Pasteur 1173P2) OX=410289 GN=BCG_0684 PE=3 SV=1	10
54	tr|A0A0H3M7E1|A0A0H3M7E1_MYCBP	Uncharacterized protein OS=Mycobacterium bovis (strain BCG / Pasteur 1173P2) OX=410289 GN=TB18.5 PE=4 SV=1	10
25	sp|A1KN09|DNLJ_MYCBP	DNA ligase OS=Mycobacterium bovis (strain BCG / Pasteur 1173P2) OX=410289 GN=ligA PE=3 SV=1	9
51.6	tr|A0A0H3MH46|A0A0H3MH46_MYCBP	Peptide chain release factor 2 OS=Mycobacterium bovis (strain BCG / Pasteur 1173P2) OX=410289 GN=prfB PE=3 SV=1	9
19.1	tr|A0A0H3MCS3|A0A0H3MCS3_MYCBP	Carbamoyl-phosphate synthase large chain OS=Mycobacterium bovis (strain BCG / Pasteur 1173P2) OX=410289 GN=carB PE=3 SV=1	9
57.1	tr|A0A0H3MG35|A0A0H3MG35_MYCBP	Uncharacterized protein OS=Mycobacterium bovis (strain BCG / Pasteur 1173P2) OX=410289 GN=BCG_2689c PE=4 SV=1	9
41.8	sp|A1KNE4|NUOD_MYCBP	NADH-quinone oxidoreductase subunit D OS=Mycobacterium bovis (strain BCG / Pasteur 1173P2) OX=410289 GN=nuoD PE=3 SV=1	9
68.1	tr|A0A0H3M3Y3|A0A0H3M3Y3_MYCBP	Uncharacterized protein OS=Mycobacterium bovis (strain BCG / Pasteur 1173P2) OX=410289 GN=BCG_0625c PE=4 SV=1	9
41	tr|A0A0H3MC07|A0A0H3MC07_MYCBP	Branched-chain-amino-acid aminotransferase OS=Mycobacterium bovis (strain BCG / Pasteur 1173P2) OX=410289 GN=ilvE PE=3 SV=1	9
36.7	tr|A0A0H3M1M2|A0A0H3M1M2_MYCBP	Probable transcriptional regulatory protein OS=Mycobacterium bovis (strain BCG / Pasteur 1173P2) OX=410289 GN=BCG_0505c PE=4 SV=1	9
28.4	tr|A0A0H3M1P1|A0A0H3M1P1_MYCBP	Probable acyl-CoA dehydrogenase fadE4 OS=Mycobacterium bovis (strain BCG / Pasteur 1173P2) OX=410289 GN=fadE4 PE=4 SV=1	9
50.2	tr|A0A0H3M6Y9|A0A0H3M6Y9_MYCBP	Uncharacterized protein OS=Mycobacterium bovis (strain BCG / Pasteur 1173P2) OX=410289 GN=BCG_2314 PE=4 SV=1	9
15.1	tr|A0A0H3MCY6|A0A0H3MCY6_MYCBP	Probable fatty-acid-CoA ligase fadD9 OS=Mycobacterium bovis (strain BCG / Pasteur 1173P2) OX=410289 GN=fadD9 PE=4 SV=1	9
41.6	tr|A0A0H3M102|A0A0H3M102_MYCBP	Probable conserved membrane protein OS=Mycobacterium bovis (strain BCG / Pasteur 1173P2) OX=410289 GN=BCG_0264c PE=4 SV=1	9
44.6	tr|A0A0H3M5J5|A0A0H3M5J5_MYCBP	Iron-sulfur cluster carrier protein OS=Mycobacterium bovis (strain BCG / Pasteur 1173P2) OX=410289 GN=mrp PE=3 SV=1	9
21.4	tr|A0A0H3M746|A0A0H3M746_MYCBP	Transmembrane serine/threonine-protein kinase B pknB OS=Mycobacterium bovis (strain BCG / Pasteur 1173P2) OX=410289 GN=pknB PE=4 SV=1	9
45.7	tr|A0A0G2Q9H2|A0A0G2Q9H2_MYCBP	Probable isochorismate synthase entC OS=Mycobacterium bovis (strain BCG / Pasteur 1173P2) OX=410289 GN=entC_1 PE=4 SV=1	9
44.1	tr|A0A0H3M755|A0A0H3M755_MYCBP	Probable cytochrome p450 140 CYP140 OS=Mycobacterium bovis (strain BCG / Pasteur 1173P2) OX=410289 GN=cyp140 PE=3 SV=1	9
45.5	sp|A1KJ16|HIS8_MYCBP	Histidinol-phosphate aminotransferase OS=Mycobacterium bovis (strain BCG / Pasteur 1173P2) OX=410289 GN=hisC PE=3 SV=1	9
19.3	tr|A0A0H3M2Y2|A0A0H3M2Y2_MYCBP	Probable 5-oxoprolinase oplA OS=Mycobacterium bovis (strain BCG / Pasteur 1173P2) OX=410289 GN=oplA PE=4 SV=1	9
43.7	tr|A0A0H3M8L4|A0A0H3M8L4_MYCBP	Uncharacterized protein OS=Mycobacterium bovis (strain BCG / Pasteur 1173P2) OX=410289 GN=BCG_2426c PE=4 SV=1	9
41.7	tr|A0A0H3MA85|A0A0H3MA85_MYCBP	Probable anion transporter atpase OS=Mycobacterium bovis (strain BCG / Pasteur 1173P2) OX=410289 GN=BCG_3739 PE=4 SV=1	9
55.5	sp|A1KJ19|HIS4_MYCBP	Phosphoribosyl isomerase A OS=Mycobacterium bovis (strain BCG / Pasteur 1173P2) OX=410289 GN=priA PE=3 SV=1	9
27	tr|A0A0H3MHD1|A0A0H3MHD1_MYCBP	Possible transmembrane cation transporter OS=Mycobacterium bovis (strain BCG / Pasteur 1173P2) OX=410289 GN=BCG_3225c PE=4 SV=1	9
51.4	tr|A0A0H3M2Z6|A0A0H3M2Z6_MYCBP	Possible two component system response transcriptional positive regulator phoP OS=Mycobacterium bovis (strain BCG / Pasteur 1173P2) OX=410289 GN=phoP PE=4 SV=1	9
51.9	tr|A0A0H3M991|A0A0H3M991_MYCBP	Possible pterin-4-alpha-carbinolamine dehydratase moaB2 OS=Mycobacterium bovis (strain BCG / Pasteur 1173P2) OX=410289 GN=moaB2 PE=4 SV=1	9
40.2	tr|A0A0H3MA26|A0A0H3MA26_MYCBP	UDP-N-acetylglucosamine 1-carboxyvinyltransferase OS=Mycobacterium bovis (strain BCG / Pasteur 1173P2) OX=410289 GN=murA PE=3 SV=1	9
32.2	sp|A1KF54|GABD1_MYCBP	Succinate-semialdehyde dehydrogenase [NADP(+)] 1 OS=Mycobacterium bovis (strain BCG / Pasteur 1173P2) OX=410289 GN=gabD1 PE=3 SV=2	9
24.6	sp|A1KQG9|SYS_MYCBP	Serine--tRNA ligase OS=Mycobacterium bovis (strain BCG / Pasteur 1173P2) OX=410289 GN=serS PE=3 SV=1	9
37.3	sp|A1KPC8|GLMM_MYCBP	Phosphoglucosamine mutase OS=Mycobacterium bovis (strain BCG / Pasteur 1173P2) OX=410289 GN=glmM PE=3 SV=1	9
47.6	sp|A1KL82|CYSH_MYCBP	Phosphoadenosine phosphosulfate reductase OS=Mycobacterium bovis (strain BCG / Pasteur 1173P2) OX=410289 GN=cysH PE=3 SV=1	9
21.5	tr|A0A0H3MFD4|A0A0H3MFD4_MYCBP	Probable bifunctional membrane-associated penicillin-binding protein 1A/1B ponA2 OS=Mycobacterium bovis (strain BCG / Pasteur 1173P2) OX=410289 GN=ponA2 PE=4 SV=1	9
46.1	sp|A1KQH3|PHEA_MYCBP	Prephenate dehydratase OS=Mycobacterium bovis (strain BCG / Pasteur 1173P2) OX=410289 GN=pheA PE=3 SV=1	9
50.7	sp|A1KEW6|Y182_MYCBP	Putative S-adenosyl-L-methionine-dependent methyltransferase BCG_0182 OS=Mycobacterium bovis (strain BCG / Pasteur 1173P2) OX=410289 GN=BCG_0182 PE=3 SV=1	9
48.3	sp|A1KNE3|NUOC_MYCBP	NADH-quinone oxidoreductase subunit C OS=Mycobacterium bovis (strain BCG / Pasteur 1173P2) OX=410289 GN=nuoC PE=3 SV=1	9
62	sp|A1KMP8|RL19_MYCBP	50S ribosomal protein L19 OS=Mycobacterium bovis (strain BCG / Pasteur 1173P2) OX=410289 GN=rplS PE=3 SV=1	9
22.1	tr|A0A0H3M5V5|A0A0H3M5V5_MYCBP	Possible flavoprotein OS=Mycobacterium bovis (strain BCG / Pasteur 1173P2) OX=410289 GN=BCG_2269 PE=4 SV=1	9
49.5	tr|A0A0H3M791|A0A0H3M791_MYCBP	ATP-dependent Clp protease proteolytic subunit OS=Mycobacterium bovis (strain BCG / Pasteur 1173P2) OX=410289 GN=clpP1 PE=3 SV=1	9
36.2	tr|A0A0H3MBA2|A0A0H3MBA2_MYCBP	Possible acyl-CoA thiolase fadA OS=Mycobacterium bovis (strain BCG / Pasteur 1173P2) OX=410289 GN=fadA PE=3 SV=1	9
53.4	tr|A0A0H3M3Q6|A0A0H3M3Q6_MYCBP	Putative short-chain type oxidoreductase OS=Mycobacterium bovis (strain BCG / Pasteur 1173P2) OX=410289 GN=BCG_0525c PE=3 SV=1	9
64.9	tr|A0A0H3M7M8|A0A0H3M7M8_MYCBP	Uncharacterized protein OS=Mycobacterium bovis (strain BCG / Pasteur 1173P2) OX=410289 GN=BCG_2080c PE=4 SV=1	9
17.2	tr|A0A0H3M4U0|A0A0H3M4U0_MYCBP	Probable drugs-transport transmembrane ATP-binding protein ABC transporter OS=Mycobacterium bovis (strain BCG / Pasteur 1173P2) OX=410289 GN=BCG_1854c PE=4 SV=1	9
43	tr|A0A0H3M4R4|A0A0H3M4R4_MYCBP	Putative short-chain type dehydrogenase/reductase OS=Mycobacterium bovis (strain BCG / Pasteur 1173P2) OX=410289 GN=BCG_0979c PE=4 SV=1	9
42	tr|A0A0H3M828|A0A0H3M828_MYCBP	Probable conserved transmembrane protein OS=Mycobacterium bovis (strain BCG / Pasteur 1173P2) OX=410289 GN=BCG_2235 PE=4 SV=1	9
47.2	sp|A1KKG4|HIS1_MYCBP	ATP phosphoribosyltransferase OS=Mycobacterium bovis (strain BCG / Pasteur 1173P2) OX=410289 GN=hisG PE=3 SV=1	9
38.6	tr|A0A0H3MDR6|A0A0H3MDR6_MYCBP	Probable transcriptional regulatory protein OS=Mycobacterium bovis (strain BCG / Pasteur 1173P2) OX=410289 GN=BCG_3010 PE=4 SV=1	9
39.1	sp|A1KIL2|WHIA_MYCBP	Putative sporulation transcription regulator WhiA OS=Mycobacterium bovis (strain BCG / Pasteur 1173P2) OX=410289 GN=whiA PE=3 SV=1	9
35.9	tr|A0A0H3M763|A0A0H3M763_MYCBP	Probable phosphoglycerate mutase OS=Mycobacterium bovis (strain BCG / Pasteur 1173P2) OX=410289 GN=BCG_2435c PE=3 SV=1	9
45.9	tr|A0A0H3MGS5|A0A0H3MGS5_MYCBP	Possible conserved membrane or secreted protein OS=Mycobacterium bovis (strain BCG / Pasteur 1173P2) OX=410289 GN=BCG_2990c PE=4 SV=1	9
39.4	tr|A0A0H3MAR6|A0A0H3MAR6_MYCBP	Probable transcriptional regulatory protein (Possibly arsR-family) OS=Mycobacterium bovis (strain BCG / Pasteur 1173P2) OX=410289 GN=BCG_0621 PE=4 SV=1	9
36.6	tr|A0A0H3MEQ5|A0A0H3MEQ5_MYCBP	Possible dehydrogenase OS=Mycobacterium bovis (strain BCG / Pasteur 1173P2) OX=410289 GN=BCG_3458c PE=4 SV=1	9
33.9	tr|A0A0H3M8Z6|A0A0H3M8Z6_MYCBP	Uncharacterized protein OS=Mycobacterium bovis (strain BCG / Pasteur 1173P2) OX=410289 GN=BCG_3231c PE=4 SV=1	9
47.4	tr|A0A0H3MH77|A0A0H3MH77_MYCBP	Probable acyl-CoA dehydrogenase fadE24 OS=Mycobacterium bovis (strain BCG / Pasteur 1173P2) OX=410289 GN=fadE24 PE=3 SV=1	9
38.1	sp|A1KPE5|RS11_MYCBP	30S ribosomal protein S11 OS=Mycobacterium bovis (strain BCG / Pasteur 1173P2) OX=410289 GN=rpsK PE=3 SV=1	9
47.6	sp|A1KEM3|RS181_MYCBP	30S ribosomal protein S18 1 OS=Mycobacterium bovis (strain BCG / Pasteur 1173P2) OX=410289 GN=rpsR1 PE=3 SV=1	9
74.2	tr|A0A0H3MBV5|A0A0H3MBV5_MYCBP	Uncharacterized protein OS=Mycobacterium bovis (strain BCG / Pasteur 1173P2) OX=410289 GN=BCG_3778c PE=4 SV=1	9
29.5	tr|A0A0H3M3S0|A0A0H3M3S0_MYCBP	Pyrroline-5-carboxylate reductase OS=Mycobacterium bovis (strain BCG / Pasteur 1173P2) OX=410289 GN=proC PE=3 SV=1	9
30.3	tr|A0A0H3M920|A0A0H3M920_MYCBP	Probable monooxygenase OS=Mycobacterium bovis (strain BCG / Pasteur 1173P2) OX=410289 GN=BCG_0944 PE=4 SV=1	8
48.9	tr|A0A0H3MCA9|A0A0H3MCA9_MYCBP	Probable succinyl-diaminopimelate desuccinylase dapE OS=Mycobacterium bovis (strain BCG / Pasteur 1173P2) OX=410289 GN=dapE PE=4 SV=1	8
27.3	tr|A0A0H3M9V1|A0A0H3M9V1_MYCBP	Probable amidase amic OS=Mycobacterium bovis (strain BCG / Pasteur 1173P2) OX=410289 GN=amiC PE=3 SV=1	8
28	sp|A1KPH5|OTSA_MYCBP	Trehalose-6-phosphate synthase OS=Mycobacterium bovis (strain BCG / Pasteur 1173P2) OX=410289 GN=otsA PE=3 SV=1	8
19.4	tr|A0A0H3MEK6|A0A0H3MEK6_MYCBP	Probable cobalamin biosynthesis protein CobN OS=Mycobacterium bovis (strain BCG / Pasteur 1173P2) OX=410289 GN=cobN PE=4 SV=1	8
27.4	tr|A0A0H3M3J7|A0A0H3M3J7_MYCBP	Multifunctional fusion protein OS=Mycobacterium bovis (strain BCG / Pasteur 1173P2) OX=410289 GN=cysN PE=3 SV=1	8
45	tr|A0A0H3M9X4|A0A0H3M9X4_MYCBP	Putative oxidoreductase OS=Mycobacterium bovis (strain BCG / Pasteur 1173P2) OX=410289 GN=BCG_0197 PE=4 SV=1	8
44	tr|A0A0H3MB63|A0A0H3MB63_MYCBP	Phosphoribosylformylglycinamidine cyclo-ligase OS=Mycobacterium bovis (strain BCG / Pasteur 1173P2) OX=410289 GN=purM PE=3 SV=1	8
37.1	tr|A0A0H3MA40|A0A0H3MA40_MYCBP	UDP-galactopyranose mutase glf OS=Mycobacterium bovis (strain BCG / Pasteur 1173P2) OX=410289 GN=glf PE=4 SV=1	8
41.5	tr|A0A0H3MBD0|A0A0H3MBD0_MYCBP	Phosphoserine aminotransferase OS=Mycobacterium bovis (strain BCG / Pasteur 1173P2) OX=410289 GN=serC PE=3 SV=1	8
48.2	tr|A0A0H3M8Z8|A0A0H3M8Z8_MYCBP	Probable glutamine-transport ATP-binding protein ABC transporter glnQ OS=Mycobacterium bovis (strain BCG / Pasteur 1173P2) OX=410289 GN=glnQ PE=4 SV=1	8
24.2	tr|A0A0H3M9U1|A0A0H3M9U1_MYCBP	DNA polymerase III subunit gamma/tau OS=Mycobacterium bovis (strain BCG / Pasteur 1173P2) OX=410289 GN=dnaZX PE=3 SV=1	8
45.3	tr|A0A0H3MDI1|A0A0H3MDI1_MYCBP	Possible chalcone synthase pks11 OS=Mycobacterium bovis (strain BCG / Pasteur 1173P2) OX=410289 GN=pks11 PE=4 SV=1	8
32.2	sp|A1KP90|Y3469_MYCBP	Putative S-adenosyl-L-methionine-dependent methyltransferase BCG_3469 OS=Mycobacterium bovis (strain BCG / Pasteur 1173P2) OX=410289 GN=BCG_3469 PE=3 SV=3	8
25.9	sp|A1KIK4|RIBBA_MYCBP	Riboflavin biosynthesis protein RibBA OS=Mycobacterium bovis (strain BCG / Pasteur 1173P2) OX=410289 GN=ribBA PE=3 SV=1	8
37.7	tr|A0A0H3M9J3|A0A0H3M9J3_MYCBP	Uncharacterized protein OS=Mycobacterium bovis (strain BCG / Pasteur 1173P2) OX=410289 GN=BCG_3685c PE=4 SV=1	8
27.4	tr|A0A0H3M564|A0A0H3M564_MYCBP	Histidinol dehydrogenase OS=Mycobacterium bovis (strain BCG / Pasteur 1173P2) OX=410289 GN=hisD PE=3 SV=1	8
43.5	tr|A0A0H3MIA2|A0A0H3MIA2_MYCBP	Probable short-chain type dehydrogenase/reductase OS=Mycobacterium bovis (strain BCG / Pasteur 1173P2) OX=410289 GN=BCG_3566c PE=3 SV=1	8
36.9	tr|A0A0H3MHM7|A0A0H3MHM7_MYCBP	Uncharacterized protein OS=Mycobacterium bovis (strain BCG / Pasteur 1173P2) OX=410289 GN=BCG_3376 PE=4 SV=1	8
25.8	tr|A0A0H3MCD2|A0A0H3MCD2_MYCBP	Putative transmembrane ATP-binding protein ABC transporter OS=Mycobacterium bovis (strain BCG / Pasteur 1173P2) OX=410289 GN=BCG_2347c PE=4 SV=1	8
32.8	tr|A0A0H3M7B7|A0A0H3M7B7_MYCBP	Probable fatty-acid-CoA ligase fadD7 OS=Mycobacterium bovis (strain BCG / Pasteur 1173P2) OX=410289 GN=fadD7 PE=4 SV=1	8
39.9	sp|A1KPR6|SYC_MYCBP	Cysteine--tRNA ligase OS=Mycobacterium bovis (strain BCG / Pasteur 1173P2) OX=410289 GN=cysS PE=3 SV=1	8
49.2	tr|A0A0H3M345|A0A0H3M345_MYCBP	Uncharacterized protein OS=Mycobacterium bovis (strain BCG / Pasteur 1173P2) OX=410289 GN=BCG_1114 PE=4 SV=1	8
34.4	tr|A0A0H3M4V4|A0A0H3M4V4_MYCBP	Possible magnesium chelatase OS=Mycobacterium bovis (strain BCG / Pasteur 1173P2) OX=410289 GN=BCG_1012 PE=4 SV=1	8
52.3	tr|A0A0H3MER4|A0A0H3MER4_MYCBP	Probable hydrolase OS=Mycobacterium bovis (strain BCG / Pasteur 1173P2) OX=410289 GN=BCG_3470 PE=4 SV=1	8
26.5	tr|A0A0H3M2W3|A0A0H3M2W3_MYCBP	Probable serine protease OS=Mycobacterium bovis (strain BCG / Pasteur 1173P2) OX=410289 GN=BCG_1038 PE=4 SV=1	8
31.9	tr|A1KEI6|A1KEI6_MYCBP	Serine/threonine phosphatase PPP OS=Mycobacterium bovis (strain BCG / Pasteur 1173P2) OX=410289 GN=pstP PE=4 SV=1	8
59	tr|A0A0H3MEW0|A0A0H3MEW0_MYCBP	Uncharacterized protein OS=Mycobacterium bovis (strain BCG / Pasteur 1173P2) OX=410289 GN=TB16.3 PE=4 SV=1	8
45.1	tr|A0A0H3M7P0|A0A0H3M7P0_MYCBP	Protoporphyrinogen oxidase OS=Mycobacterium bovis (strain BCG / Pasteur 1173P2) OX=410289 GN=hemY PE=3 SV=1	8
31	sp|A1KMM4|RLMN_MYCBP	Probable dual-specificity RNA methyltransferase RlmN OS=Mycobacterium bovis (strain BCG / Pasteur 1173P2) OX=410289 GN=rlmN PE=3 SV=1	8
48	tr|A0A0H3MAQ9|A0A0H3MAQ9_MYCBP	Diacylglycerol O-acyltransferase OS=Mycobacterium bovis (strain BCG / Pasteur 1173P2) OX=410289 GN=BCG_3263c PE=3 SV=1	8
49	tr|A0A0H3M8B1|A0A0H3M8B1_MYCBP	Cyclopropane-fatty-acyl-phospholipid synthase 2 cmaA2 OS=Mycobacterium bovis (strain BCG / Pasteur 1173P2) OX=410289 GN=cmaA2 PE=4 SV=1	8
47.9	sp|A1KMY9|LEU3_MYCBP	3-isopropylmalate dehydrogenase OS=Mycobacterium bovis (strain BCG / Pasteur 1173P2) OX=410289 GN=leuB PE=3 SV=1	8
32.6	tr|A0A0H3M717|A0A0H3M717_MYCBP	Possible oxidoreductase OS=Mycobacterium bovis (strain BCG / Pasteur 1173P2) OX=410289 GN=BCG_1891c PE=4 SV=1	8
35.6	tr|A0A0H3MBD5|A0A0H3MBD5_MYCBP	Possible oxidoreductase fadB5 OS=Mycobacterium bovis (strain BCG / Pasteur 1173P2) OX=410289 GN=fadB5 PE=4 SV=1	8
22.6	sp|A1KJE8|GABD2_MYCBP	Putative succinate-semialdehyde dehydrogenase [NADP(+)] 2 OS=Mycobacterium bovis (strain BCG / Pasteur 1173P2) OX=410289 GN=gabD2 PE=3 SV=1	8
40.6	tr|A0A0H3MJ74|A0A0H3MJ74_MYCBP	Putative short-chain type dehydrogenase/reductase OS=Mycobacterium bovis (strain BCG / Pasteur 1173P2) OX=410289 GN=BCG_3853 PE=4 SV=1	8
42.9	tr|A0A0H3M2R3|A0A0H3M2R3_MYCBP	Divalent cation-transport integral membrane protein mntH OS=Mycobacterium bovis (strain BCG / Pasteur 1173P2) OX=410289 GN=BCG_0977c PE=4 SV=1	8
42.8	tr|A0A0H3M3R5|A0A0H3M3R5_MYCBP	50S ribosomal protein L25 OS=Mycobacterium bovis (strain BCG / Pasteur 1173P2) OX=410289 GN=rplY PE=3 SV=1	8
46.7	tr|A0A0H3MC34|A0A0H3MC34_MYCBP	Malonyl CoA-acyl carrier protein transacylase fabD OS=Mycobacterium bovis (strain BCG / Pasteur 1173P2) OX=410289 GN=fabD PE=4 SV=1	8
38.7	tr|A0A0H3MFS5|A0A0H3MFS5_MYCBP	Putative cytoplasmic peptidase pepQ OS=Mycobacterium bovis (strain BCG / Pasteur 1173P2) OX=410289 GN=pepQ PE=4 SV=1	8
25.9	tr|A0A0H3M1H2|A0A0H3M1H2_MYCBP	NAD(P) transhydrogenase subunit beta OS=Mycobacterium bovis (strain BCG / Pasteur 1173P2) OX=410289 GN=pntB PE=3 SV=1	8
28.5	tr|A0A0H3MDF4|A0A0H3MDF4_MYCBP	Dephospho-CoA kinase OS=Mycobacterium bovis (strain BCG / Pasteur 1173P2) OX=410289 GN=coaE PE=3 SV=1	8
55.2	sp|A1KKF2|PSA_MYCBP	Proteasome subunit alpha OS=Mycobacterium bovis (strain BCG / Pasteur 1173P2) OX=410289 GN=prcA PE=3 SV=1	8
37.2	tr|A0A0H3M899|A0A0H3M899_MYCBP	Probable NADPH quinone oxidoreductase fadB4 OS=Mycobacterium bovis (strain BCG / Pasteur 1173P2) OX=410289 GN=fadB4 PE=4 SV=1	8
29.6	tr|A0A0H3M1Z4|A0A0H3M1Z4_MYCBP	Probable aspartate aminotransferase aspC OS=Mycobacterium bovis (strain BCG / Pasteur 1173P2) OX=410289 GN=aspC PE=4 SV=1	8
40.5	tr|A0A0H3M6Y1|A0A0H3M6Y1_MYCBP	Probable dehydrogenase OS=Mycobacterium bovis (strain BCG / Pasteur 1173P2) OX=410289 GN=BCG_1846c PE=4 SV=1	8
32	tr|A0A0H3MB66|A0A0H3MB66_MYCBP	Probable Acetolactate synthase ilvG (Acetohydroxy-acid synthase)(ALS) OS=Mycobacterium bovis (strain BCG / Pasteur 1173P2) OX=410289 GN=ilvG PE=3 SV=1	8
36.5	sp|A1KIL0|Y1482_MYCBP	Nucleotide-binding protein BCG_1482 OS=Mycobacterium bovis (strain BCG / Pasteur 1173P2) OX=410289 GN=BCG_1482 PE=3 SV=1	8
23.8	sp|A1KGY5|KDC_MYCBP	Alpha-keto-acid decarboxylase OS=Mycobacterium bovis (strain BCG / Pasteur 1173P2) OX=410289 GN=kdc PE=3 SV=1	8
52.8	tr|A0A0H3M3I9|A0A0H3M3I9_MYCBP	Putative lipoprotein lprC OS=Mycobacterium bovis (strain BCG / Pasteur 1173P2) OX=410289 GN=lprC PE=4 SV=1	8
45.4	tr|A0A0H3M8L8|A0A0H3M8L8_MYCBP	Probable FeIII-dicitrate-binding periplasmic lipoprotein fecB OS=Mycobacterium bovis (strain BCG / Pasteur 1173P2) OX=410289 GN=fecB PE=4 SV=1	8
25.6	tr|A0A0H3MJ36|A0A0H3MJ36_MYCBP	Possible acyl-CoA dehydrogenase fadE36 OS=Mycobacterium bovis (strain BCG / Pasteur 1173P2) OX=410289 GN=fadE36 PE=4 SV=1	8
33.4	sp|A1KLV6|PDXS_MYCBP	Pyridoxal 5'-phosphate synthase subunit PdxS OS=Mycobacterium bovis (strain BCG / Pasteur 1173P2) OX=410289 GN=pdxS PE=3 SV=1	8
53.3	tr|A0A0H3M8W1|A0A0H3M8W1_MYCBP	Transcriptional regulatory protein OS=Mycobacterium bovis (strain BCG / Pasteur 1173P2) OX=410289 GN=BCG_0870 PE=4 SV=1	8
44.2	tr|A0A0H3MEV5|A0A0H3MEV5_MYCBP	Uncharacterized protein OS=Mycobacterium bovis (strain BCG / Pasteur 1173P2) OX=410289 GN=BCG_3528 PE=4 SV=1	8
74.2	tr|A0A0H3MAT3|A0A0H3MAT3_MYCBP	Uncharacterized protein OS=Mycobacterium bovis (strain BCG / Pasteur 1173P2) OX=410289 GN=BCG_3298 PE=4 SV=1	8
45.2	sp|A1KGI6|RS19_MYCBP	30S ribosomal protein S19 OS=Mycobacterium bovis (strain BCG / Pasteur 1173P2) OX=410289 GN=rpsS PE=3 SV=1	8
25.1	tr|A0A0H3MIF5|A0A0H3MIF5_MYCBP	Possible electron transfer protein fdxB OS=Mycobacterium bovis (strain BCG / Pasteur 1173P2) OX=410289 GN=fdxB PE=4 SV=1	8
33.6	tr|A0A0H3MF01|A0A0H3MF01_MYCBP	Probable transmembrane cytochrome C oxidase (Subunit ii) ctaC OS=Mycobacterium bovis (strain BCG / Pasteur 1173P2) OX=410289 GN=ctaC PE=4 SV=1	8
42.7	sp|A1KFA4|Y321_MYCBP	Putative S-adenosyl-L-methionine-dependent methyltransferase BCG_0321 OS=Mycobacterium bovis (strain BCG / Pasteur 1173P2) OX=410289 GN=BCG_0321 PE=3 SV=1	8
40.2	tr|A0A0H3M4R9|A0A0H3M4R9_MYCBP	Transmembrane serine/threonine-protein kinase D pknDa [first part] OS=Mycobacterium bovis (strain BCG / Pasteur 1173P2) OX=410289 GN=pknDa PE=4 SV=1	8
36.2	tr|A0A0H3MC67|A0A0H3MC67_MYCBP	Probable dehydrogenase OS=Mycobacterium bovis (strain BCG / Pasteur 1173P2) OX=410289 GN=BCG_2295 PE=4 SV=1	8
46.1	tr|A0A0H3M797|A0A0H3M797_MYCBP	Uncharacterized protein OS=Mycobacterium bovis (strain BCG / Pasteur 1173P2) OX=410289 GN=BCG_1958c PE=4 SV=1	8
24.1	tr|A0A0H3MDX9|A0A0H3MDX9_MYCBP	Possible hydrolase OS=Mycobacterium bovis (strain BCG / Pasteur 1173P2) OX=410289 GN=BCG_3102 PE=4 SV=1	8
23.6	tr|A0A0H3MBU0|A0A0H3MBU0_MYCBP	Uncharacterized protein OS=Mycobacterium bovis (strain BCG / Pasteur 1173P2) OX=410289 GN=BCG_1063 PE=4 SV=1	8
82.2	tr|A0A0H3M9V8|A0A0H3M9V8_MYCBP	Uncharacterized protein OS=Mycobacterium bovis (strain BCG / Pasteur 1173P2) OX=410289 GN=BCG_2922c PE=4 SV=1	8
24	tr|A0A0H3M8P3|A0A0H3M8P3_MYCBP	Probable folylpolyglutamate synthase protein folC OS=Mycobacterium bovis (strain BCG / Pasteur 1173P2) OX=410289 GN=folC PE=4 SV=1	8
47	tr|A0A0H3MA31|A0A0H3MA31_MYCBP	Probable acetolactate synthase (Small subunit) ilvN OS=Mycobacterium bovis (strain BCG / Pasteur 1173P2) OX=410289 GN=ilvN PE=4 SV=1	8
48.4	tr|A0A0H3M2A5|A0A0H3M2A5_MYCBP	Uncharacterized protein OS=Mycobacterium bovis (strain BCG / Pasteur 1173P2) OX=410289 GN=BCG_0504c PE=4 SV=1	8
12.4	tr|A0A0H3MEN7|A0A0H3MEN7_MYCBP	Histidine kinase OS=Mycobacterium bovis (strain BCG / Pasteur 1173P2) OX=410289 GN=BCG_3437c PE=4 SV=1	8
27.6	tr|A0A0H3M7R0|A0A0H3M7R0_MYCBP	Possible beta-1,3-glucanase OS=Mycobacterium bovis (strain BCG / Pasteur 1173P2) OX=410289 GN=BCG_0355 PE=4 SV=1	8
17.2	sp|A1KJU9|A85B_MYCBP	Diacylglycerol acyltransferase/mycolyltransferase Ag85B OS=Mycobacterium bovis (strain BCG / Pasteur 1173P2) OX=410289 GN=fbpB PE=3 SV=1	8
26.7	tr|A0A0H3M569|A0A0H3M569_MYCBP	Anthranilate synthase component 1 OS=Mycobacterium bovis (strain BCG / Pasteur 1173P2) OX=410289 GN=trpE PE=3 SV=1	7
35.5	tr|A0A0H3M2C1|A0A0H3M2C1_MYCBP	Transmembrane serine/threonine-protein kinase A pknA OS=Mycobacterium bovis (strain BCG / Pasteur 1173P2) OX=410289 GN=pknA PE=4 SV=1	7
23.4	tr|A0A0H3M9B4|A0A0H3M9B4_MYCBP	Probable fatty-acid-CoA ligase fadD19 OS=Mycobacterium bovis (strain BCG / Pasteur 1173P2) OX=410289 GN=fadD19 PE=4 SV=1	7
48.3	tr|A0A0H3M454|A0A0H3M454_MYCBP	Transcription termination/antitermination protein NusG OS=Mycobacterium bovis (strain BCG / Pasteur 1173P2) OX=410289 GN=nusG PE=3 SV=1	7
36.3	sp|A1KHE8|RSMA_MYCBP	Ribosomal RNA small subunit methyltransferase A OS=Mycobacterium bovis (strain BCG / Pasteur 1173P2) OX=410289 GN=rsmA PE=3 SV=1	7
31.3	tr|A0A0H3M6I2|A0A0H3M6I2_MYCBP	Dihydrolipoamide acetyltransferase component of pyruvate dehydrogenase complex OS=Mycobacterium bovis (strain BCG / Pasteur 1173P2) OX=410289 GN=pdhC PE=3 SV=1	7
26.4	tr|A0A0H3MJ06|A0A0H3MJ06_MYCBP	Diacylglycerol O-acyltransferase OS=Mycobacterium bovis (strain BCG / Pasteur 1173P2) OX=410289 GN=BCG_3794c PE=3 SV=1	7
26.4	tr|A0A0H3MF17|A0A0H3MF17_MYCBP	Probable exported protease OS=Mycobacterium bovis (strain BCG / Pasteur 1173P2) OX=410289 GN=BCG_2241c PE=4 SV=1	7
41.1	tr|A0A0H3M796|A0A0H3M796_MYCBP	Uncharacterized protein OS=Mycobacterium bovis (strain BCG / Pasteur 1173P2) OX=410289 GN=BCG_0121 PE=4 SV=1	7
36.7	sp|A1KP49|FOLD_MYCBP	Bifunctional protein FolD OS=Mycobacterium bovis (strain BCG / Pasteur 1173P2) OX=410289 GN=folD PE=3 SV=1	7
37.9	tr|A0A0H3MDN2|A0A0H3MDN2_MYCBP	Signal recognition particle receptor FtsY OS=Mycobacterium bovis (strain BCG / Pasteur 1173P2) OX=410289 GN=ftsY PE=3 SV=1	7
37.7	tr|A0A0H3M7D5|A0A0H3M7D5_MYCBP	Probable acyl-CoA dehydrogenase fadE2 OS=Mycobacterium bovis (strain BCG / Pasteur 1173P2) OX=410289 GN=fadE2 PE=3 SV=1	7
40	tr|A0A0H3M316|A0A0H3M316_MYCBP	Adenylosuccinate lyase OS=Mycobacterium bovis (strain BCG / Pasteur 1173P2) OX=410289 GN=purB PE=3 SV=1	7
37.7	tr|A0A0H3M5H1|A0A0H3M5H1_MYCBP	Putative initiation inhibitor protein OS=Mycobacterium bovis (strain BCG / Pasteur 1173P2) OX=410289 GN=BCG_1747 PE=4 SV=1	7
54.2	tr|A0A0H3MD55|A0A0H3MD55_MYCBP	TRK system potassium uptake protein ceoB OS=Mycobacterium bovis (strain BCG / Pasteur 1173P2) OX=410289 GN=ceoB PE=4 SV=1	7
41.7	tr|A0A0H3M893|A0A0H3M893_MYCBP	Putative two component sensor histidine kinase senX3 OS=Mycobacterium bovis (strain BCG / Pasteur 1173P2) OX=410289 GN=senX3 PE=4 SV=1	7
55.1	tr|A0A0H3M4P8|A0A0H3M4P8_MYCBP	Uncharacterized protein OS=Mycobacterium bovis (strain BCG / Pasteur 1173P2) OX=410289 GN=BCG_1813 PE=4 SV=1	7
25.9	tr|A0A0H3M6H3|A0A0H3M6H3_MYCBP	Probable oxidoreductase OS=Mycobacterium bovis (strain BCG / Pasteur 1173P2) OX=410289 GN=BCG_2146c PE=3 SV=1	7
34.6	tr|A0A0H3MGI9|A0A0H3MGI9_MYCBP	Transcription termination/antitermination protein NusA OS=Mycobacterium bovis (strain BCG / Pasteur 1173P2) OX=410289 GN=nusA PE=3 SV=1	7
29.1	tr|A0A0H3MB40|A0A0H3MB40_MYCBP	Uncharacterized protein OS=Mycobacterium bovis (strain BCG / Pasteur 1173P2) OX=410289 GN=BCG_1829 PE=4 SV=1	7
36.8	sp|A1KGL2|Y781_MYCBP	Putative S-adenosyl-L-methionine-dependent methyltransferase BCG_0781c OS=Mycobacterium bovis (strain BCG / Pasteur 1173P2) OX=410289 GN=BCG_0781c PE=3 SV=1	7
24.3	tr|A0A0H3M4G7|A0A0H3M4G7_MYCBP	Amidophosphoribosyltransferase OS=Mycobacterium bovis (strain BCG / Pasteur 1173P2) OX=410289 GN=purF PE=3 SV=1	7
39.1	tr|A0A0H3M7X9|A0A0H3M7X9_MYCBP	Uncharacterized protein OS=Mycobacterium bovis (strain BCG / Pasteur 1173P2) OX=410289 GN=BCG_2199c PE=4 SV=1	7
47.8	sp|A1KKF3|PSB_MYCBP	Proteasome subunit beta OS=Mycobacterium bovis (strain BCG / Pasteur 1173P2) OX=410289 GN=prcB PE=3 SV=1	7
25.9	tr|A0A0H3M854|A0A0H3M854_MYCBP	Uncharacterized protein OS=Mycobacterium bovis (strain BCG / Pasteur 1173P2) OX=410289 GN=BCG_3116 PE=4 SV=1	7
28.3	tr|A0A0H3M155|A0A0H3M155_MYCBP	Possible conserved membrane protein OS=Mycobacterium bovis (strain BCG / Pasteur 1173P2) OX=410289 GN=BCG_0323 PE=4 SV=1	7
24.7	tr|A0A0H3M3J3|A0A0H3M3J3_MYCBP	Probable periplasmic oligopeptide-binding lipoprotein oppA OS=Mycobacterium bovis (strain BCG / Pasteur 1173P2) OX=410289 GN=oppA PE=4 SV=1	7
42.9	tr|A0A0H3MFP0|A0A0H3MFP0_MYCBP	Probable citrate (Pro-3s)-lyase (Beta subunit) OS=Mycobacterium bovis (strain BCG / Pasteur 1173P2) OX=410289 GN=citE PE=3 SV=1	7
72.2	tr|A0A0H3MHE5|A0A0H3MHE5_MYCBP	Uncharacterized protein OS=Mycobacterium bovis (strain BCG / Pasteur 1173P2) OX=410289 GN=TB9.4 PE=4 SV=1	7
68.3	tr|A0A0G2Q9K0|A0A0G2Q9K0_MYCBP	Phosphate-specific transport system accessory protein PhoU OS=Mycobacterium bovis (strain BCG / Pasteur 1173P2) OX=410289 GN=phoY1_1 PE=3 SV=1	7
34.5	tr|A0A0H3MCS9|A0A0H3MCS9_MYCBP	Coenzyme A biosynthesis bifunctional protein CoaBC OS=Mycobacterium bovis (strain BCG / Pasteur 1173P2) OX=410289 GN=dfp PE=3 SV=1	7
23.8	tr|A0A0G2Q9I5|A0A0G2Q9I5_MYCBP	Possible transferase OS=Mycobacterium bovis (strain BCG / Pasteur 1173P2) OX=410289 GN=BCG_3255c PE=4 SV=1	7
22.9	tr|A0A0H3MD27|A0A0H3MD27_MYCBP	Probable methylmalonyl-CoA mutase small subunit mutA OS=Mycobacterium bovis (strain BCG / Pasteur 1173P2) OX=410289 GN=mutA PE=4 SV=1	7
38.2	tr|A0A0H3MEF7|A0A0H3MEF7_MYCBP	Probable dihydrolipoamide dehydrogenase lpdA OS=Mycobacterium bovis (strain BCG / Pasteur 1173P2) OX=410289 GN=lpdA PE=4 SV=1	7
18.1	tr|A0A0H3MBV2|A0A0H3MBV2_MYCBP	Transcription-repair-coupling factor OS=Mycobacterium bovis (strain BCG / Pasteur 1173P2) OX=410289 GN=mfd PE=3 SV=1	7
20.8	tr|A0A0H3MCS0|A0A0H3MCS0_MYCBP	Probable acetyl-/propionyl-coenzyme A carboxylase alpha chain (Alpha subunit) accA1 OS=Mycobacterium bovis (strain BCG / Pasteur 1173P2) OX=410289 GN=accA1 PE=4 SV=1	7
33.3	sp|A1KHF6|GLMU_MYCBP	Bifunctional protein GlmU OS=Mycobacterium bovis (strain BCG / Pasteur 1173P2) OX=410289 GN=glmU PE=3 SV=1	7
60.5	tr|A0A0H3M9Y6|A0A0H3M9Y6_MYCBP	Putative transcription factor OS=Mycobacterium bovis (strain BCG / Pasteur 1173P2) OX=410289 GN=BCG_3648c PE=4 SV=1	7
47.5	tr|A0A0H3MA81|A0A0H3MA81_MYCBP	Probable lipase lipH OS=Mycobacterium bovis (strain BCG / Pasteur 1173P2) OX=410289 GN=lipI PE=4 SV=1	7
32.2	tr|A0A0H3M1P5|A0A0H3M1P5_MYCBP	Probable conserved lipoprotein lpqI OS=Mycobacterium bovis (strain BCG / Pasteur 1173P2) OX=410289 GN=lpqI PE=4 SV=1	7
28.8	tr|A0A0H3M3C7|A0A0H3M3C7_MYCBP	O-succinylhomoserine sulfhydrylase OS=Mycobacterium bovis (strain BCG / Pasteur 1173P2) OX=410289 GN=metZ PE=3 SV=1	7
34.6	sp|A1KMX5|DDL_MYCBP	D-alanine--D-alanine ligase OS=Mycobacterium bovis (strain BCG / Pasteur 1173P2) OX=410289 GN=ddl PE=3 SV=1	7
45.3	tr|A0A0H3M8L2|A0A0H3M8L2_MYCBP	Uncharacterized protein OS=Mycobacterium bovis (strain BCG / Pasteur 1173P2) OX=410289 GN=BCG_3062c PE=4 SV=1	7
40.5	tr|A0A0H3MAK0|A0A0H3MAK0_MYCBP	Probable conserved membrane protein OS=Mycobacterium bovis (strain BCG / Pasteur 1173P2) OX=410289 GN=BCG_0520c PE=4 SV=1	7
67.6	sp|A1KGJ6|RL24_MYCBP	50S ribosomal protein L24 OS=Mycobacterium bovis (strain BCG / Pasteur 1173P2) OX=410289 GN=rplX PE=3 SV=1	7
37.7	tr|A0A0H3M944|A0A0H3M944_MYCBP	Uncharacterized protein OS=Mycobacterium bovis (strain BCG / Pasteur 1173P2) OX=410289 GN=BCG_0978c PE=4 SV=1	7
32.9	tr|A0A0H3M380|A0A0H3M380_MYCBP	Chaperone protein DnaJ OS=Mycobacterium bovis (strain BCG / Pasteur 1173P2) OX=410289 GN=dnaJ1 PE=3 SV=1	7
25	tr|A0A0H3MD06|A0A0H3MD06_MYCBP	Probable acyl-CoA dehydrogenase fadE15 OS=Mycobacterium bovis (strain BCG / Pasteur 1173P2) OX=410289 GN=fadE15 PE=3 SV=1	7
44.6	sp|A1KL64|HRCA_MYCBP	Heat-inducible transcription repressor HrcA OS=Mycobacterium bovis (strain BCG / Pasteur 1173P2) OX=410289 GN=hrcA PE=3 SV=1	7
24.5	tr|A0A0H3M9N6|A0A0H3M9N6_MYCBP	Glucanase OS=Mycobacterium bovis (strain BCG / Pasteur 1173P2) OX=410289 GN=celA1 PE=3 SV=1	7
29.5	tr|A0A0H3M8R2|A0A0H3M8R2_MYCBP	Hypothetical alanine and valine rich protein OS=Mycobacterium bovis (strain BCG / Pasteur 1173P2) OX=410289 GN=BCG_3115 PE=4 SV=1	7
37.6	tr|A0A0H3M7X4|A0A0H3M7X4_MYCBP	Probable DNA-binding protein HU homolog hupB OS=Mycobacterium bovis (strain BCG / Pasteur 1173P2) OX=410289 GN=hupB PE=3 SV=1	7
30.9	tr|A0A0H3M9T2|A0A0H3M9T2_MYCBP	Methionine aminopeptidase OS=Mycobacterium bovis (strain BCG / Pasteur 1173P2) OX=410289 GN=mapB PE=3 SV=1	7
38.7	tr|A0A0H3M6U9|A0A0H3M6U9_MYCBP	Uncharacterized protein OS=Mycobacterium bovis (strain BCG / Pasteur 1173P2) OX=410289 GN=TB31.7 PE=4 SV=1	7
39.5	sp|A1KLD7|RL27_MYCBP	50S ribosomal protein L27 OS=Mycobacterium bovis (strain BCG / Pasteur 1173P2) OX=410289 GN=rpmA PE=3 SV=1	7
44.8	tr|A0A0G2Q9H1|A0A0G2Q9H1_MYCBP	Possible phosphoglycerate mutase gpm2 OS=Mycobacterium bovis (strain BCG / Pasteur 1173P2) OX=410289 GN=gpm2_1 PE=4 SV=1	7
39.4	sp|A1KM58|LEXA_MYCBP	LexA repressor OS=Mycobacterium bovis (strain BCG / Pasteur 1173P2) OX=410289 GN=lexA PE=3 SV=2	7
27.9	tr|A0A0H3MJG7|A0A0H3MJG7_MYCBP	Possible conserved membrane protein OS=Mycobacterium bovis (strain BCG / Pasteur 1173P2) OX=410289 GN=BCG_3937c PE=4 SV=1	7
25.4	tr|A0A0G2Q9J8|A0A0G2Q9J8_MYCBP	Probable Arylsulfatase atsB OS=Mycobacterium bovis (strain BCG / Pasteur 1173P2) OX=410289 GN=atsB PE=4 SV=1	7
27.9	tr|A0A0H3MCH6|A0A0H3MCH6_MYCBP	Uncharacterized protein OS=Mycobacterium bovis (strain BCG / Pasteur 1173P2) OX=410289 GN=BCG_1337 PE=4 SV=1	7
31.6	sp|A1KM95|THYX_MYCBP	Flavin-dependent thymidylate synthase OS=Mycobacterium bovis (strain BCG / Pasteur 1173P2) OX=410289 GN=thyX PE=3 SV=1	7
46.1	sp|A1KMC8|RS15_MYCBP	30S ribosomal protein S15 OS=Mycobacterium bovis (strain BCG / Pasteur 1173P2) OX=410289 GN=rpsO PE=3 SV=1	7
29.3	tr|A0A0H3M6X2|A0A0H3M6X2_MYCBP	Cytochrome P450 121 CYP121 OS=Mycobacterium bovis (strain BCG / Pasteur 1173P2) OX=410289 GN=cyp121 PE=3 SV=1	7
44.3	tr|A0A0H3MC61|A0A0H3MC61_MYCBP	Uncharacterized protein OS=Mycobacterium bovis (strain BCG / Pasteur 1173P2) OX=410289 GN=BCG_1187c PE=4 SV=1	7
47.6	tr|A0A0H3M228|A0A0H3M228_MYCBP	UPF0336 protein BCG_0686 OS=Mycobacterium bovis (strain BCG / Pasteur 1173P2) OX=410289 GN=BCG_0686 PE=3 SV=1	7
27.8	tr|A0A0H3M4P2|A0A0H3M4P2_MYCBP	Two component sensor histidine kinase prrB OS=Mycobacterium bovis (strain BCG / Pasteur 1173P2) OX=410289 GN=prrB PE=4 SV=1	7
37.7	sp|A1KGJ5|RL14_MYCBP	50S ribosomal protein L14 OS=Mycobacterium bovis (strain BCG / Pasteur 1173P2) OX=410289 GN=rplN PE=3 SV=1	7
92	tr|A0A0H3M4H2|A0A0H3M4H2_MYCBP	Uncharacterized protein OS=Mycobacterium bovis (strain BCG / Pasteur 1173P2) OX=410289 GN=sseC2 PE=4 SV=1	7
27.9	sp|A1KGK1|RL18_MYCBP	50S ribosomal protein L18 OS=Mycobacterium bovis (strain BCG / Pasteur 1173P2) OX=410289 GN=rplR PE=3 SV=1	7
28.7	sp|A1KFQ5|GCS2_MYCBP	Putative glutamate--cysteine ligase 2 OS=Mycobacterium bovis (strain BCG / Pasteur 1173P2) OX=410289 GN=BCG_0472 PE=3 SV=1	7
19.1	tr|A0A0H3MAZ4|A0A0H3MAZ4_MYCBP	Tryptophan--tRNA ligase OS=Mycobacterium bovis (strain BCG / Pasteur 1173P2) OX=410289 GN=trpS PE=3 SV=1	7
9.5	tr|A0A0H3M5L3|A0A0H3M5L3_MYCBP	Uncharacterized protein OS=Mycobacterium bovis (strain BCG / Pasteur 1173P2) OX=410289 GN=BCG_1311c PE=4 SV=1	7
65.7	tr|A0A0H3MF98|A0A0H3MF98_MYCBP	Probable cold shock protein A cspA OS=Mycobacterium bovis (strain BCG / Pasteur 1173P2) OX=410289 GN=cspA PE=4 SV=1	7
18.3	sp|A1KMT4|PAPA5_MYCBP	Phthiocerol/phthiodiolone dimycocerosyl transferase OS=Mycobacterium bovis (strain BCG / Pasteur 1173P2) OX=410289 GN=papA5 PE=3 SV=1	7
13.8	tr|A0A0H3MC59|A0A0H3MC59_MYCBP	Ferritin OS=Mycobacterium bovis (strain BCG / Pasteur 1173P2) OX=410289 GN=bfrB PE=4 SV=1	7
12.7	tr|A0A0H3MC15|A0A0H3MC15_MYCBP	Integral membrane indolylacetylinositol arabinosyltransferase embB OS=Mycobacterium bovis (strain BCG / Pasteur 1173P2) OX=410289 GN=embB PE=4 SV=1	6
38.6	tr|A0A0H3MC38|A0A0H3MC38_MYCBP	Putative acyltransferase OS=Mycobacterium bovis (strain BCG / Pasteur 1173P2) OX=410289 GN=BCG_3878c PE=4 SV=1	6
28.9	tr|A0A0H3M949|A0A0H3M949_MYCBP	N5-carboxyaminoimidazole ribonucleotide synthase OS=Mycobacterium bovis (strain BCG / Pasteur 1173P2) OX=410289 GN=purK PE=3 SV=1	6
33.1	tr|A0A0H3MCC0|A0A0H3MCC0_MYCBP	Probable tetronasin-transport atp-binding protein ABC transporter OS=Mycobacterium bovis (strain BCG / Pasteur 1173P2) OX=410289 GN=BCG_1278c PE=4 SV=1	6
57.1	tr|A0A0H3MDN4|A0A0H3MDN4_MYCBP	Probable catechol-o-methyltransferase OS=Mycobacterium bovis (strain BCG / Pasteur 1173P2) OX=410289 GN=BCG_1741c PE=4 SV=1	6
38	tr|A0A0H3M8P8|A0A0H3M8P8_MYCBP	Probable succinate dehydrogenase (Iron-sulphur protein subunit) sdhB OS=Mycobacterium bovis (strain BCG / Pasteur 1173P2) OX=410289 GN=sdhB PE=4 SV=1	6
43.1	sp|A1KGR3|PUR7_MYCBP	Phosphoribosylaminoimidazole-succinocarboxamide synthase OS=Mycobacterium bovis (strain BCG / Pasteur 1173P2) OX=410289 GN=purC PE=3 SV=1	6
20.3	sp|A1KGT3|APEB_MYCBP	Probable M18 family aminopeptidase 2 OS=Mycobacterium bovis (strain BCG / Pasteur 1173P2) OX=410289 GN=apeB PE=3 SV=1	6
30.4	tr|A0A0H3M5P9|A0A0H3M5P9_MYCBP	Diaminopimelate decarboxylase OS=Mycobacterium bovis (strain BCG / Pasteur 1173P2) OX=410289 GN=lysA PE=3 SV=1	6
27	tr|A0A0H3M8I6|A0A0H3M8I6_MYCBP	Probable mannose-6-phosphate isomerase manA OS=Mycobacterium bovis (strain BCG / Pasteur 1173P2) OX=410289 GN=manA PE=3 SV=1	6
26.5	tr|A0A0H3MC74|A0A0H3MC74_MYCBP	Diacylglycerol O-acyltransferase OS=Mycobacterium bovis (strain BCG / Pasteur 1173P2) OX=410289 GN=BCG_2300 PE=3 SV=1	6
36.6	tr|A0A0H3M4T8|A0A0H3M4T8_MYCBP	Putative OXPP cycle protein opcA OS=Mycobacterium bovis (strain BCG / Pasteur 1173P2) OX=410289 GN=opcA PE=4 SV=1	6
29.9	tr|A0A0H3MG70|A0A0H3MG70_MYCBP	Possible hydrolase OS=Mycobacterium bovis (strain BCG / Pasteur 1173P2) OX=410289 GN=BCG_2728 PE=4 SV=1	6
13.5	tr|A0A0H3MFA8|A0A0H3MFA8_MYCBP	Probable [NAD] dependent malate oxidoreductase mez OS=Mycobacterium bovis (strain BCG / Pasteur 1173P2) OX=410289 GN=mez PE=3 SV=1	6
22.2	tr|A0A0H3MFM6|A0A0H3MFM6_MYCBP	Diacylglycerol O-acyltransferase OS=Mycobacterium bovis (strain BCG / Pasteur 1173P2) OX=410289 GN=BCG_2502c PE=3 SV=1	6
55	tr|A0A0H3M8E0|A0A0H3M8E0_MYCBP	Possible peroxidase bpoC (Non-haem peroxidase) OS=Mycobacterium bovis (strain BCG / Pasteur 1173P2) OX=410289 GN=bpoC PE=4 SV=1	6
33.3	tr|A0A0H3M8A0|A0A0H3M8A0_MYCBP	Haloalkane dehalogenase OS=Mycobacterium bovis (strain BCG / Pasteur 1173P2) OX=410289 GN=dhmA PE=3 SV=1	6
27.9	sp|A1KPS2|DISA_MYCBP	DNA integrity scanning protein DisA OS=Mycobacterium bovis (strain BCG / Pasteur 1173P2) OX=410289 GN=disA PE=3 SV=1	6
29.5	tr|A0A0H3MFF9|A0A0H3MFF9_MYCBP	Probable sulfate-binding lipoprotein subI OS=Mycobacterium bovis (strain BCG / Pasteur 1173P2) OX=410289 GN=subI PE=4 SV=1	6
34.8	tr|A0A0H3MBF0|A0A0H3MBF0_MYCBP	Two component response transcriptional regulatory protein prrA OS=Mycobacterium bovis (strain BCG / Pasteur 1173P2) OX=410289 GN=prrA PE=4 SV=1	6
22	tr|A0A0H3MAW2|A0A0H3MAW2_MYCBP	Possible acyl-CoA dehydrogenase fadE16 OS=Mycobacterium bovis (strain BCG / Pasteur 1173P2) OX=410289 GN=fadE16 PE=3 SV=1	6
19.5	tr|A0A0H3M9A3|A0A0H3M9A3_MYCBP	Probable acyl-CoA dehydrogenase fadE26 OS=Mycobacterium bovis (strain BCG / Pasteur 1173P2) OX=410289 GN=fadE26 PE=3 SV=1	6
16	tr|A0A0G2Q9K8|A0A0G2Q9K8_MYCBP	Probable two component sensor kinase OS=Mycobacterium bovis (strain BCG / Pasteur 1173P2) OX=410289 GN=BCG_3247c PE=4 SV=1	6
24.1	sp|A1KFV6|MURB_MYCBP	UDP-N-acetylenolpyruvoylglucosamine reductase OS=Mycobacterium bovis (strain BCG / Pasteur 1173P2) OX=410289 GN=murB PE=3 SV=1	6
36.7	tr|A0A0H3M5F4|A0A0H3M5F4_MYCBP	Aminotransferase OS=Mycobacterium bovis (strain BCG / Pasteur 1173P2) OX=410289 GN=BCG_1241 PE=3 SV=1	6
17.4	sp|A1KM20|DXS_MYCBP	1-deoxy-D-xylulose-5-phosphate synthase OS=Mycobacterium bovis (strain BCG / Pasteur 1173P2) OX=410289 GN=dxs PE=3 SV=1	6
21.5	tr|A0A0H3M6T2|A0A0H3M6T2_MYCBP	Probable oxidoreductase OS=Mycobacterium bovis (strain BCG / Pasteur 1173P2) OX=410289 GN=BCG_1790 PE=4 SV=1	6
24.9	sp|A1KKH3|MSHC_MYCBP	L-cysteine:1D-myo-inositol 2-amino-2-deoxy-alpha-D-glucopyranoside ligase OS=Mycobacterium bovis (strain BCG / Pasteur 1173P2) OX=410289 GN=mshC PE=3 SV=1	6
26.1	tr|A0A0H3M1E6|A0A0H3M1E6_MYCBP	Possible conserved secreted protein OS=Mycobacterium bovis (strain BCG / Pasteur 1173P2) OX=410289 GN=BCG_0421c PE=4 SV=1	6
31.9	tr|A0A0H3M357|A0A0H3M357_MYCBP	Glucose-1-phosphate thymidylyltransferase OS=Mycobacterium bovis (strain BCG / Pasteur 1173P2) OX=410289 GN=rmlA PE=3 SV=1	6
28.1	tr|A0A0H3M4T3|A0A0H3M4T3_MYCBP	Possible oxidoreductase OS=Mycobacterium bovis (strain BCG / Pasteur 1173P2) OX=410289 GN=BCG_0994c PE=4 SV=1	6
24.8	tr|A0A0H3M1H5|A0A0H3M1H5_MYCBP	Possible conserved membrane protein OS=Mycobacterium bovis (strain BCG / Pasteur 1173P2) OX=410289 GN=BCG_0451c PE=4 SV=1	6
28.3	tr|A0A0H3M6K7|A0A0H3M6K7_MYCBP	Acetylornithine aminotransferase OS=Mycobacterium bovis (strain BCG / Pasteur 1173P2) OX=410289 GN=argD PE=3 SV=1	6
44.4	tr|A0A0H3MIR0|A0A0H3MIR0_MYCBP	Probable anion transporter atpase OS=Mycobacterium bovis (strain BCG / Pasteur 1173P2) OX=410289 GN=BCG_3738 PE=4 SV=1	6
14.8	tr|A0A0H3MCU8|A0A0H3MCU8_MYCBP	Probable amino acid decarboxylase OS=Mycobacterium bovis (strain BCG / Pasteur 1173P2) OX=410289 GN=BCG_2553c PE=4 SV=1	6
40	tr|A0A0H3M1B0|A0A0H3M1B0_MYCBP	Probable bifunctional mta/sah nucleosidase mtn OS=Mycobacterium bovis (strain BCG / Pasteur 1173P2) OX=410289 GN=mtn PE=4 SV=1	6
51	tr|A0A0H3MFJ0|A0A0H3MFJ0_MYCBP	50S ribosomal protein L21 OS=Mycobacterium bovis (strain BCG / Pasteur 1173P2) OX=410289 GN=rplU PE=3 SV=1	6
41.9	tr|A0A0H3MGC9|A0A0H3MGC9_MYCBP	Probable short-chain type dehydrogenase/reductase OS=Mycobacterium bovis (strain BCG / Pasteur 1173P2) OX=410289 GN=BCG_2783c PE=4 SV=1	6
35	tr|A0A0H3MEK0|A0A0H3MEK0_MYCBP	Uncharacterized protein OS=Mycobacterium bovis (strain BCG / Pasteur 1173P2) OX=410289 GN=BCG_2073 PE=4 SV=1	6
24.7	sp|A1KKJ5|MURC_MYCBP	UDP-N-acetylmuramate--L-alanine ligase OS=Mycobacterium bovis (strain BCG / Pasteur 1173P2) OX=410289 GN=murC PE=3 SV=1	6
28.5	tr|A0A0H3M7K7|A0A0H3M7K7_MYCBP	Probable enoyl-CoA hydratase echa16 OS=Mycobacterium bovis (strain BCG / Pasteur 1173P2) OX=410289 GN=echA16 PE=4 SV=1	6
19.3	tr|A0A0H3MCK0|A0A0H3MCK0_MYCBP	Uncharacterized protein OS=Mycobacterium bovis (strain BCG / Pasteur 1173P2) OX=410289 GN=BCG_2418 PE=4 SV=1	6
60.3	tr|A0A0H3M2V9|A0A0H3M2V9_MYCBP	30S ribosomal protein S17 OS=Mycobacterium bovis (strain BCG / Pasteur 1173P2) OX=410289 GN=rpsQ PE=3 SV=1	6
40.9	tr|A0A0H3MD16|A0A0H3MD16_MYCBP	Uncharacterized protein OS=Mycobacterium bovis (strain BCG / Pasteur 1173P2) OX=410289 GN=BCG_2656 PE=4 SV=1	6
46.3	sp|A1KID0|RNPH_MYCBP	Ribonuclease PH OS=Mycobacterium bovis (strain BCG / Pasteur 1173P2) OX=410289 GN=rph PE=3 SV=1	6
21.7	tr|A0A0H3M1Z1|A0A0H3M1Z1_MYCBP	Possible dehydrogenase/reductase OS=Mycobacterium bovis (strain BCG / Pasteur 1173P2) OX=410289 GN=BCG_0370 PE=4 SV=1	6
43.2	tr|A0A0H3M0I2|A0A0H3M0I2_MYCBP	Uncharacterized protein OS=Mycobacterium bovis (strain BCG / Pasteur 1173P2) OX=410289 GN=BCG_0049c PE=4 SV=1	6
14.5	sp|A1KMV6|RNTF_MYCBP	PGL/p-HBAD biosynthesis rhamnosyltransferase OS=Mycobacterium bovis (strain BCG / Pasteur 1173P2) OX=410289 GN=BCG_2983c PE=3 SV=1	6
61	sp|A1KGI4|RL23_MYCBP	50S ribosomal protein L23 OS=Mycobacterium bovis (strain BCG / Pasteur 1173P2) OX=410289 GN=rplW PE=3 SV=1	6
48.8	tr|A0A0H3M9N1|A0A0H3M9N1_MYCBP	Probable short-chain type dehydrogenase/reductase OS=Mycobacterium bovis (strain BCG / Pasteur 1173P2) OX=410289 GN=BCG_1206 PE=3 SV=1	6
45.1	sp|A1KNJ7|NUDC_MYCBP	NADH pyrophosphatase OS=Mycobacterium bovis (strain BCG / Pasteur 1173P2) OX=410289 GN=nudC PE=3 SV=1	6
25.1	tr|A0A0H3M857|A0A0H3M857_MYCBP	Probable mycothiol reductase mtr OS=Mycobacterium bovis (strain BCG / Pasteur 1173P2) OX=410289 GN=mtr PE=3 SV=1	6
50.7	sp|A1KGC0|RL11_MYCBP	50S ribosomal protein L11 OS=Mycobacterium bovis (strain BCG / Pasteur 1173P2) OX=410289 GN=rplK PE=3 SV=1	6
34.1	tr|A0A0H3MBD6|A0A0H3MBD6_MYCBP	Probable citrate synthase II citA OS=Mycobacterium bovis (strain BCG / Pasteur 1173P2) OX=410289 GN=citA PE=3 SV=1	6
21.4	tr|A0A0H3MDK3|A0A0H3MDK3_MYCBP	Probable glutamine synthetase glnA4 OS=Mycobacterium bovis (strain BCG / Pasteur 1173P2) OX=410289 GN=glnA4 PE=3 SV=1	6
27.4	sp|A1KJ30|LGT_MYCBP	Prolipoprotein diacylglyceryl transferase OS=Mycobacterium bovis (strain BCG / Pasteur 1173P2) OX=410289 GN=lgt PE=3 SV=1	6
19.4	tr|A0A0H3MAS4|A0A0H3MAS4_MYCBP	Probable phosphomannomutase manB OS=Mycobacterium bovis (strain BCG / Pasteur 1173P2) OX=410289 GN=manB PE=4 SV=1	6
32.1	tr|A0A0H3M8C8|A0A0H3M8C8_MYCBP	Uncharacterized protein OS=Mycobacterium bovis (strain BCG / Pasteur 1173P2) OX=410289 GN=BCG_2976c PE=4 SV=1	6
35.1	tr|A0A0H3MAJ7|A0A0H3MAJ7_MYCBP	Probable nicotinate-nucleotide pyrophosphatase nadC OS=Mycobacterium bovis (strain BCG / Pasteur 1173P2) OX=410289 GN=nadC PE=3 SV=1	6
26.6	tr|A0A0H3MF46|A0A0H3MF46_MYCBP	Probable zinc-dependent alcohol dehydrogenase AdhE2 OS=Mycobacterium bovis (strain BCG / Pasteur 1173P2) OX=410289 GN=adhE2 PE=3 SV=1	6
43.1	tr|A0A0H3M466|A0A0H3M466_MYCBP	50S ribosomal protein L7/L12 OS=Mycobacterium bovis (strain BCG / Pasteur 1173P2) OX=410289 GN=rplL PE=3 SV=1	6
58.1	sp|A1KJ60|RL20_MYCBP	50S ribosomal protein L20 OS=Mycobacterium bovis (strain BCG / Pasteur 1173P2) OX=410289 GN=rplT PE=3 SV=1	6
28.5	tr|A0A0H3M6T0|A0A0H3M6T0_MYCBP	Probable conserved membrane protein OS=Mycobacterium bovis (strain BCG / Pasteur 1173P2) OX=410289 GN=BCG_2634c PE=4 SV=1	6
34	tr|A0A0H3MD11|A0A0H3MD11_MYCBP	Possible enoyl-CoA hydratase echA12 OS=Mycobacterium bovis (strain BCG / Pasteur 1173P2) OX=410289 GN=echA12 PE=3 SV=1	6
31.7	tr|A0A0H3M3X0|A0A0H3M3X0_MYCBP	Glycerol-3-phosphate dehydrogenase [NAD(P)+] OS=Mycobacterium bovis (strain BCG / Pasteur 1173P2) OX=410289 GN=gpdA1 PE=3 SV=1	6
22.4	tr|A0A0H3M7G5|A0A0H3M7G5_MYCBP	Probable lipid-transfer protein ltp1 OS=Mycobacterium bovis (strain BCG / Pasteur 1173P2) OX=410289 GN=ltp1 PE=3 SV=1	6
39.5	sp|A1KQ98|Y3826_MYCBP	Putative S-adenosyl-L-methionine-dependent methyltransferase BCG_3826c OS=Mycobacterium bovis (strain BCG / Pasteur 1173P2) OX=410289 GN=BCG_3826c PE=3 SV=1	6
29	tr|A0A0H3M4B5|A0A0H3M4B5_MYCBP	Probable acyl-CoA thioesterase II tesB1 OS=Mycobacterium bovis (strain BCG / Pasteur 1173P2) OX=410289 GN=tesB1 PE=4 SV=1	6
33.2	tr|A0A0G2Q9D8|A0A0G2Q9D8_MYCBP	Possible conserved membrane protein OS=Mycobacterium bovis (strain BCG / Pasteur 1173P2) OX=410289 GN=BCG_0007 PE=4 SV=1	6
56.4	sp|A1KGI1|RS10_MYCBP	30S ribosomal protein S10 OS=Mycobacterium bovis (strain BCG / Pasteur 1173P2) OX=410289 GN=rpsJ PE=3 SV=1	6
22.5	tr|A0A0H3M3I4|A0A0H3M3I4_MYCBP	Putative lipoprotein lprA OS=Mycobacterium bovis (strain BCG / Pasteur 1173P2) OX=410289 GN=lprA PE=4 SV=1	6
76.6	sp|A1KKF4|PUP_MYCBP	Prokaryotic ubiquitin-like protein Pup OS=Mycobacterium bovis (strain BCG / Pasteur 1173P2) OX=410289 GN=pup PE=3 SV=1	6
20.2	tr|A0A0H3MDU6|A0A0H3MDU6_MYCBP	Uncharacterized protein OS=Mycobacterium bovis (strain BCG / Pasteur 1173P2) OX=410289 GN=BCG_3054 PE=3 SV=1	6
28.2	tr|A0A0H3M8A5|A0A0H3M8A5_MYCBP	Probable NADH dehydrogenase I (Chain E) nuoE OS=Mycobacterium bovis (strain BCG / Pasteur 1173P2) OX=410289 GN=nuoE PE=4 SV=1	6
19.2	tr|A0A0H3M1V9|A0A0H3M1V9_MYCBP	Uncharacterized protein OS=Mycobacterium bovis (strain BCG / Pasteur 1173P2) OX=410289 GN=BCG_0322 PE=4 SV=1	5
30.9	tr|A0A0H3M703|A0A0H3M703_MYCBP	Uncharacterized protein OS=Mycobacterium bovis (strain BCG / Pasteur 1173P2) OX=410289 GN=BCG_2335c PE=4 SV=1	5
18.5	tr|A0A0H3M5S8|A0A0H3M5S8_MYCBP	Bifunctional glutamine synthetase adenylyltransferase/adenylyl-removing enzyme OS=Mycobacterium bovis (strain BCG / Pasteur 1173P2) OX=410289 GN=glnE PE=3 SV=1	5
19.6	tr|A0A0H3MEB0|A0A0H3MEB0_MYCBP	Two component sensory transduction histidine kinase mtrB OS=Mycobacterium bovis (strain BCG / Pasteur 1173P2) OX=410289 GN=mtrB PE=4 SV=1	5
29.9	sp|A1KLN7|AROC_MYCBP	Chorismate synthase OS=Mycobacterium bovis (strain BCG / Pasteur 1173P2) OX=410289 GN=aroC PE=3 SV=1	5
39.1	tr|A0A0H3MGN5|A0A0H3MGN5_MYCBP	Signal peptidase I OS=Mycobacterium bovis (strain BCG / Pasteur 1173P2) OX=410289 GN=lepB PE=3 SV=1	5
35.8	sp|A1KLA8|EIS_MYCBP	N-acetyltransferase Eis OS=Mycobacterium bovis (strain BCG / Pasteur 1173P2) OX=410289 GN=eis PE=3 SV=2	5
30.5	tr|A0A0H3M839|A0A0H3M839_MYCBP	Uncharacterized protein OS=Mycobacterium bovis (strain BCG / Pasteur 1173P2) OX=410289 GN=BCG_2246c PE=4 SV=1	5
18.5	tr|A0A0H3MIY8|A0A0H3MIY8_MYCBP	Uncharacterized protein OS=Mycobacterium bovis (strain BCG / Pasteur 1173P2) OX=410289 GN=BCG_3779 PE=4 SV=1	5
16.9	tr|A0A0H3M566|A0A0H3M566_MYCBP	Probable medium chain fatty-acid-CoA ligase fadD14 OS=Mycobacterium bovis (strain BCG / Pasteur 1173P2) OX=410289 GN=fadD14 PE=4 SV=1	5
22.8	tr|A0A0H3M6N8|A0A0H3M6N8_MYCBP	DNA repair protein RecN OS=Mycobacterium bovis (strain BCG / Pasteur 1173P2) OX=410289 GN=recN PE=3 SV=1	5
29.6	tr|A0A0H3M3H4|A0A0H3M3H4_MYCBP	Probable exodeoxyribonuclease III protein xthA OS=Mycobacterium bovis (strain BCG / Pasteur 1173P2) OX=410289 GN=xthA PE=4 SV=1	5
35.3	sp|A1KIJ5|FMT_MYCBP	Methionyl-tRNA formyltransferase OS=Mycobacterium bovis (strain BCG / Pasteur 1173P2) OX=410289 GN=fmt PE=3 SV=1	5
25.1	tr|A0A0H3MB48|A0A0H3MB48_MYCBP	Uncharacterized protein OS=Mycobacterium bovis (strain BCG / Pasteur 1173P2) OX=410289 GN=BCG_0844c PE=4 SV=1	5
38.1	sp|A1KLS8|SYH_MYCBP	Histidine--tRNA ligase OS=Mycobacterium bovis (strain BCG / Pasteur 1173P2) OX=410289 GN=hisS PE=3 SV=1	5
41.8	tr|A0A0H3MA94|A0A0H3MA94_MYCBP	Probable riboflavin synthase alpha chain ribC OS=Mycobacterium bovis (strain BCG / Pasteur 1173P2) OX=410289 GN=ribC PE=4 SV=1	5
41.8	tr|A0A0H3MA47|A0A0H3MA47_MYCBP	Putative acyltransferase OS=Mycobacterium bovis (strain BCG / Pasteur 1173P2) OX=410289 GN=BCG_3876c PE=4 SV=1	5
24.7	tr|A0A0H3M926|A0A0H3M926_MYCBP	Probable cholesterol oxidase choD OS=Mycobacterium bovis (strain BCG / Pasteur 1173P2) OX=410289 GN=choD PE=4 SV=1	5
19.5	tr|A0A0H3M4V0|A0A0H3M4V0_MYCBP	Probable unidentified antibiotic-transport ATP-binding protein ABC transporter OS=Mycobacterium bovis (strain BCG / Pasteur 1173P2) OX=410289 GN=BCG_1519c PE=4 SV=1	5
25.5	tr|A0A0H3MAG6|A0A0H3MAG6_MYCBP	Uncharacterized protein OS=Mycobacterium bovis (strain BCG / Pasteur 1173P2) OX=410289 GN=BCG_0467c PE=4 SV=1	5
39.5	tr|A0A0H3MHF0|A0A0H3MHF0_MYCBP	Possible soj/parA-related protein OS=Mycobacterium bovis (strain BCG / Pasteur 1173P2) OX=410289 GN=BCG_3240c PE=4 SV=1	5
31.3	tr|A0A0H3M8E2|A0A0H3M8E2_MYCBP	Probable polyprenyl-diphosphate synthase grcC1 OS=Mycobacterium bovis (strain BCG / Pasteur 1173P2) OX=410289 GN=grcC1 PE=3 SV=1	5
49.1	tr|A0A0H3M379|A0A0H3M379_MYCBP	Uncharacterized protein OS=Mycobacterium bovis (strain BCG / Pasteur 1173P2) OX=410289 GN=BCG_1169c PE=4 SV=1	5
33.5	tr|A0A0H3MA71|A0A0H3MA71_MYCBP	Uncharacterized protein OS=Mycobacterium bovis (strain BCG / Pasteur 1173P2) OX=410289 GN=BCG_3913 PE=4 SV=1	5
37.9	sp|A1KPT7|PANC_MYCBP	Pantothenate synthetase OS=Mycobacterium bovis (strain BCG / Pasteur 1173P2) OX=410289 GN=panC PE=3 SV=1	5
32.4	tr|A0A0H3M962|A0A0H3M962_MYCBP	tRNA pseudouridine synthase A OS=Mycobacterium bovis (strain BCG / Pasteur 1173P2) OX=410289 GN=truA PE=3 SV=1	5
28.9	sp|A1KJ76|ARLY_MYCBP	Argininosuccinate lyase OS=Mycobacterium bovis (strain BCG / Pasteur 1173P2) OX=410289 GN=argH PE=3 SV=1	5
46.1	tr|A0A0H3M737|A0A0H3M737_MYCBP	Iron-dependent repressor and activator ideR OS=Mycobacterium bovis (strain BCG / Pasteur 1173P2) OX=410289 GN=ideR PE=4 SV=1	5
28.4	tr|A0A0H3MDS7|A0A0H3MDS7_MYCBP	Probable conserved lipoprotein lppZ OS=Mycobacterium bovis (strain BCG / Pasteur 1173P2) OX=410289 GN=lppZ PE=4 SV=1	5
20.5	tr|A0A0G2Q9M3|A0A0G2Q9M3_MYCBP	Probable piperideine-6-carboxilic acid dehydrogenase pcd OS=Mycobacterium bovis (strain BCG / Pasteur 1173P2) OX=410289 GN=pcd_2 PE=3 SV=1	5
16.7	tr|A0A0H3MAL2|A0A0H3MAL2_MYCBP	Delta-aminolevulinic acid dehydratase OS=Mycobacterium bovis (strain BCG / Pasteur 1173P2) OX=410289 GN=hemB PE=3 SV=1	5
17.6	tr|A0A0H3MA61|A0A0H3MA61_MYCBP	Putative membrane-associated serine protease OS=Mycobacterium bovis (strain BCG / Pasteur 1173P2) OX=410289 GN=BCG_3729c PE=4 SV=1	5
14.3	tr|A0A0H3M252|A0A0H3M252_MYCBP	Probable glutamine-binding lipoprotein glnH OS=Mycobacterium bovis (strain BCG / Pasteur 1173P2) OX=410289 GN=glnH PE=4 SV=1	5
36	sp|A1KFQ1|DEF_MYCBP	Peptide deformylase OS=Mycobacterium bovis (strain BCG / Pasteur 1173P2) OX=410289 GN=def PE=3 SV=1	5
21.5	tr|A0A0H3MC55|A0A0H3MC55_MYCBP	Glucose-6-phosphate 1-dehydrogenase OS=Mycobacterium bovis (strain BCG / Pasteur 1173P2) OX=410289 GN=zwf1 PE=3 SV=1	5
51.6	tr|A0A0H3M992|A0A0H3M992_MYCBP	Uncharacterized protein OS=Mycobacterium bovis (strain BCG / Pasteur 1173P2) OX=410289 GN=BCG_2688c PE=4 SV=1	5
18.5	sp|A1KMJ5|MQO_MYCBP	Probable malate:quinone oxidoreductase OS=Mycobacterium bovis (strain BCG / Pasteur 1173P2) OX=410289 GN=mqo PE=3 SV=1	5
32.8	sp|A1KI94|ATPF_MYCBP	ATP synthase subunit b OS=Mycobacterium bovis (strain BCG / Pasteur 1173P2) OX=410289 GN=atpF PE=3 SV=1	5
18.3	tr|A0A0H3M9S2|A0A0H3M9S2_MYCBP	Probable lipid carrier protein or keto acyl-coa thiolase OS=Mycobacterium bovis (strain BCG / Pasteur 1173P2) OX=410289 GN=BCG_3587 PE=4 SV=1	5
69.5	tr|A0A0H3M6F0|A0A0H3M6F0_MYCBP	Uncharacterized protein OS=Mycobacterium bovis (strain BCG / Pasteur 1173P2) OX=410289 GN=BCG_2488c PE=4 SV=1	5
34.2	tr|A0A0H3M5F0|A0A0H3M5F0_MYCBP	Uncharacterized protein OS=Mycobacterium bovis (strain BCG / Pasteur 1173P2) OX=410289 GN=BCG_2115c PE=4 SV=1	5
26.3	tr|A0A0H3MC09|A0A0H3MC09_MYCBP	Putative oxidoreductase OS=Mycobacterium bovis (strain BCG / Pasteur 1173P2) OX=410289 GN=BCG_3852 PE=4 SV=1	5
12.8	tr|A0A0H3M7N3|A0A0H3M7N3_MYCBP	Probable bifunctional protein, CobI-CobJ fusion protein: S-adenosyl-L-methionine-precorrin-2 methyl transferase + precorrin-3 methylase OS=Mycobacterium bovis (strain BCG / Pasteur 1173P2) OX=410289 GN=cobI PE=3 SV=1	5
28.7	tr|A0A0H3M6J0|A0A0H3M6J0_MYCBP	Possible acyl-CoA dehydrogenase fadE19 OS=Mycobacterium bovis (strain BCG / Pasteur 1173P2) OX=410289 GN=fadE19 PE=3 SV=1	5
45	tr|A0A0H3M9A7|A0A0H3M9A7_MYCBP	TRK system potassium uptake protein ceoC OS=Mycobacterium bovis (strain BCG / Pasteur 1173P2) OX=410289 GN=ceoC PE=4 SV=1	5
31.4	tr|A0A0H3M1M6|A0A0H3M1M6_MYCBP	Probable acyl-CoA dehydrogenase fadE3 OS=Mycobacterium bovis (strain BCG / Pasteur 1173P2) OX=410289 GN=fadE3 PE=3 SV=1	5
16.2	tr|A0A0H3MDU1|A0A0H3MDU1_MYCBP	Probable conserved transmembrane ATP-binding protein ABC transporter OS=Mycobacterium bovis (strain BCG / Pasteur 1173P2) OX=410289 GN=BCG_1786 PE=4 SV=1	5
50.5	tr|A0A0H3M2D0|A0A0H3M2D0_MYCBP	Phosphoribosylformylglycinamidine synthase subunit PurQ OS=Mycobacterium bovis (strain BCG / Pasteur 1173P2) OX=410289 GN=purQ PE=3 SV=1	5
21.9	tr|A0A0H3MGS9|A0A0H3MGS9_MYCBP	Conserved hypothetical alanine rich protein OS=Mycobacterium bovis (strain BCG / Pasteur 1173P2) OX=410289 GN=BCG_2996c PE=4 SV=1	5
6.2	tr|A0A0H3MEH0|A0A0H3MEH0_MYCBP	Uncharacterized protein OS=Mycobacterium bovis (strain BCG / Pasteur 1173P2) OX=410289 GN=BCG_2043c PE=4 SV=1	5
24.4	tr|A0A0H3M1K8|A0A0H3M1K8_MYCBP	Uncharacterized protein OS=Mycobacterium bovis (strain BCG / Pasteur 1173P2) OX=410289 GN=BCG_0229 PE=4 SV=1	5
25.4	sp|A1KKN4|TRPD_MYCBP	Anthranilate phosphoribosyltransferase OS=Mycobacterium bovis (strain BCG / Pasteur 1173P2) OX=410289 GN=trpD PE=3 SV=1	5
63.2	tr|A0A0H3MA37|A0A0H3MA37_MYCBP	Possible thioredoxin OS=Mycobacterium bovis (strain BCG / Pasteur 1173P2) OX=410289 GN=BCG_1386 PE=4 SV=1	5
27.5	tr|A0A0H3M3F0|A0A0H3M3F0_MYCBP	Uncharacterized protein OS=Mycobacterium bovis (strain BCG / Pasteur 1173P2) OX=410289 GN=BCG_1275c PE=4 SV=1	5
53.1	tr|A0A0H3MBA3|A0A0H3MBA3_MYCBP	Uncharacterized protein OS=Mycobacterium bovis (strain BCG / Pasteur 1173P2) OX=410289 GN=BCG_1911 PE=4 SV=1	5
25.7	tr|A0A0G2Q9E9|A0A0G2Q9E9_MYCBP	Probable chromosome partitioning protein parA OS=Mycobacterium bovis (strain BCG / Pasteur 1173P2) OX=410289 GN=parA_2 PE=4 SV=1	5
21.2	tr|A0A0H3M654|A0A0H3M654_MYCBP	Possible 20-beta-hydroxysteroid dehydrogenase fabG3 OS=Mycobacterium bovis (strain BCG / Pasteur 1173P2) OX=410289 GN=fabG3 PE=4 SV=1	5
12	tr|A0A0H3M4E5|A0A0H3M4E5_MYCBP	Probable protease II ptrB (Oligopeptidase B) OS=Mycobacterium bovis (strain BCG / Pasteur 1173P2) OX=410289 GN=ptrB PE=4 SV=1	5
27.8	tr|A0A0H3M8X2|A0A0H3M8X2_MYCBP	Probable restriction system protein mrr OS=Mycobacterium bovis (strain BCG / Pasteur 1173P2) OX=410289 GN=mrr PE=4 SV=1	5
19.1	tr|A0A0H3M3U4|A0A0H3M3U4_MYCBP	Probable conserved transmembrane protein OS=Mycobacterium bovis (strain BCG / Pasteur 1173P2) OX=410289 GN=BCG_0571 PE=4 SV=1	5
20.8	tr|A0A0H3M6D1|A0A0H3M6D1_MYCBP	L-threonine dehydratase OS=Mycobacterium bovis (strain BCG / Pasteur 1173P2) OX=410289 GN=ilvA PE=3 SV=1	5
22.7	tr|A0A0H3MAA5|A0A0H3MAA5_MYCBP	Probable phosphoglucomutase pgmA OS=Mycobacterium bovis (strain BCG / Pasteur 1173P2) OX=410289 GN=pgmA PE=3 SV=1	5
31.8	tr|A0A0H3M7H0|A0A0H3M7H0_MYCBP	Probable peptidyl-prolyl cis-trans isomerase B ppiB OS=Mycobacterium bovis (strain BCG / Pasteur 1173P2) OX=410289 GN=ppiB PE=4 SV=1	5
19.1	sp|A1KJW6|CINAL_MYCBP	CinA-like protein OS=Mycobacterium bovis (strain BCG / Pasteur 1173P2) OX=410289 GN=BCG_1940 PE=3 SV=1	5
28.2	tr|A0A0H3MAJ8|A0A0H3MAJ8_MYCBP	Probable transcriptional regulatory protein (Possibly tetR-family) OS=Mycobacterium bovis (strain BCG / Pasteur 1173P2) OX=410289 GN=BCG_0513c PE=4 SV=1	5
17	tr|A0A0H3M1V8|A0A0H3M1V8_MYCBP	Possible cytochrome p450 135b1 cyp135B1 OS=Mycobacterium bovis (strain BCG / Pasteur 1173P2) OX=410289 GN=cyp135B1 PE=3 SV=1	5
30.8	tr|A0A0H3M7V8|A0A0H3M7V8_MYCBP	Uncharacterized protein OS=Mycobacterium bovis (strain BCG / Pasteur 1173P2) OX=410289 GN=wag31 PE=4 SV=1	5
26.3	tr|A0A0H3MC83|A0A0H3MC83_MYCBP	Conserved hypothetical alanine and glycine rich protein OS=Mycobacterium bovis (strain BCG / Pasteur 1173P2) OX=410289 GN=BCG_3936c PE=4 SV=1	5
23.3	sp|A1KQF4|PAPA2_MYCBP	Acyltransferase papA2 OS=Mycobacterium bovis (strain BCG / Pasteur 1173P2) OX=410289 GN=papA2 PE=3 SV=1	5
31.6	tr|A0A0H3M322|A0A0H3M322_MYCBP	Uncharacterized protein OS=Mycobacterium bovis (strain BCG / Pasteur 1173P2) OX=410289 GN=BCG_0835 PE=4 SV=1	5
66.9	tr|A0A0H3MCT9|A0A0H3MCT9_MYCBP	Probable bacterioferritin comigratory protein bcp OS=Mycobacterium bovis (strain BCG / Pasteur 1173P2) OX=410289 GN=bcp PE=4 SV=1	5
11.2	tr|A0A0H3M3V5|A0A0H3M3V5_MYCBP	Probable biotin sulfoxide reductase bisC OS=Mycobacterium bovis (strain BCG / Pasteur 1173P2) OX=410289 GN=bisC PE=3 SV=1	5
15.2	tr|A0A0H3MC10|A0A0H3MC10_MYCBP	Uncharacterized protein OS=Mycobacterium bovis (strain BCG / Pasteur 1173P2) OX=410289 GN=BCG_1127c PE=4 SV=1	5
34.8	tr|A0A0H3M5H9|A0A0H3M5H9_MYCBP	Uncharacterized protein OS=Mycobacterium bovis (strain BCG / Pasteur 1173P2) OX=410289 GN=cysQ PE=4 SV=1	5
29.3	tr|A0A0H3M7Y6|A0A0H3M7Y6_MYCBP	Cytochrome bc1 complex cytochrome c subunit OS=Mycobacterium bovis (strain BCG / Pasteur 1173P2) OX=410289 GN=qcrC PE=4 SV=1	5
49	sp|A1KLU1|RUVA_MYCBP	Holliday junction ATP-dependent DNA helicase RuvA OS=Mycobacterium bovis (strain BCG / Pasteur 1173P2) OX=410289 GN=ruvA PE=3 SV=1	5
25.9	sp|A1KI08|Y1280_MYCBP	Putative O-methyltransferase BCG_1280c OS=Mycobacterium bovis (strain BCG / Pasteur 1173P2) OX=410289 GN=BCG_1280c PE=3 SV=2	5
45.8	sp|A1KLV3|Y2628_MYCBP	Probable transcriptional regulatory protein BCG_2628c OS=Mycobacterium bovis (strain BCG / Pasteur 1173P2) OX=410289 GN=BCG_2628c PE=3 SV=1	5
36.4	tr|A0A0H3M9B9|A0A0H3M9B9_MYCBP	Uncharacterized protein OS=Mycobacterium bovis (strain BCG / Pasteur 1173P2) OX=410289 GN=BCG_3583 PE=4 SV=1	5
70	tr|A0A0H3M7R8|A0A0H3M7R8_MYCBP	UPF0109 protein BCG_2929c OS=Mycobacterium bovis (strain BCG / Pasteur 1173P2) OX=410289 GN=BCG_2929c PE=3 SV=1	5
18.1	tr|A0A0H3M783|A0A0H3M783_MYCBP	Uncharacterized protein OS=Mycobacterium bovis (strain BCG / Pasteur 1173P2) OX=410289 GN=BCG_2469c PE=4 SV=1	5
25.8	tr|A0A0H3MF18|A0A0H3MF18_MYCBP	Uncharacterized protein OS=Mycobacterium bovis (strain BCG / Pasteur 1173P2) OX=410289 GN=BCG_3611 PE=4 SV=1	5
18.4	tr|A0A0H3M1V2|A0A0H3M1V2_MYCBP	Possible oxidoreductase OS=Mycobacterium bovis (strain BCG / Pasteur 1173P2) OX=410289 GN=BCG_0591c PE=3 SV=1	5
56.4	sp|A1KQ48|Y3776_MYCBP	Nucleoid-associated protein BCG_3776c OS=Mycobacterium bovis (strain BCG / Pasteur 1173P2) OX=410289 GN=BCG_3776c PE=3 SV=1	5
19.2	sp|A1KQF9|PAPA1_MYCBP	Acyltransferase papA1 OS=Mycobacterium bovis (strain BCG / Pasteur 1173P2) OX=410289 GN=papA1 PE=3 SV=1	5
23.7	tr|A0A0H3M9D8|A0A0H3M9D8_MYCBP	Possible conserved membrane alanine rich protein OS=Mycobacterium bovis (strain BCG / Pasteur 1173P2) OX=410289 GN=BCG_2759c PE=4 SV=1	5
46.3	tr|A0A0H3MG92|A0A0H3MG92_MYCBP	Conserved 35 kDa alanine rich protein OS=Mycobacterium bovis (strain BCG / Pasteur 1173P2) OX=410289 GN=35kd_ag PE=4 SV=1	5
22.5	tr|A0A0H3M2E0|A0A0H3M2E0_MYCBP	Possible membrane protein OS=Mycobacterium bovis (strain BCG / Pasteur 1173P2) OX=410289 GN=BCG_0079c PE=4 SV=1	5
23.3	tr|A0A0H3M2A3|A0A0H3M2A3_MYCBP	Possible two component system response sensor kinase membrane associated phoR OS=Mycobacterium bovis (strain BCG / Pasteur 1173P2) OX=410289 GN=phoR PE=4 SV=1	5
13.9	tr|A0A0H3M5L6|A0A0H3M5L6_MYCBP	Probable conserved transmembrane transport protein mmpL14 OS=Mycobacterium bovis (strain BCG / Pasteur 1173P2) OX=410289 GN=mmpL14 PE=4 SV=1	5
28.8	tr|A0A0H3M7Y2|A0A0H3M7Y2_MYCBP	Uncharacterized protein OS=Mycobacterium bovis (strain BCG / Pasteur 1173P2) OX=410289 GN=BCG_2204c PE=4 SV=1	5
33.9	sp|A1KL43|DGTL1_MYCBP	Deoxyguanosinetriphosphate triphosphohydrolase-like protein OS=Mycobacterium bovis (strain BCG / Pasteur 1173P2) OX=410289 GN=BCG_2367c PE=3 SV=1	5
9.2	tr|A0A0H3MFE2|A0A0H3MFE2_MYCBP	Peptide synthetase mbtE OS=Mycobacterium bovis (strain BCG / Pasteur 1173P2) OX=410289 GN=mbtE PE=4 SV=1	5
48.3	tr|A0A0G2Q9N8|A0A0G2Q9N8_MYCBP	Thioredoxin OS=Mycobacterium bovis (strain BCG / Pasteur 1173P2) OX=410289 GN=trxC_1 PE=3 SV=1	5
22.2	sp|A1KJ73|OTC_MYCBP	Ornithine carbamoyltransferase OS=Mycobacterium bovis (strain BCG / Pasteur 1173P2) OX=410289 GN=argF PE=3 SV=1	5
57.6	tr|A0A0H3M819|A0A0H3M819_MYCBP	Uncharacterized protein OS=Mycobacterium bovis (strain BCG / Pasteur 1173P2) OX=410289 GN=BCG_2220c PE=3 SV=1	5
18.5	sp|A1KFH8|PURA_MYCBP	Adenylosuccinate synthetase OS=Mycobacterium bovis (strain BCG / Pasteur 1173P2) OX=410289 GN=purA PE=3 SV=1	5
41.1	sp|A1KG43|Y611_MYCBP	UPF0234 protein BCG_0611c OS=Mycobacterium bovis (strain BCG / Pasteur 1173P2) OX=410289 GN=BCG_0611c PE=3 SV=1	5
16	tr|A0A0H3MIM5|A0A0H3MIM5_MYCBP	Probable conserved transmembrane protein OS=Mycobacterium bovis (strain BCG / Pasteur 1173P2) OX=410289 GN=BCG_3703 PE=4 SV=1	5
40.8	sp|A1KPD0|RL13_MYCBP	50S ribosomal protein L13 OS=Mycobacterium bovis (strain BCG / Pasteur 1173P2) OX=410289 GN=rplM PE=3 SV=1	5
18.7	tr|A0A0H3MET8|A0A0H3MET8_MYCBP	Glutamate decarboxylase OS=Mycobacterium bovis (strain BCG / Pasteur 1173P2) OX=410289 GN=gadB PE=3 SV=1	5
21.2	sp|A1KIS1|Y1543_MYCBP	UPF0353 protein BCG_1543 OS=Mycobacterium bovis (strain BCG / Pasteur 1173P2) OX=410289 GN=BCG_1543 PE=3 SV=1	5
19.6	tr|A0A0H3M1F0|A0A0H3M1F0_MYCBP	Formate-dependent phosphoribosylglycinamide formyltransferase OS=Mycobacterium bovis (strain BCG / Pasteur 1173P2) OX=410289 GN=purT PE=3 SV=1	5
51.2	sp|A1KLA4|RS20_MYCBP	30S ribosomal protein S20 OS=Mycobacterium bovis (strain BCG / Pasteur 1173P2) OX=410289 GN=rpsT PE=3 SV=1	5
26.7	sp|A1KJ10|NADA_MYCBP	Quinolinate synthase A OS=Mycobacterium bovis (strain BCG / Pasteur 1173P2) OX=410289 GN=nadA PE=3 SV=1	5
9.3	tr|A0A0H3M7N4|A0A0H3M7N4_MYCBP	Possible secreted protease OS=Mycobacterium bovis (strain BCG / Pasteur 1173P2) OX=410289 GN=BCG_2685 PE=4 SV=1	5
45.9	sp|A1KMI1|RBFA_MYCBP	Ribosome-binding factor A OS=Mycobacterium bovis (strain BCG / Pasteur 1173P2) OX=410289 GN=rbfA PE=3 SV=1	5
27.9	tr|A0A0H3MH87|A0A0H3MH87_MYCBP	Probable NADH dehydrogenase I (Chain J) nuoJ OS=Mycobacterium bovis (strain BCG / Pasteur 1173P2) OX=410289 GN=nuoJ PE=3 SV=1	5
30.2	tr|A0A0H3MDX3|A0A0H3MDX3_MYCBP	Uncharacterized protein OS=Mycobacterium bovis (strain BCG / Pasteur 1173P2) OX=410289 GN=BCG_1811c PE=4 SV=1	5
38.7	tr|A0A0H3M6K6|A0A0H3M6K6_MYCBP	Possible conserved membrane protein OS=Mycobacterium bovis (strain BCG / Pasteur 1173P2) OX=410289 GN=BCG_2541c PE=4 SV=1	5
13.7	tr|A0A0H3M1G9|A0A0H3M1G9_MYCBP	F420-dependent glucose-6-phosphate dehydrogenase OS=Mycobacterium bovis (strain BCG / Pasteur 1173P2) OX=410289 GN=fgd1 PE=3 SV=1	5
41.4	tr|A0A0G2Q9F9|A0A0G2Q9F9_MYCBP	Cell wall synthesis protein CwsA OS=Mycobacterium bovis (strain BCG / Pasteur 1173P2) OX=410289 GN=cwsA PE=3 SV=1	5
47.2	tr|A0A0H3M9R0|A0A0H3M9R0_MYCBP	Probable ferredoxin fdxC OS=Mycobacterium bovis (strain BCG / Pasteur 1173P2) OX=410289 GN=fdxC PE=4 SV=1	5
20.9	tr|A0A0H3M730|A0A0H3M730_MYCBP	Probable amidase amiA2 OS=Mycobacterium bovis (strain BCG / Pasteur 1173P2) OX=410289 GN=amiA2 PE=3 SV=1	5
35.7	tr|A0A0H3M8J8|A0A0H3M8J8_MYCBP	Methoxy mycolic acid synthase 1 mmaA1 OS=Mycobacterium bovis (strain BCG / Pasteur 1173P2) OX=410289 GN=mmaA1 PE=4 SV=1	5
24.5	tr|A0A0H3MB94|A0A0H3MB94_MYCBP	Probable short-chain type dehydrogenase OS=Mycobacterium bovis (strain BCG / Pasteur 1173P2) OX=410289 GN=BCG_1901c PE=3 SV=1	5
13.1	tr|A0A0H3MH58|A0A0H3MH58_MYCBP	PRobable molybdenum cofactor biosynthesis protein moeB2 OS=Mycobacterium bovis (strain BCG / Pasteur 1173P2) OX=410289 GN=moeB2 PE=4 SV=1	5
6.5	tr|A0A0H3MGY7|A0A0H3MGY7_MYCBP	Cytochrome c oxidase subunit 1 OS=Mycobacterium bovis (strain BCG / Pasteur 1173P2) OX=410289 GN=ctaD PE=3 SV=1	5
49.3	tr|A0A0H3M3B2|A0A0H3M3B2_MYCBP	Possible protein transport protein secE2 OS=Mycobacterium bovis (strain BCG / Pasteur 1173P2) OX=410289 GN=secE2 PE=4 SV=1	5
27.9	tr|A0A0H3MD61|A0A0H3MD61_MYCBP	Probable L-aparaginase ansA OS=Mycobacterium bovis (strain BCG / Pasteur 1173P2) OX=410289 GN=ansA PE=4 SV=1	4
35.7	tr|A0A0H3MFW8|A0A0H3MFW8_MYCBP	Possible glyoxalase II OS=Mycobacterium bovis (strain BCG / Pasteur 1173P2) OX=410289 GN=BCG_2604c PE=4 SV=1	4
51.3	tr|A0A0H3MAN3|A0A0H3MAN3_MYCBP	Probable O-antigen/lipopolysaccharide transport ATP-binding protein ABC transporter rfbE OS=Mycobacterium bovis (strain BCG / Pasteur 1173P2) OX=410289 GN=rbfE PE=4 SV=1	4
23.2	tr|A0A0H3MCF7|A0A0H3MCF7_MYCBP	Probable conserved transmembrane protein OS=Mycobacterium bovis (strain BCG / Pasteur 1173P2) OX=410289 GN=BCG_2380c PE=4 SV=1	4
27.7	tr|A0A0H3MFU7|A0A0H3MFU7_MYCBP	Conserved hypothetical alanine leucine valine rich protein OS=Mycobacterium bovis (strain BCG / Pasteur 1173P2) OX=410289 GN=BCG_2582c PE=4 SV=1	4
26.9	tr|A0A0H3M3W9|A0A0H3M3W9_MYCBP	Probable oxidoreductase OS=Mycobacterium bovis (strain BCG / Pasteur 1173P2) OX=410289 GN=BCG_1108 PE=3 SV=1	4
16.9	tr|A0A0H3MFX4|A0A0H3MFX4_MYCBP	Protein translocase subunit SecD OS=Mycobacterium bovis (strain BCG / Pasteur 1173P2) OX=410289 GN=secD PE=3 SV=1	4
20.3	tr|A0A0H3M9W9|A0A0H3M9W9_MYCBP	Conserved hypothetical alanine and arginine rich protein OS=Mycobacterium bovis (strain BCG / Pasteur 1173P2) OX=410289 GN=BCG_2938 PE=4 SV=1	4
28.9	tr|A0A0H3M6E4|A0A0H3M6E4_MYCBP	Probable esterase/lipase lipP OS=Mycobacterium bovis (strain BCG / Pasteur 1173P2) OX=410289 GN=lipP PE=4 SV=1	4
14	tr|A0A0H3M918|A0A0H3M918_MYCBP	Protein-export membrane protein SecF OS=Mycobacterium bovis (strain BCG / Pasteur 1173P2) OX=410289 GN=secF PE=3 SV=1	4
22.4	tr|A0A0H3M8U8|A0A0H3M8U8_MYCBP	Probable acyl-CoA dehydrogenase fadE23 OS=Mycobacterium bovis (strain BCG / Pasteur 1173P2) OX=410289 GN=fadE23 PE=3 SV=1	4
34	tr|A0A0H3M2X4|A0A0H3M2X4_MYCBP	Probable molybdopterin biosynthesis protein moeA1 OS=Mycobacterium bovis (strain BCG / Pasteur 1173P2) OX=410289 GN=moeA1 PE=4 SV=1	4
29.5	tr|A0A0H3M9S7|A0A0H3M9S7_MYCBP	Uncharacterized protein OS=Mycobacterium bovis (strain BCG / Pasteur 1173P2) OX=410289 GN=BCG_3592c PE=4 SV=1	4
24.8	tr|A0A0H3M632|A0A0H3M632_MYCBP	Cysteine synthase OS=Mycobacterium bovis (strain BCG / Pasteur 1173P2) OX=410289 GN=cysK1 PE=3 SV=1	4
29.3	tr|A0A0H3MFV8|A0A0H3MFV8_MYCBP	Uncharacterized protein OS=Mycobacterium bovis (strain BCG / Pasteur 1173P2) OX=410289 GN=BCG_2592c PE=4 SV=1	4
25.4	sp|A1KNR3|COFD_MYCBP	2-phospho-L-lactate transferase OS=Mycobacterium bovis (strain BCG / Pasteur 1173P2) OX=410289 GN=cofD PE=3 SV=1	4
30	sp|A1KJC9|KCY_MYCBP	Cytidylate kinase OS=Mycobacterium bovis (strain BCG / Pasteur 1173P2) OX=410289 GN=cmk PE=3 SV=1	4
29.9	tr|A0A0H3M3F9|A0A0H3M3F9_MYCBP	Uncharacterized protein OS=Mycobacterium bovis (strain BCG / Pasteur 1173P2) OX=410289 GN=BCG_1292c PE=4 SV=1	4
14.1	sp|A1KL96|LEPA_MYCBP	Elongation factor 4 OS=Mycobacterium bovis (strain BCG / Pasteur 1173P2) OX=410289 GN=lepA PE=3 SV=1	4
26.1	tr|A0A0H3M2F1|A0A0H3M2F1_MYCBP	Possible udp-glucose 4-epimerase galE2 OS=Mycobacterium bovis (strain BCG / Pasteur 1173P2) OX=410289 GN=galE2 PE=4 SV=1	4
17.3	tr|A0A0H3MBT3|A0A0H3MBT3_MYCBP	Possible conserved membrane protein OS=Mycobacterium bovis (strain BCG / Pasteur 1173P2) OX=410289 GN=BCG_3752 PE=4 SV=1	4
20.5	tr|A0A0H3M802|A0A0H3M802_MYCBP	Probable acyl-CoA dehydrogenase fadE21 OS=Mycobacterium bovis (strain BCG / Pasteur 1173P2) OX=410289 GN=fadE21 PE=3 SV=1	4
29.6	tr|A0A0H3M461|A0A0H3M461_MYCBP	Probable lipase/esterase lipG OS=Mycobacterium bovis (strain BCG / Pasteur 1173P2) OX=410289 GN=lipG PE=4 SV=1	4
11.5	tr|A0A0H3MCJ0|A0A0H3MCJ0_MYCBP	Probable gamma-glutamyltranspeptidase ggtB OS=Mycobacterium bovis (strain BCG / Pasteur 1173P2) OX=410289 GN=ggtB PE=4 SV=1	4
17.4	tr|A0A0H3ME77|A0A0H3ME77_MYCBP	DNA helicase OS=Mycobacterium bovis (strain BCG / Pasteur 1173P2) OX=410289 GN=UvrD2 PE=3 SV=1	4
36.3	sp|A1KG35|MENG_MYCBP	Demethylmenaquinone methyltransferase OS=Mycobacterium bovis (strain BCG / Pasteur 1173P2) OX=410289 GN=menG PE=3 SV=1	4
27.2	tr|A0A0H3MIR5|A0A0H3MIR5_MYCBP	Probable lyase OS=Mycobacterium bovis (strain BCG / Pasteur 1173P2) OX=410289 GN=BCG_3743 PE=4 SV=1	4
12.8	tr|A0A0H3MFR0|A0A0H3MFR0_MYCBP	Probable conserved lipoprotein lppS OS=Mycobacterium bovis (strain BCG / Pasteur 1173P2) OX=410289 GN=lppS PE=4 SV=1	4
24.4	tr|A0A0H3MDV0|A0A0H3MDV0_MYCBP	Probable conserved ATP-binding protein ABC transporter OS=Mycobacterium bovis (strain BCG / Pasteur 1173P2) OX=410289 GN=BCG_3065c PE=4 SV=1	4
26.3	tr|A0A0H3MDR2|A0A0H3MDR2_MYCBP	Probable transcriptional regulatory protein OS=Mycobacterium bovis (strain BCG / Pasteur 1173P2) OX=410289 GN=BCG_1758 PE=4 SV=1	4
22	tr|A0A0H3MDF0|A0A0H3MDF0_MYCBP	Probable two-component system transcriptional regulator OS=Mycobacterium bovis (strain BCG / Pasteur 1173P2) OX=410289 GN=BCG_1664 PE=4 SV=1	4
12.1	tr|A0A0H3MA19|A0A0H3MA19_MYCBP	Probable fatty-acid-CoA ligase fadD4 OS=Mycobacterium bovis (strain BCG / Pasteur 1173P2) OX=410289 GN=fadD4 PE=4 SV=1	4
19.9	tr|A0A0H3M9Y7|A0A0H3M9Y7_MYCBP	Probable conserved mce associated transmembrane protein OS=Mycobacterium bovis (strain BCG / Pasteur 1173P2) OX=410289 GN=BCG_0213 PE=4 SV=1	4
19.2	tr|A0A0H3M312|A0A0H3M312_MYCBP	Phosphoribosylamine--glycine ligase OS=Mycobacterium bovis (strain BCG / Pasteur 1173P2) OX=410289 GN=purD PE=3 SV=1	4
23.8	tr|A0A0H3M904|A0A0H3M904_MYCBP	Uncharacterized protein OS=Mycobacterium bovis (strain BCG / Pasteur 1173P2) OX=410289 GN=BCG_2591c PE=4 SV=1	4
15	tr|A0A0H3M2Q5|A0A0H3M2Q5_MYCBP	Probable conserved transmembrane protein OS=Mycobacterium bovis (strain BCG / Pasteur 1173P2) OX=410289 GN=BCG_0217c PE=4 SV=1	4
28.8	tr|A0A0H3MIK1|A0A0H3MIK1_MYCBP	Uncharacterized protein OS=Mycobacterium bovis (strain BCG / Pasteur 1173P2) OX=410289 GN=BCG_3678c PE=4 SV=1	4
34.3	tr|A0A0H3MFK9|A0A0H3MFK9_MYCBP	Uncharacterized protein OS=Mycobacterium bovis (strain BCG / Pasteur 1173P2) OX=410289 GN=BCG_2486c PE=4 SV=1	4
19.1	tr|A0A0H3MC17|A0A0H3MC17_MYCBP	Probable cystathionine gamma-synthase metB OS=Mycobacterium bovis (strain BCG / Pasteur 1173P2) OX=410289 GN=metB PE=3 SV=1	4
38.6	tr|A0A0H3MAA8|A0A0H3MAA8_MYCBP	Uncharacterized protein OS=Mycobacterium bovis (strain BCG / Pasteur 1173P2) OX=410289 GN=BCG_3758 PE=4 SV=1	4
19.7	tr|A0A0H3MA12|A0A0H3MA12_MYCBP	Possible L-rhamnosyltransferase OS=Mycobacterium bovis (strain BCG / Pasteur 1173P2) OX=410289 GN=BCG_3844 PE=4 SV=1	4
31.6	tr|A0A0H3M967|A0A0H3M967_MYCBP	Phosphoribosylglycinamide formyltransferase OS=Mycobacterium bovis (strain BCG / Pasteur 1173P2) OX=410289 GN=purN PE=3 SV=1	4
20.1	tr|A0A0H3M8N7|A0A0H3M8N7_MYCBP	Uncharacterized protein OS=Mycobacterium bovis (strain BCG / Pasteur 1173P2) OX=410289 GN=BCG_0762 PE=4 SV=1	4
10.6	tr|A0A0H3M457|A0A0H3M457_MYCBP	Conserved membrane protein OS=Mycobacterium bovis (strain BCG / Pasteur 1173P2) OX=410289 GN=BCG_1193 PE=4 SV=1	4
18.7	sp|A1KM64|DAPF_MYCBP	Diaminopimelate epimerase OS=Mycobacterium bovis (strain BCG / Pasteur 1173P2) OX=410289 GN=dapF PE=3 SV=1	4
32.9	sp|A1KLQ2|YQGF_MYCBP	Putative pre-16S rRNA nuclease OS=Mycobacterium bovis (strain BCG / Pasteur 1173P2) OX=410289 GN=BCG_2577c PE=3 SV=1	4
20.4	sp|A1KI72|CYSD_MYCBP	Sulfate adenylyltransferase subunit 2 OS=Mycobacterium bovis (strain BCG / Pasteur 1173P2) OX=410289 GN=cysD PE=3 SV=2	4
15.5	tr|A0A0H3MD57|A0A0H3MD57_MYCBP	Uncharacterized protein OS=Mycobacterium bovis (strain BCG / Pasteur 1173P2) OX=410289 GN=BCG_1585 PE=4 SV=1	4
27.9	tr|A0A0H3MBP1|A0A0H3MBP1_MYCBP	Probable conserved transmembrane protein OS=Mycobacterium bovis (strain BCG / Pasteur 1173P2) OX=410289 GN=BCG_3727 PE=4 SV=1	4
39.1	tr|A0A0H3MBJ7|A0A0H3MBJ7_MYCBP	Uncharacterized protein OS=Mycobacterium bovis (strain BCG / Pasteur 1173P2) OX=410289 GN=TB11.2 PE=4 SV=1	4
29	tr|A0A0H3M9G8|A0A0H3M9G8_MYCBP	Probable alanine rich hydrolase OS=Mycobacterium bovis (strain BCG / Pasteur 1173P2) OX=410289 GN=BCG_2782 PE=4 SV=1	4
16.6	tr|A0A0H3M9D7|A0A0H3M9D7_MYCBP	Probable acetyl-CoA acetyltransferase fadA6 OS=Mycobacterium bovis (strain BCG / Pasteur 1173P2) OX=410289 GN=fadA6 PE=3 SV=1	4
22.6	tr|A0A0H3M8D9|A0A0H3M8D9_MYCBP	1,4-dihydroxy-2-naphthoyl-CoA synthase OS=Mycobacterium bovis (strain BCG / Pasteur 1173P2) OX=410289 GN=menB PE=3 SV=1	4
27.7	tr|A0A0H3M7Y8|A0A0H3M7Y8_MYCBP	Possible mutator protein mutT3 (7,8-DIHYDRO-8-OXOGUANINE-TRIPHOSPHATASE) (8-OXO-DGTPASE) (DGTP PYROPHOSPHOHYDROLASE) OS=Mycobacterium bovis (strain BCG / Pasteur 1173P2) OX=410289 GN=mutT3 PE=3 SV=1	4
12.8	tr|A0A0H3M5W3|A0A0H3M5W3_MYCBP	Carbamoyl-phosphate synthase small chain OS=Mycobacterium bovis (strain BCG / Pasteur 1173P2) OX=410289 GN=carA PE=3 SV=1	4
26.4	tr|A0A0H3M5E4|A0A0H3M5E4_MYCBP	Probable transcriptional regulatory protein OS=Mycobacterium bovis (strain BCG / Pasteur 1173P2) OX=410289 GN=BCG_1229c PE=4 SV=1	4
31.6	tr|A0A0H3M4A4|A0A0H3M4A4_MYCBP	Imidazole glycerol phosphate synthase subunit HisH OS=Mycobacterium bovis (strain BCG / Pasteur 1173P2) OX=410289 GN=hisH PE=3 SV=1	4
35.8	tr|A0A0G2Q9G3|A0A0G2Q9G3_MYCBP	Possible anthranilate synthase component II trpG OS=Mycobacterium bovis (strain BCG / Pasteur 1173P2) OX=410289 GN=trpG_2 PE=4 SV=1	4
24.3	tr|A0A0H3MDT5|A0A0H3MDT5_MYCBP	Uncharacterized protein OS=Mycobacterium bovis (strain BCG / Pasteur 1173P2) OX=410289 GN=BCG_3037c PE=3 SV=1	4
26.5	tr|A0A0H3M758|A0A0H3M758_MYCBP	Probable conserved transmembrane protein OS=Mycobacterium bovis (strain BCG / Pasteur 1173P2) OX=410289 GN=BCG_2745c PE=4 SV=1	4
14.6	tr|A0A0H3M2S0|A0A0H3M2S0_MYCBP	Dioxygenase OS=Mycobacterium bovis (strain BCG / Pasteur 1173P2) OX=410289 GN=BCG_0703 PE=3 SV=1	4
22.1	tr|A0A0H3M7R4|A0A0H3M7R4_MYCBP	Probable membrane protein OS=Mycobacterium bovis (strain BCG / Pasteur 1173P2) OX=410289 GN=BCG_2111c PE=4 SV=1	4
29.2	tr|A0A0H3M2Y7|A0A0H3M2Y7_MYCBP	Probable deoxyribonuclease TatD (YjjV protein) OS=Mycobacterium bovis (strain BCG / Pasteur 1173P2) OX=410289 GN=tatD PE=4 SV=1	4
20.2	tr|A0A0H3MAP1|A0A0H3MAP1_MYCBP	Uncharacterized protein OS=Mycobacterium bovis (strain BCG / Pasteur 1173P2) OX=410289 GN=BCG_3848c PE=4 SV=1	4
15.1	tr|A0A0H3MDL5|A0A0H3MDL5_MYCBP	Possible oxidoreductase OS=Mycobacterium bovis (strain BCG / Pasteur 1173P2) OX=410289 GN=BCG_2914 PE=4 SV=1	4
21.9	tr|A0A0H3M9N7|A0A0H3M9N7_MYCBP	NAD-dependent protein deacylase OS=Mycobacterium bovis (strain BCG / Pasteur 1173P2) OX=410289 GN=cobB PE=3 SV=1	4
17.2	tr|A0A0H3M4G4|A0A0H3M4G4_MYCBP	Probable dehydrogenase FAD flavoprotein gmc oxidoreductase OS=Mycobacterium bovis (strain BCG / Pasteur 1173P2) OX=410289 GN=BCG_1338 PE=3 SV=1	4
16.2	tr|A0A0H3MAH1|A0A0H3MAH1_MYCBP	Putative oxidoreductase OS=Mycobacterium bovis (strain BCG / Pasteur 1173P2) OX=410289 GN=BCG_3785 PE=4 SV=1	4
24.3	tr|A0A0H3M6Y7|A0A0H3M6Y7_MYCBP	Probable enoyl-CoA hydratase echA15 OS=Mycobacterium bovis (strain BCG / Pasteur 1173P2) OX=410289 GN=BCG_2692 PE=3 SV=1	4
33.2	sp|A1KNE2|NUOB_MYCBP	NADH-quinone oxidoreductase subunit B OS=Mycobacterium bovis (strain BCG / Pasteur 1173P2) OX=410289 GN=nuoB PE=3 SV=1	4
20.2	tr|A0A0H3M8G2|A0A0H3M8G2_MYCBP	Possible hydrolase mutT1 OS=Mycobacterium bovis (strain BCG / Pasteur 1173P2) OX=410289 GN=mutT1 PE=3 SV=1	4
12.6	tr|A0A0H3M801|A0A0H3M801_MYCBP	Probable zinc protease pepR OS=Mycobacterium bovis (strain BCG / Pasteur 1173P2) OX=410289 GN=pepR PE=3 SV=1	4
19.7	tr|A0A0H3M2E2|A0A0H3M2E2_MYCBP	Possible udp-glucose-4-epimerase cpsY OS=Mycobacterium bovis (strain BCG / Pasteur 1173P2) OX=410289 GN=cpsY PE=4 SV=1	4
32.8	tr|A0A0H3M2D7|A0A0H3M2D7_MYCBP	Uncharacterized protein OS=Mycobacterium bovis (strain BCG / Pasteur 1173P2) OX=410289 GN=BCG_0521c PE=4 SV=1	4
27.3	tr|A0A0H3M7F2|A0A0H3M7F2_MYCBP	Endolytic murein transglycosylase OS=Mycobacterium bovis (strain BCG / Pasteur 1173P2) OX=410289 GN=mltG PE=3 SV=1	4
18.4	tr|A0A0H3MBC2|A0A0H3MBC2_MYCBP	Uncharacterized protein OS=Mycobacterium bovis (strain BCG / Pasteur 1173P2) OX=410289 GN=BCG_1932c PE=4 SV=1	4
14.1	tr|A0A0H3MHJ0|A0A0H3MHJ0_MYCBP	Probable metal cation-transporting P-type atpase C ctpC OS=Mycobacterium bovis (strain BCG / Pasteur 1173P2) OX=410289 GN=ctpC PE=3 SV=1	4
25.9	tr|A0A0H3M5A5|A0A0H3M5A5_MYCBP	Probable nonspecific lipid-transfer protein OS=Mycobacterium bovis (strain BCG / Pasteur 1173P2) OX=410289 GN=BCG_1665c PE=4 SV=1	4
25.7	sp|A1KMB5|DAPB_MYCBP	4-hydroxy-tetrahydrodipicolinate reductase OS=Mycobacterium bovis (strain BCG / Pasteur 1173P2) OX=410289 GN=dapB PE=3 SV=1	4
23.6	tr|A0A0H3M9Q4|A0A0H3M9Q4_MYCBP	Probable oxidoreductase OS=Mycobacterium bovis (strain BCG / Pasteur 1173P2) OX=410289 GN=BCG_0108c PE=4 SV=1	4
26.8	tr|A0A0H3M5K7|A0A0H3M5K7_MYCBP	Probable short-chain type dehydrogenase/reductase OS=Mycobacterium bovis (strain BCG / Pasteur 1173P2) OX=410289 GN=BCG_1305c PE=3 SV=1	4
25.5	tr|A0A0H3M8G1|A0A0H3M8G1_MYCBP	Uncharacterized protein OS=Mycobacterium bovis (strain BCG / Pasteur 1173P2) OX=410289 GN=BCG_3237c PE=4 SV=1	4
40.4	tr|A0A0H3MBR3|A0A0H3MBR3_MYCBP	Uncharacterized protein OS=Mycobacterium bovis (strain BCG / Pasteur 1173P2) OX=410289 GN=BCG_2116c PE=4 SV=1	4
23.1	tr|A0A0H3M3K6|A0A0H3M3K6_MYCBP	Homoserine kinase OS=Mycobacterium bovis (strain BCG / Pasteur 1173P2) OX=410289 GN=thrB PE=3 SV=1	4
19.5	tr|A0A0H3M8T0|A0A0H3M8T0_MYCBP	Possible transmembrane phospholipid biosynthesis bifunctionnal enzyme plsC: putative l-3-phosphoserine phosphatase + 1-ACYL-SN-GLYCEROL-3-PHOSPHATE ACYLTRANSFERASE OS=Mycobacterium bovis (strain BCG / Pasteur 1173P2) OX=410289 GN=plsC PE=4 SV=1	4
17.8	tr|A0A0H3MBC7|A0A0H3MBC7_MYCBP	Probable lignin peroxidase lipJ OS=Mycobacterium bovis (strain BCG / Pasteur 1173P2) OX=410289 GN=lipJ PE=4 SV=1	4
20.2	sp|A1KJ00|BIOF_MYCBP	8-amino-7-oxononanoate synthase OS=Mycobacterium bovis (strain BCG / Pasteur 1173P2) OX=410289 GN=BCG_1622 PE=3 SV=1	4
40.4	tr|A0A0H3M8J5|A0A0H3M8J5_MYCBP	Protein translocase subunit SecE OS=Mycobacterium bovis (strain BCG / Pasteur 1173P2) OX=410289 GN=secE1 PE=3 SV=1	4
11.6	tr|A0A0H3M6X1|A0A0H3M6X1_MYCBP	Uncharacterized protein OS=Mycobacterium bovis (strain BCG / Pasteur 1173P2) OX=410289 GN=BCG_1830 PE=4 SV=1	4
13.7	tr|A0A0H3MA10|A0A0H3MA10_MYCBP	Probable conserved transmembrane transport protein mmpL11 OS=Mycobacterium bovis (strain BCG / Pasteur 1173P2) OX=410289 GN=mmpL11 PE=4 SV=1	4
29.3	tr|A0A0H3MHI5|A0A0H3MHI5_MYCBP	Probable dTDP-RHA:A-D-GlcNAc-diphosphoryl polyprenol, A-3-L-rhamnosyl transferase wbbL1 OS=Mycobacterium bovis (strain BCG / Pasteur 1173P2) OX=410289 GN=wbbL1 PE=4 SV=1	4
19.1	tr|A0A0H3M2I5|A0A0H3M2I5_MYCBP	Possible fatty-acid-CoA ligase fadD10 OS=Mycobacterium bovis (strain BCG / Pasteur 1173P2) OX=410289 GN=fadD10 PE=4 SV=1	4
19.2	tr|A0A0H3MA46|A0A0H3MA46_MYCBP	Probable cysteine synthase b cysM OS=Mycobacterium bovis (strain BCG / Pasteur 1173P2) OX=410289 GN=cysM PE=4 SV=1	4
27.8	sp|A1KG98|GAL1_MYCBP	Galactokinase OS=Mycobacterium bovis (strain BCG / Pasteur 1173P2) OX=410289 GN=galK PE=3 SV=1	4
18.1	tr|A0A0H3M5U7|A0A0H3M5U7_MYCBP	Uncharacterized protein OS=Mycobacterium bovis (strain BCG / Pasteur 1173P2) OX=410289 GN=BCG_2259 PE=4 SV=1	4
20.3	tr|A0A0H3M966|A0A0H3M966_MYCBP	Peptidase M20 domain-containing protein 2 OS=Mycobacterium bovis (strain BCG / Pasteur 1173P2) OX=410289 GN=amiB1 PE=3 SV=1	4
36	tr|A0A0H3MAB7|A0A0H3MAB7_MYCBP	Uncharacterized protein OS=Mycobacterium bovis (strain BCG / Pasteur 1173P2) OX=410289 GN=BCG_1504c PE=4 SV=1	4
39.4	tr|A0A0H3M528|A0A0H3M528_MYCBP	Thiol peroxidase OS=Mycobacterium bovis (strain BCG / Pasteur 1173P2) OX=410289 GN=tpx PE=3 SV=1	4
32.7	tr|A0A0H3M8R1|A0A0H3M8R1_MYCBP	Ribose-5-phosphate isomerase OS=Mycobacterium bovis (strain BCG / Pasteur 1173P2) OX=410289 GN=rpiB PE=4 SV=1	4
22.5	tr|A0A0H3M5T7|A0A0H3M5T7_MYCBP	Aminotransferase OS=Mycobacterium bovis (strain BCG / Pasteur 1173P2) OX=410289 GN=cobC PE=3 SV=1	4
13.8	tr|A0A0H3M6Q9|A0A0H3M6Q9_MYCBP	Probable GTP pyrophosphokinase relA OS=Mycobacterium bovis (strain BCG / Pasteur 1173P2) OX=410289 GN=relA PE=3 SV=1	4
12.8	tr|A0A0H3MG04|A0A0H3MG04_MYCBP	Uncharacterized protein OS=Mycobacterium bovis (strain BCG / Pasteur 1173P2) OX=410289 GN=BCG_3966 PE=4 SV=1	4
18.7	tr|A0A0H3M427|A0A0H3M427_MYCBP	Probable cholesterol dehydrogenase OS=Mycobacterium bovis (strain BCG / Pasteur 1173P2) OX=410289 GN=BCG_1166c PE=4 SV=1	4
26.6	sp|A1KFN9|THIG_MYCBP	Thiazole synthase OS=Mycobacterium bovis (strain BCG / Pasteur 1173P2) OX=410289 GN=thiG PE=3 SV=1	4
27.4	sp|A1KHB7|MPRA_MYCBP	Response regulator MprA OS=Mycobacterium bovis (strain BCG / Pasteur 1173P2) OX=410289 GN=mprA PE=3 SV=1	4
19.8	tr|A0A0H3M4Y5|A0A0H3M4Y5_MYCBP	Probable glutamine synthetase glnA3 OS=Mycobacterium bovis (strain BCG / Pasteur 1173P2) OX=410289 GN=glnA3 PE=3 SV=1	4
14	sp|A1KJD0|DER_MYCBP	GTPase Der OS=Mycobacterium bovis (strain BCG / Pasteur 1173P2) OX=410289 GN=der PE=3 SV=1	4
27.9	sp|A1KNR4|FBIB_MYCBP	Coenzyme F420:L-glutamate ligase OS=Mycobacterium bovis (strain BCG / Pasteur 1173P2) OX=410289 GN=fbiB PE=3 SV=1	4
20.7	tr|A0A0H3MAM2|A0A0H3MAM2_MYCBP	Possible cytochrome c-type biogenesis protein ccsA OS=Mycobacterium bovis (strain BCG / Pasteur 1173P2) OX=410289 GN=ccsA PE=4 SV=1	4
36.4	sp|A1KLN1|EFP_MYCBP	Elongation factor P OS=Mycobacterium bovis (strain BCG / Pasteur 1173P2) OX=410289 GN=efp PE=3 SV=1	4
18.8	tr|A0A0H3M9W0|A0A0H3M9W0_MYCBP	Probable sugar-transport ATP-binding protein ABC transporter sugC OS=Mycobacterium bovis (strain BCG / Pasteur 1173P2) OX=410289 GN=sugC PE=3 SV=1	4
36.4	sp|A1KIM7|TPIS_MYCBP	Triosephosphate isomerase OS=Mycobacterium bovis (strain BCG / Pasteur 1173P2) OX=410289 GN=tpiA PE=3 SV=1	4
8.1	sp|A1KQG0|PHAS_MYCBP	Phthioceranic/hydroxyphthioceranic acid synthase OS=Mycobacterium bovis (strain BCG / Pasteur 1173P2) OX=410289 GN=pks2 PE=3 SV=1	4
14.4	tr|A0A0H3MCY3|A0A0H3MCY3_MYCBP	Possible conserved lipoprotein OS=Mycobacterium bovis (strain BCG / Pasteur 1173P2) OX=410289 GN=BCG_2608c PE=4 SV=1	4
12	tr|A0A0H3MAP7|A0A0H3MAP7_MYCBP	Probable acyl-CoA dehydrogenase fadE35 OS=Mycobacterium bovis (strain BCG / Pasteur 1173P2) OX=410289 GN=fadE35 PE=3 SV=1	4
54.3	sp|A1KHV0|PHS_MYCBP	Putative pterin-4-alpha-carbinolamine dehydratase OS=Mycobacterium bovis (strain BCG / Pasteur 1173P2) OX=410289 GN=BCG_1221c PE=3 SV=1	4
22.3	tr|A0A0H3MHX6|A0A0H3MHX6_MYCBP	Probable enoyl-CoA hydratase echA18 OS=Mycobacterium bovis (strain BCG / Pasteur 1173P2) OX=410289 GN=echA18 PE=3 SV=1	4
54.7	tr|A0A0H3MAJ0|A0A0H3MAJ0_MYCBP	Uncharacterized protein OS=Mycobacterium bovis (strain BCG / Pasteur 1173P2) OX=410289 GN=BCG_1610 PE=4 SV=1	4
47.4	sp|A1KHB5|RL32_MYCBP	50S ribosomal protein L32 OS=Mycobacterium bovis (strain BCG / Pasteur 1173P2) OX=410289 GN=rpmF PE=3 SV=1	4
39.1	tr|A0A0H3M7H6|A0A0H3M7H6_MYCBP	Probable conserved membrane protein secretion factor yajC OS=Mycobacterium bovis (strain BCG / Pasteur 1173P2) OX=410289 GN=BCG_2611c PE=4 SV=1	4
24.3	tr|A0A0G2Q9H5|A0A0G2Q9H5_MYCBP	Uncharacterized protein OS=Mycobacterium bovis (strain BCG / Pasteur 1173P2) OX=410289 GN=BCG_3245 PE=4 SV=1	4
33.3	tr|A0A0H3MAU9|A0A0H3MAU9_MYCBP	Uncharacterized protein OS=Mycobacterium bovis (strain BCG / Pasteur 1173P2) OX=410289 GN=BCG_3912 PE=4 SV=1	4
50	tr|A0A0H3MAM3|A0A0H3MAM3_MYCBP	Possible glutaredoxin protein OS=Mycobacterium bovis (strain BCG / Pasteur 1173P2) OX=410289 GN=BCG_3223 PE=4 SV=1	4
22	tr|A0A0H3M938|A0A0H3M938_MYCBP	Uncharacterized protein OS=Mycobacterium bovis (strain BCG / Pasteur 1173P2) OX=410289 GN=BCG_3492c PE=4 SV=1	4
50	tr|A0A0H3M6W9|A0A0H3M6W9_MYCBP	ESAT-6-like protein OS=Mycobacterium bovis (strain BCG / Pasteur 1173P2) OX=410289 GN=esxN PE=3 SV=1	4
9.7	tr|A0A0H3M1X8|A0A0H3M1X8_MYCBP	Probable conserved integral membrane protein OS=Mycobacterium bovis (strain BCG / Pasteur 1173P2) OX=410289 GN=BCG_0348 PE=4 SV=1	4
10.8	tr|A0A0H3M3E2|A0A0H3M3E2_MYCBP	Probable transcriptional regulatory protein (Probably luxR-family) OS=Mycobacterium bovis (strain BCG / Pasteur 1173P2) OX=410289 GN=BCG_0942c PE=4 SV=1	4
16.2	tr|A0A0H3MBN0|A0A0H3MBN0_MYCBP	DNA polymerase OS=Mycobacterium bovis (strain BCG / Pasteur 1173P2) OX=410289 GN=BCG_3702c PE=4 SV=1	4
15.8	tr|A0A0G2Q9J7|A0A0G2Q9J7_MYCBP	Possible esterase lipoprotein lpqC OS=Mycobacterium bovis (strain BCG / Pasteur 1173P2) OX=410289 GN=lpqC_1 PE=4 SV=1	4
19.6	tr|A0A0H3MAU4|A0A0H3MAU4_MYCBP	Probable conserved transmembrane protein OS=Mycobacterium bovis (strain BCG / Pasteur 1173P2) OX=410289 GN=BCG_3906c PE=4 SV=1	4
32.9	tr|A0A0H3MFW3|A0A0H3MFW3_MYCBP	Uncharacterized protein OS=Mycobacterium bovis (strain BCG / Pasteur 1173P2) OX=410289 GN=BCG_2597 PE=4 SV=1	4
19.4	tr|A0A0H3M804|A0A0H3M804_MYCBP	Uncharacterized protein OS=Mycobacterium bovis (strain BCG / Pasteur 1173P2) OX=410289 GN=BCG_3064c PE=4 SV=1	4
23.1	tr|A0A0H3MCY2|A0A0H3MCY2_MYCBP	Probable 6-phosphogluconolactonase devB OS=Mycobacterium bovis (strain BCG / Pasteur 1173P2) OX=410289 GN=devB PE=4 SV=1	4
35.7	sp|A1KM56|NRDR_MYCBP	Transcriptional repressor NrdR OS=Mycobacterium bovis (strain BCG / Pasteur 1173P2) OX=410289 GN=nrdR PE=3 SV=1	4
32.4	tr|A0A0H3M2Q0|A0A0H3M2Q0_MYCBP	Probable conserved mce associated membrane protein OS=Mycobacterium bovis (strain BCG / Pasteur 1173P2) OX=410289 GN=BCG_0212 PE=4 SV=1	4
11.1	tr|A0A0H3MDI0|A0A0H3MDI0_MYCBP	Uncharacterized protein OS=Mycobacterium bovis (strain BCG / Pasteur 1173P2) OX=410289 GN=BCG_2842c PE=4 SV=1	4
23.5	tr|A0A0H3MC70|A0A0H3MC70_MYCBP	Probable enoyl-CoA hydratase echA11 OS=Mycobacterium bovis (strain BCG / Pasteur 1173P2) OX=410289 GN=echA11 PE=4 SV=1	4
15.7	tr|A0A0H3MA44|A0A0H3MA44_MYCBP	Uncharacterized protein OS=Mycobacterium bovis (strain BCG / Pasteur 1173P2) OX=410289 GN=BCG_3709 PE=4 SV=1	4
25.5	tr|A0A0H3M8P0|A0A0H3M8P0_MYCBP	Possible d-xylulose kinase xylB OS=Mycobacterium bovis (strain BCG / Pasteur 1173P2) OX=410289 GN=xylB PE=4 SV=1	4
24.8	tr|A0A0H3MAX7|A0A0H3MAX7_MYCBP	Tyrosine recombinase XerD OS=Mycobacterium bovis (strain BCG / Pasteur 1173P2) OX=410289 GN=xerD PE=3 SV=1	4
14.5	tr|A0A0H3M7Z4|A0A0H3M7Z4_MYCBP	Probable cysteine desulfurase iscS OS=Mycobacterium bovis (strain BCG / Pasteur 1173P2) OX=410289 GN=iscS PE=3 SV=1	4
17.7	tr|A0A0H3M928|A0A0H3M928_MYCBP	Uncharacterized protein OS=Mycobacterium bovis (strain BCG / Pasteur 1173P2) OX=410289 GN=BCG_0958 PE=4 SV=1	4
15.8	tr|A0A0H3MBH0|A0A0H3MBH0_MYCBP	Probable short-chain type dehydrogenase/reductase OS=Mycobacterium bovis (strain BCG / Pasteur 1173P2) OX=410289 GN=BCG_3612c PE=3 SV=1	4
24.5	tr|A0A0H3M9C8|A0A0H3M9C8_MYCBP	Probable hydratase OS=Mycobacterium bovis (strain BCG / Pasteur 1173P2) OX=410289 GN=BCG_3600c PE=4 SV=1	4
18.2	tr|A0A0H3M2Y8|A0A0H3M2Y8_MYCBP	Probable acyl-CoA dehydrogenase fadE6 OS=Mycobacterium bovis (strain BCG / Pasteur 1173P2) OX=410289 GN=fadE6 PE=4 SV=1	4
26.6	sp|A1KKK9|MRAZ_MYCBP	Transcriptional regulator MraZ OS=Mycobacterium bovis (strain BCG / Pasteur 1173P2) OX=410289 GN=mraZ PE=3 SV=1	4
16.5	tr|A0A0H3M9V7|A0A0H3M9V7_MYCBP	Possible dna ligase ligC OS=Mycobacterium bovis (strain BCG / Pasteur 1173P2) OX=410289 GN=ligC PE=4 SV=1	4
11.8	tr|A0A0H3M4F2|A0A0H3M4F2_MYCBP	UvrABC system protein B OS=Mycobacterium bovis (strain BCG / Pasteur 1173P2) OX=410289 GN=uvrB PE=3 SV=1	4
23.5	sp|A1KQA5|PATR_MYCBP	Putative phenylalanine aminotransferase OS=Mycobacterium bovis (strain BCG / Pasteur 1173P2) OX=410289 GN=pat PE=3 SV=1	4
28.1	tr|A0A0H3MA34|A0A0H3MA34_MYCBP	Secreted MPT51/MPB51 antigen protein fbpD OS=Mycobacterium bovis (strain BCG / Pasteur 1173P2) OX=410289 GN=fbpD PE=4 SV=1	4
25.7	sp|A1KMV2|GLTR2_MYCBP	Inactive PGL/p-HBAD biosynthesis glycosyltransferase BCG_2979c OS=Mycobacterium bovis (strain BCG / Pasteur 1173P2) OX=410289 GN=BCG_2979c PE=3 SV=1	4
12.9	tr|A0A0G2Q9G2|A0A0G2Q9G2_MYCBP	Cell division protein CrgA OS=Mycobacterium bovis (strain BCG / Pasteur 1173P2) OX=410289 GN=crgA PE=3 SV=1	4
18	sp|A1KHE9|ISPE_MYCBP	4-diphosphocytidyl-2-C-methyl-D-erythritol kinase OS=Mycobacterium bovis (strain BCG / Pasteur 1173P2) OX=410289 GN=ispE PE=3 SV=1	4
31.5	tr|A0A0H3M7W2|A0A0H3M7W2_MYCBP	Cell division protein FtsQ OS=Mycobacterium bovis (strain BCG / Pasteur 1173P2) OX=410289 GN=ftsQ PE=3 SV=1	4
28.1	tr|A0A0H3M1X0|A0A0H3M1X0_MYCBP	Probable conserved lipoprotein lpqN OS=Mycobacterium bovis (strain BCG / Pasteur 1173P2) OX=410289 GN=lpqN PE=4 SV=1	4
9.4	tr|A0A0H3M5G6|A0A0H3M5G6_MYCBP	Probable D-serine/alanine/glycine transporter protein cycA OS=Mycobacterium bovis (strain BCG / Pasteur 1173P2) OX=410289 GN=cycA PE=4 SV=1	4
21.6	tr|A0A0H3M6R4|A0A0H3M6R4_MYCBP	4-aminobutyrate aminotransferase gabT OS=Mycobacterium bovis (strain BCG / Pasteur 1173P2) OX=410289 GN=gabT PE=3 SV=1	4
11.2	tr|A0A0H3M9E7|A0A0H3M9E7_MYCBP	Possible oxidoreductase OS=Mycobacterium bovis (strain BCG / Pasteur 1173P2) OX=410289 GN=BCG_3440c PE=4 SV=1	4
16.2	sp|A1KM51|STHA_MYCBP	Soluble pyridine nucleotide transhydrogenase OS=Mycobacterium bovis (strain BCG / Pasteur 1173P2) OX=410289 GN=sthA PE=3 SV=1	4
36.6	tr|A0A0H3M336|A0A0H3M336_MYCBP	29 kDa antigen cfp29 OS=Mycobacterium bovis (strain BCG / Pasteur 1173P2) OX=410289 GN=cfp29 PE=4 SV=1	3
24.1	tr|A0A0H3M5Y2|A0A0H3M5Y2_MYCBP	Probable conserved lipoprotein lppF OS=Mycobacterium bovis (strain BCG / Pasteur 1173P2) OX=410289 GN=lppF PE=4 SV=1	3
19.5	tr|A0A0H3M5P5|A0A0H3M5P5_MYCBP	Conserved hypothetical membrane protein OS=Mycobacterium bovis (strain BCG / Pasteur 1173P2) OX=410289 GN=BCG_1827 PE=4 SV=1	3
32.1	tr|A0A0H3M2E8|A0A0H3M2E8_MYCBP	Uncharacterized protein OS=Mycobacterium bovis (strain BCG / Pasteur 1173P2) OX=410289 GN=BCG_0863c PE=3 SV=1	3
39.1	tr|A0A0H3M8N0|A0A0H3M8N0_MYCBP	Uncharacterized protein OS=Mycobacterium bovis (strain BCG / Pasteur 1173P2) OX=410289 GN=BCG_3079c PE=4 SV=1	3
18.2	tr|A0A0H3M2T4|A0A0H3M2T4_MYCBP	ATP-dependent DNA helicase OS=Mycobacterium bovis (strain BCG / Pasteur 1173P2) OX=410289 GN=uvrD1 PE=3 SV=1	3
24.6	sp|A1KG32|MEND_MYCBP	2-succinyl-5-enolpyruvyl-6-hydroxy-3-cyclohexene-1-carboxylate synthase OS=Mycobacterium bovis (strain BCG / Pasteur 1173P2) OX=410289 GN=menD PE=3 SV=1	3
33.2	tr|A0A0H3M2W8|A0A0H3M2W8_MYCBP	Probable polyprenyl-diphosphate synthase grcC2 OS=Mycobacterium bovis (strain BCG / Pasteur 1173P2) OX=410289 GN=grcC2 PE=3 SV=1	3
20.3	sp|A1KMV1|GLTR1_MYCBP	PGL/p-HBAD biosynthesis glycosyltransferase BCG_2978 OS=Mycobacterium bovis (strain BCG / Pasteur 1173P2) OX=410289 GN=BCG_2978 PE=3 SV=2	3
24.9	tr|A0A0H3MFY8|A0A0H3MFY8_MYCBP	Probable acyl-CoA thioesterase II tesB2 OS=Mycobacterium bovis (strain BCG / Pasteur 1173P2) OX=410289 GN=tesB2 PE=4 SV=1	3
22.7	tr|A0A0H3MAC8|A0A0H3MAC8_MYCBP	Possible conserved transmembrane protein OS=Mycobacterium bovis (strain BCG / Pasteur 1173P2) OX=410289 GN=BCG_3129c PE=4 SV=1	3
38.4	tr|A0A0H3M748|A0A0H3M748_MYCBP	Bacterioferritin OS=Mycobacterium bovis (strain BCG / Pasteur 1173P2) OX=410289 GN=bfrA PE=3 SV=1	3
18.5	tr|A0A0H3MHL8|A0A0H3MHL8_MYCBP	Possible N-acyl-L-amino acid amidohydrolase amiA1 OS=Mycobacterium bovis (strain BCG / Pasteur 1173P2) OX=410289 GN=amiA1 PE=4 SV=1	3
17.1	tr|A0A0G2Q9F5|A0A0G2Q9F5_MYCBP	DNA replication and repair protein RecF OS=Mycobacterium bovis (strain BCG / Pasteur 1173P2) OX=410289 GN=recF_2 PE=3 SV=1	3
14.6	tr|A0A0H3M9U6|A0A0H3M9U6_MYCBP	Trehalose synthase treS OS=Mycobacterium bovis (strain BCG / Pasteur 1173P2) OX=410289 GN=treS PE=4 SV=1	3
35	sp|A1KFY6|HEM3_MYCBP	Porphobilinogen deaminase OS=Mycobacterium bovis (strain BCG / Pasteur 1173P2) OX=410289 GN=hemC PE=3 SV=1	3
16.7	tr|A0A0H3MBL1|A0A0H3MBL1_MYCBP	Hypoxanthine phosphoribosyltransferase OS=Mycobacterium bovis (strain BCG / Pasteur 1173P2) OX=410289 GN=hpt PE=3 SV=1	3
13.2	tr|A0A0H3M667|A0A0H3M667_MYCBP	Uncharacterized protein OS=Mycobacterium bovis (strain BCG / Pasteur 1173P2) OX=410289 GN=BCG_2401 PE=4 SV=1	3
17.7	tr|A0A0H3M9K0|A0A0H3M9K0_MYCBP	Probable penicillin-binding protein pbpA OS=Mycobacterium bovis (strain BCG / Pasteur 1173P2) OX=410289 GN=pbpA PE=4 SV=1	3
43.3	tr|A0A0H3M1A0|A0A0H3M1A0_MYCBP	Uncharacterized protein OS=Mycobacterium bovis (strain BCG / Pasteur 1173P2) OX=410289 GN=BCG_0371 PE=4 SV=1	3
28.4	sp|A1KP65|OTSB_MYCBP	Trehalose-phosphate phosphatase OS=Mycobacterium bovis (strain BCG / Pasteur 1173P2) OX=410289 GN=otsB PE=3 SV=1	3
9.5	tr|A0A0H3M7G2|A0A0H3M7G2_MYCBP	Uncharacterized protein OS=Mycobacterium bovis (strain BCG / Pasteur 1173P2) OX=410289 GN=BCG_2017 PE=4 SV=1	3
32.6	tr|A0A0H3M204|A0A0H3M204_MYCBP	Probable conserved membrane protein OS=Mycobacterium bovis (strain BCG / Pasteur 1173P2) OX=410289 GN=BCG_0386 PE=4 SV=1	3
26.8	tr|A0A0H3M1K2|A0A0H3M1K2_MYCBP	Probable o-methyltransferase OS=Mycobacterium bovis (strain BCG / Pasteur 1173P2) OX=410289 GN=BCG_0224 PE=4 SV=1	3
57.5	sp|A1KPE8|IF1_MYCBP	Translation initiation factor IF-1 OS=Mycobacterium bovis (strain BCG / Pasteur 1173P2) OX=410289 GN=infA PE=3 SV=1	3
28.1	tr|A0A0H3M7G6|A0A0H3M7G6_MYCBP	Uncharacterized protein OS=Mycobacterium bovis (strain BCG / Pasteur 1173P2) OX=410289 GN=BCG_2022c PE=4 SV=1	3
12.7	tr|A0A0H3MBF2|A0A0H3MBF2_MYCBP	Probable metal cation transporter atpase P-type ctpE OS=Mycobacterium bovis (strain BCG / Pasteur 1173P2) OX=410289 GN=ctpE PE=4 SV=1	3
19.6	tr|A0A0H3MEY2|A0A0H3MEY2_MYCBP	Probable acyl-CoA dehydrogenase fadE27 OS=Mycobacterium bovis (strain BCG / Pasteur 1173P2) OX=410289 GN=fadE27 PE=4 SV=1	3
31.9	tr|A0A0H3MI89|A0A0H3MI89_MYCBP	Conserved hypothetical mce associated protein OS=Mycobacterium bovis (strain BCG / Pasteur 1173P2) OX=410289 GN=BCG_3556c PE=4 SV=1	3
29	sp|A1KJR4|UREG_MYCBP	Urease accessory protein UreG OS=Mycobacterium bovis (strain BCG / Pasteur 1173P2) OX=410289 GN=ureG PE=3 SV=1	3
16.7	tr|A0A0H3MBQ6|A0A0H3MBQ6_MYCBP	Uncharacterized protein OS=Mycobacterium bovis (strain BCG / Pasteur 1173P2) OX=410289 GN=BCG_1013 PE=4 SV=1	3
23.9	tr|A0A0H3M8U7|A0A0H3M8U7_MYCBP	Probable amino acid aminotransferase OS=Mycobacterium bovis (strain BCG / Pasteur 1173P2) OX=410289 GN=BCG_0864 PE=4 SV=1	3
30	tr|A0A0H3MFH4|A0A0H3MFH4_MYCBP	Uncharacterized protein OS=Mycobacterium bovis (strain BCG / Pasteur 1173P2) OX=410289 GN=BCG_2434c PE=4 SV=1	3
13.6	tr|A0A0H3M570|A0A0H3M570_MYCBP	Uncharacterized protein OS=Mycobacterium bovis (strain BCG / Pasteur 1173P2) OX=410289 GN=BCG_1121c PE=4 SV=1	3
20.4	sp|A1KKY1|CDH_MYCBP	CDP-diacylglycerol pyrophosphatase OS=Mycobacterium bovis (strain BCG / Pasteur 1173P2) OX=410289 GN=cdh PE=3 SV=1	3
20.5	tr|A0A0H3M7Q7|A0A0H3M7Q7_MYCBP	Conserved hypothetical alanine and valine and glycine rich protein OS=Mycobacterium bovis (strain BCG / Pasteur 1173P2) OX=410289 GN=BCG_2702c PE=3 SV=1	3
9	tr|A0A0H3MDW5|A0A0H3MDW5_MYCBP	Probable acyl-CoA dehydrogenase fadE22 OS=Mycobacterium bovis (strain BCG / Pasteur 1173P2) OX=410289 GN=fadE22 PE=4 SV=1	3
17.5	tr|A0A0H3MCJ2|A0A0H3MCJ2_MYCBP	Uncharacterized protein OS=Mycobacterium bovis (strain BCG / Pasteur 1173P2) OX=410289 GN=BCG_1361 PE=3 SV=1	3
5.1	tr|A0A0H3MAX0|A0A0H3MAX0_MYCBP	Probable conserved transmembrane transport protein mmpL5 OS=Mycobacterium bovis (strain BCG / Pasteur 1173P2) OX=410289 GN=mmpL5 PE=4 SV=1	3
22.2	tr|A0A0H3M7T2|A0A0H3M7T2_MYCBP	Uncharacterized protein OS=Mycobacterium bovis (strain BCG / Pasteur 1173P2) OX=410289 GN=BCG_2131 PE=4 SV=1	3
32.5	tr|A0A0H3M3S2|A0A0H3M3S2_MYCBP	Probable transcriptional regulatory protein OS=Mycobacterium bovis (strain BCG / Pasteur 1173P2) OX=410289 GN=BCG_1465 PE=4 SV=1	3
24.1	tr|A0A0H3MDN6|A0A0H3MDN6_MYCBP	Uncharacterized protein OS=Mycobacterium bovis (strain BCG / Pasteur 1173P2) OX=410289 GN=BCG_2949c PE=4 SV=1	3
16.2	tr|A0A0H3M776|A0A0H3M776_MYCBP	Uncharacterized protein OS=Mycobacterium bovis (strain BCG / Pasteur 1173P2) OX=410289 GN=BCG_0091 PE=4 SV=1	3
12.4	tr|A0A0H3M0N6|A0A0H3M0N6_MYCBP	Probable cation transporter P-type atpase A ctpA OS=Mycobacterium bovis (strain BCG / Pasteur 1173P2) OX=410289 GN=ctpA PE=3 SV=1	3
12.4	tr|A0A0H3MCZ7|A0A0H3MCZ7_MYCBP	Alpha-mannosyltransferase pimA OS=Mycobacterium bovis (strain BCG / Pasteur 1173P2) OX=410289 GN=pimA PE=4 SV=1	3
12.9	tr|A0A0H3M782|A0A0H3M782_MYCBP	Serine hydroxymethyltransferase OS=Mycobacterium bovis (strain BCG / Pasteur 1173P2) OX=410289 GN=glyA2 PE=3 SV=1	3
17.5	tr|A0A0H3M485|A0A0H3M485_MYCBP	Probable enoyl-CoA hydratase echA5 OS=Mycobacterium bovis (strain BCG / Pasteur 1173P2) OX=410289 GN=echA5 PE=3 SV=1	3
15	tr|A0A0H3M429|A0A0H3M429_MYCBP	Galactose-1-phosphate uridylyltransferase OS=Mycobacterium bovis (strain BCG / Pasteur 1173P2) OX=410289 GN=galT PE=3 SV=1	3
18.8	tr|A0A0H3M2R2|A0A0H3M2R2_MYCBP	MEthoxy mycolic acid synthase 3 mmaA3 OS=Mycobacterium bovis (strain BCG / Pasteur 1173P2) OX=410289 GN=mmaA3 PE=4 SV=1	3
18.3	sp|A1KMA6|TYSY_MYCBP	Thymidylate synthase OS=Mycobacterium bovis (strain BCG / Pasteur 1173P2) OX=410289 GN=thyA PE=3 SV=1	3
16.3	tr|A0A0H3MBS4|A0A0H3MBS4_MYCBP	Uncharacterized protein OS=Mycobacterium bovis (strain BCG / Pasteur 1173P2) OX=410289 GN=BCG_3742 PE=4 SV=1	3
32.7	tr|A0A0H3MAD0|A0A0H3MAD0_MYCBP	Possible nitrogen fixation related protein OS=Mycobacterium bovis (strain BCG / Pasteur 1173P2) OX=410289 GN=BCG_1526 PE=4 SV=1	3
8.3	tr|A0A0H3M9U7|A0A0H3M9U7_MYCBP	Probable cytochrome P450 125 cyp125 OS=Mycobacterium bovis (strain BCG / Pasteur 1173P2) OX=410289 GN=cyp125 PE=3 SV=1	3
26.4	tr|A0A0H3M8Y7|A0A0H3M8Y7_MYCBP	Uncharacterized protein OS=Mycobacterium bovis (strain BCG / Pasteur 1173P2) OX=410289 GN=BCG_3441 PE=4 SV=1	3
16.1	tr|A0A0H3M8L9|A0A0H3M8L9_MYCBP	Uncharacterized protein OS=Mycobacterium bovis (strain BCG / Pasteur 1173P2) OX=410289 GN=BCG_2433c PE=4 SV=1	3
17.9	tr|A0A0H3M7Y5|A0A0H3M7Y5_MYCBP	Uncharacterized protein OS=Mycobacterium bovis (strain BCG / Pasteur 1173P2) OX=410289 GN=BCG_3035 PE=4 SV=1	3
15.5	tr|A0A0H3M720|A0A0H3M720_MYCBP	Inositol-1-monophosphatase OS=Mycobacterium bovis (strain BCG / Pasteur 1173P2) OX=410289 GN=suhB PE=3 SV=1	3
17.2	tr|A0A0H3M6H2|A0A0H3M6H2_MYCBP	Probable enoyl-CoA hydratase echA14 OS=Mycobacterium bovis (strain BCG / Pasteur 1173P2) OX=410289 GN=echA14 PE=3 SV=1	3
15.6	tr|A0A0H3M529|A0A0H3M529_MYCBP	Pseudouridine synthase OS=Mycobacterium bovis (strain BCG / Pasteur 1173P2) OX=410289 GN=BCG_1592 PE=3 SV=1	3
25.5	tr|A0A0H3M4Y6|A0A0H3M4Y6_MYCBP	Conserved hypothetical serine rich protein OS=Mycobacterium bovis (strain BCG / Pasteur 1173P2) OX=410289 GN=BCG_1046c PE=4 SV=1	3
14.7	tr|A0A0H3M443|A0A0H3M443_MYCBP	Probable 6-phosphogluconate dehydrogenase, decarboxylating gnd2 OS=Mycobacterium bovis (strain BCG / Pasteur 1173P2) OX=410289 GN=gnd2 PE=4 SV=1	3
19.6	tr|A0A0H3M2X0|A0A0H3M2X0_MYCBP	Methionine aminopeptidase OS=Mycobacterium bovis (strain BCG / Pasteur 1173P2) OX=410289 GN=mapA PE=3 SV=1	3
9.4	tr|A0A0H3M2L2|A0A0H3M2L2_MYCBP	Probable acyl-CoA dehydrogenase fadE1 OS=Mycobacterium bovis (strain BCG / Pasteur 1173P2) OX=410289 GN=fadE1 PE=3 SV=1	3
17.2	tr|A0A0H3MDU7|A0A0H3MDU7_MYCBP	Uncharacterized protein OS=Mycobacterium bovis (strain BCG / Pasteur 1173P2) OX=410289 GN=BCG_3059 PE=4 SV=1	3
35.4	tr|A0A0H3M4Y9|A0A0H3M4Y9_MYCBP	Uncharacterized protein OS=Mycobacterium bovis (strain BCG / Pasteur 1173P2) OX=410289 GN=BCG_1920c PE=4 SV=1	3
22.1	tr|A0A0H3M5Z7|A0A0H3M5Z7_MYCBP	Uncharacterized protein OS=Mycobacterium bovis (strain BCG / Pasteur 1173P2) OX=410289 GN=BCG_2321 PE=4 SV=1	3
20.3	tr|A0A0H3M506|A0A0H3M506_MYCBP	Putative D-amino acid oxidase aao OS=Mycobacterium bovis (strain BCG / Pasteur 1173P2) OX=410289 GN=aao PE=4 SV=1	3
17.4	tr|A0A0H3M9D3|A0A0H3M9D3_MYCBP	Probable acetyl-CoA acetyltransferase fadA5 OS=Mycobacterium bovis (strain BCG / Pasteur 1173P2) OX=410289 GN=fadA5 PE=3 SV=1	3
27.3	sp|A1KMI5|RIMP_MYCBP	Ribosome maturation factor RimP OS=Mycobacterium bovis (strain BCG / Pasteur 1173P2) OX=410289 GN=rimP PE=3 SV=1	3
19.1	tr|A0A0H3M2D9|A0A0H3M2D9_MYCBP	Uncharacterized protein OS=Mycobacterium bovis (strain BCG / Pasteur 1173P2) OX=410289 GN=BCG_0851c PE=4 SV=1	3
31.5	tr|A0A0H3MCF3|A0A0H3MCF3_MYCBP	Probable ferric uptake regulation protein furB OS=Mycobacterium bovis (strain BCG / Pasteur 1173P2) OX=410289 GN=furB PE=3 SV=1	3
18.8	tr|A0A0H3MAU0|A0A0H3MAU0_MYCBP	Possible bifunctional protein birA: biotin operon repressor + biotin--[acetyl-coa-carboxylase] synthetase OS=Mycobacterium bovis (strain BCG / Pasteur 1173P2) OX=410289 GN=birA PE=4 SV=1	3
36.4	tr|A0A0H3MER8|A0A0H3MER8_MYCBP	Uncharacterized protein OS=Mycobacterium bovis (strain BCG / Pasteur 1173P2) OX=410289 GN=BCG_2151c PE=4 SV=1	3
23.6	tr|A0A0H3MBJ4|A0A0H3MBJ4_MYCBP	Probable conserved membrane protein OS=Mycobacterium bovis (strain BCG / Pasteur 1173P2) OX=410289 GN=BCG_3652c PE=4 SV=1	3
48.8	tr|A0A0H3MA77|A0A0H3MA77_MYCBP	Uncharacterized protein OS=Mycobacterium bovis (strain BCG / Pasteur 1173P2) OX=410289 GN=BCG_3929 PE=4 SV=1	3
19.9	tr|A0A0H3MC47|A0A0H3MC47_MYCBP	Ribosome-binding ATPase YchF OS=Mycobacterium bovis (strain BCG / Pasteur 1173P2) OX=410289 GN=ychF PE=3 SV=1	3
15.2	sp|A1KG10|FABH_MYCBP	3-oxoacyl-[acyl-carrier-protein] synthase 3 OS=Mycobacterium bovis (strain BCG / Pasteur 1173P2) OX=410289 GN=fabH PE=3 SV=1	3
31.5	tr|A0A0H3M1J3|A0A0H3M1J3_MYCBP	Probable conserved mce associated protein OS=Mycobacterium bovis (strain BCG / Pasteur 1173P2) OX=410289 GN=BCG_0214 PE=4 SV=1	3
18.5	sp|A1KMX0|UNG_MYCBP	Uracil-DNA glycosylase OS=Mycobacterium bovis (strain BCG / Pasteur 1173P2) OX=410289 GN=ung PE=3 SV=1	3
30.9	tr|A0A0H3M4P0|A0A0H3M4P0_MYCBP	Uncharacterized protein OS=Mycobacterium bovis (strain BCG / Pasteur 1173P2) OX=410289 GN=BCG_1803c PE=3 SV=1	3
22	tr|A0A0H3MBG5|A0A0H3MBG5_MYCBP	Uncharacterized protein OS=Mycobacterium bovis (strain BCG / Pasteur 1173P2) OX=410289 GN=BCG_0975c PE=4 SV=1	3
41.9	sp|A1KMR7|ACYP_MYCBP	Acylphosphatase OS=Mycobacterium bovis (strain BCG / Pasteur 1173P2) OX=410289 GN=acyP PE=3 SV=1	3
29.7	sp|A1KGU6|Y865_MYCBP	UPF0678 fatty acid-binding protein-like protein BCG_0865c OS=Mycobacterium bovis (strain BCG / Pasteur 1173P2) OX=410289 GN=BCG_0865c PE=3 SV=1	3
12.8	tr|A0A0H3M580|A0A0H3M580_MYCBP	Uncharacterized protein OS=Mycobacterium bovis (strain BCG / Pasteur 1173P2) OX=410289 GN=BCG_1142 PE=4 SV=1	3
26.6	tr|A0A0H3M759|A0A0H3M759_MYCBP	Uncharacterized protein OS=Mycobacterium bovis (strain BCG / Pasteur 1173P2) OX=410289 GN=BCG_2429c PE=4 SV=1	3
25.8	tr|A0A0H3M2I4|A0A0H3M2I4_MYCBP	Uncharacterized protein OS=Mycobacterium bovis (strain BCG / Pasteur 1173P2) OX=410289 GN=BCG_0590c PE=4 SV=1	3
36.9	tr|A0A0H3M0T4|A0A0H3M0T4_MYCBP	Probable transcriptional regulatory protein (Possibly tetR-family) OS=Mycobacterium bovis (strain BCG / Pasteur 1173P2) OX=410289 GN=BCG_0194 PE=4 SV=1	3
28.7	tr|A0A0H3MA05|A0A0H3MA05_MYCBP	Putative oxidoreductase OS=Mycobacterium bovis (strain BCG / Pasteur 1173P2) OX=410289 GN=BCG_3839 PE=4 SV=1	3
9.9	tr|A0A0H3M8I5|A0A0H3M8I5_MYCBP	Peptide synthetase mbtF OS=Mycobacterium bovis (strain BCG / Pasteur 1173P2) OX=410289 GN=mbtF PE=4 SV=1	3
22.9	tr|A0A0H3M827|A0A0H3M827_MYCBP	Uncharacterized protein OS=Mycobacterium bovis (strain BCG / Pasteur 1173P2) OX=410289 GN=BCG_2840c PE=4 SV=1	3
51.5	tr|A0A0H3MAW6|A0A0H3MAW6_MYCBP	Uncharacterized protein OS=Mycobacterium bovis (strain BCG / Pasteur 1173P2) OX=410289 GN=BCG_3928 PE=4 SV=1	3
16.8	tr|A0A0H3M675|A0A0H3M675_MYCBP	Sulfate/thiosulfate import ATP-binding protein CysA OS=Mycobacterium bovis (strain BCG / Pasteur 1173P2) OX=410289 GN=cysA1 PE=3 SV=1	3
21	tr|A0A0H3M4Z9|A0A0H3M4Z9_MYCBP	Uncharacterized protein OS=Mycobacterium bovis (strain BCG / Pasteur 1173P2) OX=410289 GN=BCG_1056 PE=4 SV=1	3
21	sp|A1KIG9|PYRB_MYCBP	Aspartate carbamoyltransferase OS=Mycobacterium bovis (strain BCG / Pasteur 1173P2) OX=410289 GN=pyrB PE=3 SV=1	3
19.6	tr|A0A0H3M1C0|A0A0H3M1C0_MYCBP	Uncharacterized protein OS=Mycobacterium bovis (strain BCG / Pasteur 1173P2) OX=410289 GN=BCG_0394c PE=4 SV=1	3
20.1	tr|A0A0H3M6Q0|A0A0H3M6Q0_MYCBP	Pseudouridine synthase OS=Mycobacterium bovis (strain BCG / Pasteur 1173P2) OX=410289 GN=BCG_1750 PE=3 SV=1	3
18.5	tr|A0A0H3MD60|A0A0H3MD60_MYCBP	Conserved hypothetical alanine and glycine and valine rich protein OS=Mycobacterium bovis (strain BCG / Pasteur 1173P2) OX=410289 GN=BCG_2709c PE=4 SV=1	3
23.3	tr|A0A0H3M7T1|A0A0H3M7T1_MYCBP	Uncharacterized protein OS=Mycobacterium bovis (strain BCG / Pasteur 1173P2) OX=410289 GN=BCG_2729 PE=4 SV=1	3
28.9	tr|A0A0H3MBQ5|A0A0H3MBQ5_MYCBP	Possible lipoprotein LppJ OS=Mycobacterium bovis (strain BCG / Pasteur 1173P2) OX=410289 GN=lppJ PE=4 SV=1	3
35	tr|A0A0G2Q9F1|A0A0G2Q9F1_MYCBP	Putative membrane protein insertion efficiency factor OS=Mycobacterium bovis (strain BCG / Pasteur 1173P2) OX=410289 GN=BCG_0028c PE=3 SV=1	3
29.6	tr|A0A0H3M671|A0A0H3M671_MYCBP	Possible transport system kinase OS=Mycobacterium bovis (strain BCG / Pasteur 1173P2) OX=410289 GN=BCG_1559 PE=4 SV=1	3
16.1	tr|A0A0H3M7Q0|A0A0H3M7Q0_MYCBP	Uncharacterized protein OS=Mycobacterium bovis (strain BCG / Pasteur 1173P2) OX=410289 GN=BCG_0335c PE=4 SV=1	3
14.9	tr|A0A0H3M0N8|A0A0H3M0N8_MYCBP	Possible oxidoreductase OS=Mycobacterium bovis (strain BCG / Pasteur 1173P2) OX=410289 GN=BCG_0130 PE=4 SV=1	3
34.5	tr|A0A0H3M8G9|A0A0H3M8G9_MYCBP	Uncharacterized protein OS=Mycobacterium bovis (strain BCG / Pasteur 1173P2) OX=410289 GN=BCG_2374c PE=4 SV=1	3
32.3	tr|A0A0H3M8G7|A0A0H3M8G7_MYCBP	Probable conserved lipoprotein lpqO OS=Mycobacterium bovis (strain BCG / Pasteur 1173P2) OX=410289 GN=lpqO PE=4 SV=1	3
22.8	sp|A1KLV7|PDXH_MYCBP	Pyridoxine/pyridoxamine 5'-phosphate oxidase OS=Mycobacterium bovis (strain BCG / Pasteur 1173P2) OX=410289 GN=pdxH PE=3 SV=1	3
18.2	tr|A0A0H3M9M2|A0A0H3M9M2_MYCBP	Possible oxidoreductase OS=Mycobacterium bovis (strain BCG / Pasteur 1173P2) OX=410289 GN=BCG_0075c PE=4 SV=1	3
15.2	tr|A0A0H3MH40|A0A0H3MH40_MYCBP	Uncharacterized protein OS=Mycobacterium bovis (strain BCG / Pasteur 1173P2) OX=410289 GN=BCG_3124c PE=4 SV=1	3
26.9	tr|A0A0H3MCK4|A0A0H3MCK4_MYCBP	Uncharacterized protein OS=Mycobacterium bovis (strain BCG / Pasteur 1173P2) OX=410289 GN=BCG_2425c PE=4 SV=1	3
26.6	tr|A0A0H3M3D2|A0A0H3M3D2_MYCBP	Possible transcriptional regulatory protein (Possibly marR-family) OS=Mycobacterium bovis (strain BCG / Pasteur 1173P2) OX=410289 GN=BCG_0932 PE=4 SV=1	3
15	tr|A0A0H3M6Y3|A0A0H3M6Y3_MYCBP	Probable conserved transmembrane protein OS=Mycobacterium bovis (strain BCG / Pasteur 1173P2) OX=410289 GN=BCG_2686 PE=4 SV=1	3
22.2	tr|A0A0H3M258|A0A0H3M258_MYCBP	Putative short-chain type dehydrogenase/reductase OS=Mycobacterium bovis (strain BCG / Pasteur 1173P2) OX=410289 GN=BCG_0736 PE=4 SV=1	3
14.9	tr|A0A0H3MA70|A0A0H3MA70_MYCBP	Putative lipoprotein lprF OS=Mycobacterium bovis (strain BCG / Pasteur 1173P2) OX=410289 GN=lprF PE=4 SV=1	3
32.9	tr|A0A0H3M5G7|A0A0H3M5G7_MYCBP	tRNA (adenine(58)-N(1))-methyltransferase TrmI OS=Mycobacterium bovis (strain BCG / Pasteur 1173P2) OX=410289 GN=BCG_2135c PE=3 SV=1	3
13.5	tr|A0A0H3M0L9|A0A0H3M0L9_MYCBP	Probable l-serine dehydratase sdaA OS=Mycobacterium bovis (strain BCG / Pasteur 1173P2) OX=410289 GN=sdaA PE=4 SV=1	3
16.8	tr|A0A0H3M2I7|A0A0H3M2I7_MYCBP	Probable fatty-acid-CoA ligase fadD8 OS=Mycobacterium bovis (strain BCG / Pasteur 1173P2) OX=410289 GN=fadD8 PE=4 SV=1	3
17.3	tr|A0A0H3MFK2|A0A0H3MFK2_MYCBP	Prephenate dehydrogenase tyrA OS=Mycobacterium bovis (strain BCG / Pasteur 1173P2) OX=410289 GN=tyrA PE=4 SV=1	3
22.5	sp|A1KMD6|TRUB_MYCBP	tRNA pseudouridine synthase B OS=Mycobacterium bovis (strain BCG / Pasteur 1173P2) OX=410289 GN=truB PE=3 SV=1	3
11.3	tr|A0A0H3M3F5|A0A0H3M3F5_MYCBP	Putative acetyl-coenzyme A carboxylase carboxyl transferase (Subunit beta) accD3 OS=Mycobacterium bovis (strain BCG / Pasteur 1173P2) OX=410289 GN=accD3 PE=4 SV=1	3
16.6	tr|A0A0H3MD65|A0A0H3MD65_MYCBP	Polyphosphate glucokinase ppgK OS=Mycobacterium bovis (strain BCG / Pasteur 1173P2) OX=410289 GN=ppgK PE=4 SV=1	3
21.7	sp|A1KLS7|DHAA_MYCBP	Haloalkane dehalogenase OS=Mycobacterium bovis (strain BCG / Pasteur 1173P2) OX=410289 GN=dhaA PE=3 SV=1	3
14.3	tr|A0A0H3M4X0|A0A0H3M4X0_MYCBP	Uncharacterized protein OS=Mycobacterium bovis (strain BCG / Pasteur 1173P2) OX=410289 GN=BCG_1900c PE=4 SV=1	3
26.2	sp|A1KHL8|GREA_MYCBP	Transcription elongation factor GreA OS=Mycobacterium bovis (strain BCG / Pasteur 1173P2) OX=410289 GN=greA PE=3 SV=1	3
18.2	tr|A0A0H3M3S1|A0A0H3M3S1_MYCBP	Uncharacterized protein OS=Mycobacterium bovis (strain BCG / Pasteur 1173P2) OX=410289 GN=BCG_1078 PE=4 SV=1	3
21.2	tr|A0A0H3M0R3|A0A0H3M0R3_MYCBP	Secreted antigen 85-c fbpC (85C) OS=Mycobacterium bovis (strain BCG / Pasteur 1173P2) OX=410289 GN=fbpC PE=4 SV=1	3
27.3	tr|A0A0H3ME23|A0A0H3ME23_MYCBP	Probable monophosphatase OS=Mycobacterium bovis (strain BCG / Pasteur 1173P2) OX=410289 GN=BCG_3160 PE=4 SV=1	3
18.5	sp|P80069|APA_MYCBP	Alanine and proline-rich secreted protein Apa OS=Mycobacterium bovis (strain BCG / Pasteur 1173P2) OX=410289 GN=apa PE=1 SV=2	3
28.4	sp|A1KNE9|NUOI_MYCBP	NADH-quinone oxidoreductase subunit I OS=Mycobacterium bovis (strain BCG / Pasteur 1173P2) OX=410289 GN=nuoI PE=3 SV=1	3
19	sp|A1KFK3|PYRE_MYCBP	Orotate phosphoribosyltransferase OS=Mycobacterium bovis (strain BCG / Pasteur 1173P2) OX=410289 GN=pyrE PE=3 SV=1	3
15.8	sp|A1KEW5|Y181_MYCBP	Putative S-adenosyl-L-methionine-dependent methyltransferase BCG_0181 OS=Mycobacterium bovis (strain BCG / Pasteur 1173P2) OX=410289 GN=BCG_0181 PE=3 SV=2	3
17.7	tr|A0A0H3M2E7|A0A0H3M2E7_MYCBP	Probable conserved transmembrane protein OS=Mycobacterium bovis (strain BCG / Pasteur 1173P2) OX=410289 GN=BCG_0539 PE=4 SV=1	3
20.5	tr|A0A0H3MD48|A0A0H3MD48_MYCBP	Probable methyltransferase OS=Mycobacterium bovis (strain BCG / Pasteur 1173P2) OX=410289 GN=BCG_1575 PE=4 SV=1	3
28.2	sp|A1KGL4|KAD_MYCBP	Adenylate kinase OS=Mycobacterium bovis (strain BCG / Pasteur 1173P2) OX=410289 GN=adk PE=3 SV=1	3
43.8	sp|A1KI99|ATPE_MYCBP	ATP synthase epsilon chain OS=Mycobacterium bovis (strain BCG / Pasteur 1173P2) OX=410289 GN=atpC PE=3 SV=1	3
19.5	tr|A0A0H3MD45|A0A0H3MD45_MYCBP	Uncharacterized protein OS=Mycobacterium bovis (strain BCG / Pasteur 1173P2) OX=410289 GN=BCG_2693 PE=4 SV=1	3
24.1	tr|A0A0H3MBK0|A0A0H3MBK0_MYCBP	Probable lsr2 protein OS=Mycobacterium bovis (strain BCG / Pasteur 1173P2) OX=410289 GN=lsr2 PE=4 SV=1	3
17.8	tr|A0A0H3M744|A0A0H3M744_MYCBP	Uncharacterized protein OS=Mycobacterium bovis (strain BCG / Pasteur 1173P2) OX=410289 GN=BCG_1907c PE=4 SV=1	3
6.6	tr|A0A0H3MAY8|A0A0H3MAY8_MYCBP	Protein translocase subunit SecY OS=Mycobacterium bovis (strain BCG / Pasteur 1173P2) OX=410289 GN=secY PE=3 SV=1	3
23.6	sp|A1KLU0|RUVB_MYCBP	Holliday junction ATP-dependent DNA helicase RuvB OS=Mycobacterium bovis (strain BCG / Pasteur 1173P2) OX=410289 GN=ruvB PE=3 SV=1	3
8.8	tr|A0A0H3MCN2|A0A0H3MCN2_MYCBP	Possible polyketide synthase fadD33 OS=Mycobacterium bovis (strain BCG / Pasteur 1173P2) OX=410289 GN=fadD33 PE=4 SV=1	3
9.7	tr|A0A0H3MIH3|A0A0H3MIH3_MYCBP	Probable acyl-CoA dehydrogenase fadE34 OS=Mycobacterium bovis (strain BCG / Pasteur 1173P2) OX=410289 GN=fadE34 PE=4 SV=1	3
18.9	tr|A0A0H3MCW7|A0A0H3MCW7_MYCBP	Uncharacterized protein OS=Mycobacterium bovis (strain BCG / Pasteur 1173P2) OX=410289 GN=BCG_1489c PE=4 SV=1	3
25.2	tr|A0A0H3MB74|A0A0H3MB74_MYCBP	Haloalkane dehalogenase OS=Mycobacterium bovis (strain BCG / Pasteur 1173P2) OX=410289 GN=dhmA PE=3 SV=1	3
13.2	tr|A0A0H3MB09|A0A0H3MB09_MYCBP	Possible fatty-acid-CoA ligase fadD1 OS=Mycobacterium bovis (strain BCG / Pasteur 1173P2) OX=410289 GN=fadD1 PE=4 SV=1	3
16.8	tr|A0A0H3M3I2|A0A0H3M3I2_MYCBP	Uncharacterized protein OS=Mycobacterium bovis (strain BCG / Pasteur 1173P2) OX=410289 GN=BCG_1324 PE=4 SV=1	3
13.9	tr|A0A0H3MAY7|A0A0H3MAY7_MYCBP	Segregation and condensation protein B OS=Mycobacterium bovis (strain BCG / Pasteur 1173P2) OX=410289 GN=BCG_1749 PE=3 SV=1	3
10.6	tr|A0A0H3M6J8|A0A0H3M6J8_MYCBP	Probable conserved lipoprotein lppM OS=Mycobacterium bovis (strain BCG / Pasteur 1173P2) OX=410289 GN=lppM PE=4 SV=1	3
17.7	tr|A0A0H3MDP3|A0A0H3MDP3_MYCBP	Probable daunorubicin-DIM-transport integral membrane protein ABC transporter drrB OS=Mycobacterium bovis (strain BCG / Pasteur 1173P2) OX=410289 GN=drrB PE=4 SV=1	3
11.6	sp|A1KM71|MIAB_MYCBP	tRNA-2-methylthio-N(6)-dimethylallyladenosine synthase OS=Mycobacterium bovis (strain BCG / Pasteur 1173P2) OX=410289 GN=miaB PE=3 SV=2	2
10.7	tr|A0A0H3M5Z5|A0A0H3M5Z5_MYCBP	Possible long-chain-fatty-acid--CoA ligase fadD12 OS=Mycobacterium bovis (strain BCG / Pasteur 1173P2) OX=410289 GN=fadD12 PE=4 SV=1	2
11.6	sp|A1KNP6|LPQB_MYCBP	Lipoprotein LpqB OS=Mycobacterium bovis (strain BCG / Pasteur 1173P2) OX=410289 GN=lpqB PE=3 SV=2	2
11.4	sp|A1KKK8|RSMH_MYCBP	Ribosomal RNA small subunit methyltransferase H OS=Mycobacterium bovis (strain BCG / Pasteur 1173P2) OX=410289 GN=rsmH PE=3 SV=3	2
14.6	tr|A0A0H3MA68|A0A0H3MA68_MYCBP	Possible membrane protein OS=Mycobacterium bovis (strain BCG / Pasteur 1173P2) OX=410289 GN=BCG_1425c PE=4 SV=1	2
20.9	tr|A0A0H3M8T3|A0A0H3M8T3_MYCBP	Probable O-acetylhomoserine sulfhydrylase metC OS=Mycobacterium bovis (strain BCG / Pasteur 1173P2) OX=410289 GN=metC PE=3 SV=1	2
15.4	sp|A1KPU4|GCH1_MYCBP	GTP cyclohydrolase 1 OS=Mycobacterium bovis (strain BCG / Pasteur 1173P2) OX=410289 GN=folE PE=3 SV=1	2
11.6	tr|A0A0H3M5V1|A0A0H3M5V1_MYCBP	Uncharacterized protein OS=Mycobacterium bovis (strain BCG / Pasteur 1173P2) OX=410289 GN=BCG_1426c PE=4 SV=1	2
21.5	tr|A0A0H3M9F9|A0A0H3M9F9_MYCBP	Transcriptional regulatory protein (Probably lacI-family) OS=Mycobacterium bovis (strain BCG / Pasteur 1173P2) OX=410289 GN=BCG_3640c PE=4 SV=1	2
19.6	tr|A0A0H3M9V9|A0A0H3M9V9_MYCBP	Probable transcriptional regulatory protein (Possibly tetR-family) OS=Mycobacterium bovis (strain BCG / Pasteur 1173P2) OX=410289 GN=BCG_0180 PE=4 SV=1	2
16	sp|A1KKI2|PYRD_MYCBP	Dihydroorotate dehydrogenase (quinone) OS=Mycobacterium bovis (strain BCG / Pasteur 1173P2) OX=410289 GN=pyrD PE=3 SV=1	2
11.1	tr|A0A0H3MCD0|A0A0H3MCD0_MYCBP	Probable sugar-binding lipoprotein lpqY OS=Mycobacterium bovis (strain BCG / Pasteur 1173P2) OX=410289 GN=lpqY PE=4 SV=1	2
12.2	tr|A0A0H3M640|A0A0H3M640_MYCBP	DNA primase OS=Mycobacterium bovis (strain BCG / Pasteur 1173P2) OX=410289 GN=dnaG PE=3 SV=1	2
14.5	tr|A0A0H3M610|A0A0H3M610_MYCBP	Uncharacterized protein OS=Mycobacterium bovis (strain BCG / Pasteur 1173P2) OX=410289 GN=BCG_2336c PE=4 SV=1	2
18.1	tr|A0A0H3M3S6|A0A0H3M3S6_MYCBP	UPF0336 protein BCG_0547c OS=Mycobacterium bovis (strain BCG / Pasteur 1173P2) OX=410289 GN=BCG_0547c PE=3 SV=1	2
14.8	tr|A0A0H3M1W7|A0A0H3M1W7_MYCBP	Probable conserved transmembrane protein OS=Mycobacterium bovis (strain BCG / Pasteur 1173P2) OX=410289 GN=BCG_0332 PE=4 SV=1	2
57.8	tr|A0A0H3M4R6|A0A0H3M4R6_MYCBP	6,7-dimethyl-8-ribityllumazine synthase OS=Mycobacterium bovis (strain BCG / Pasteur 1173P2) OX=410289 GN=ribH PE=3 SV=1	2
23.7	tr|A0A0H3MAM9|A0A0H3MAM9_MYCBP	Possible lipase lipV OS=Mycobacterium bovis (strain BCG / Pasteur 1173P2) OX=410289 GN=lipV PE=4 SV=1	2
41	tr|A0A0H3M4D0|A0A0H3M4D0_MYCBP	Uncharacterized protein OS=Mycobacterium bovis (strain BCG / Pasteur 1173P2) OX=410289 GN=BCG_0812c PE=4 SV=1	2
13	tr|A0A0H3M5P0|A0A0H3M5P0_MYCBP	Uncharacterized protein OS=Mycobacterium bovis (strain BCG / Pasteur 1173P2) OX=410289 GN=BCG_1336 PE=4 SV=1	2
23.2	tr|A0A0G2PF30|A0A0G2PF30_MYCBP	Probable conserved transmembrane protein OS=Mycobacterium bovis (strain BCG / Pasteur 1173P2) OX=410289 GN=BCG_0027c PE=3 SV=1	2
19.4	tr|A0A0H3MG38|A0A0H3MG38_MYCBP	Uncharacterized protein OS=Mycobacterium bovis (strain BCG / Pasteur 1173P2) OX=410289 GN=BCG_2696 PE=4 SV=1	2
12.9	tr|A0A0H3M501|A0A0H3M501_MYCBP	Possible lipoprotein lppD OS=Mycobacterium bovis (strain BCG / Pasteur 1173P2) OX=410289 GN=lppD PE=4 SV=1	2
10	tr|A0A0H3M310|A0A0H3M310_MYCBP	Probable conserved transmembrane protein OS=Mycobacterium bovis (strain BCG / Pasteur 1173P2) OX=410289 GN=BCG_0330 PE=4 SV=1	2
22.5	tr|A0A0H3M6H7|A0A0H3M6H7_MYCBP	Uncharacterized protein OS=Mycobacterium bovis (strain BCG / Pasteur 1173P2) OX=410289 GN=BCG_2152c PE=4 SV=1	2
15	tr|A0A0H3M5N8|A0A0H3M5N8_MYCBP	Probable cytochrome P450 143 cyp143 OS=Mycobacterium bovis (strain BCG / Pasteur 1173P2) OX=410289 GN=cyp143 PE=3 SV=1	2
8.1	tr|A0A0H3M4X1|A0A0H3M4X1_MYCBP	Probable acetyl-/propionyl-coenzyme A carboxylase alpha chain (Alpha subunit) accA2 OS=Mycobacterium bovis (strain BCG / Pasteur 1173P2) OX=410289 GN=accA2 PE=4 SV=1	2
14.2	tr|A0A0H3M2J6|A0A0H3M2J6_MYCBP	Probable methyltransferase/methylase OS=Mycobacterium bovis (strain BCG / Pasteur 1173P2) OX=410289 GN=BCG_0612 PE=4 SV=1	2
8.5	tr|A0A0H3MFQ9|A0A0H3MFQ9_MYCBP	Probable conserved transmembrane protein OS=Mycobacterium bovis (strain BCG / Pasteur 1173P2) OX=410289 GN=BCG_3867c PE=4 SV=1	2
27.5	tr|A0A0H3MAL9|A0A0H3MAL9_MYCBP	Uncharacterized protein OS=Mycobacterium bovis (strain BCG / Pasteur 1173P2) OX=410289 GN=BCG_0566c PE=4 SV=1	2
31.6	tr|A0A0H3M3G7|A0A0H3M3G7_MYCBP	Uncharacterized protein OS=Mycobacterium bovis (strain BCG / Pasteur 1173P2) OX=410289 GN=BCG_0460c PE=4 SV=1	2
16.4	tr|A0A0H3M805|A0A0H3M805_MYCBP	Uncharacterized protein OS=Mycobacterium bovis (strain BCG / Pasteur 1173P2) OX=410289 GN=BCG_2813c PE=4 SV=1	2
32.4	tr|A0A0H3M9V5|A0A0H3M9V5_MYCBP	Putative oxidoreductase OS=Mycobacterium bovis (strain BCG / Pasteur 1173P2) OX=410289 GN=BCG_0175 PE=4 SV=1	2
29.2	sp|A1KPR5|Y3644_MYCBP	Uncharacterized tRNA/rRNA methyltransferase BCG_3644c OS=Mycobacterium bovis (strain BCG / Pasteur 1173P2) OX=410289 GN=BCG_3644c PE=3 SV=1	2
8.7	tr|A0A0H3MBN3|A0A0H3MBN3_MYCBP	Uncharacterized protein OS=Mycobacterium bovis (strain BCG / Pasteur 1173P2) OX=410289 GN=BCG_2066c PE=4 SV=1	2
18.2	tr|A0A0H3MAD3|A0A0H3MAD3_MYCBP	Uncharacterized protein OS=Mycobacterium bovis (strain BCG / Pasteur 1173P2) OX=410289 GN=BCG_3965 PE=3 SV=1	2
21.3	tr|A0A0H3M6M0|A0A0H3M6M0_MYCBP	3-dehydroquinate synthase OS=Mycobacterium bovis (strain BCG / Pasteur 1173P2) OX=410289 GN=aroB PE=3 SV=1	2
9.8	tr|A0A0H3M4W9|A0A0H3M4W9_MYCBP	Probable macrolide-transport ATP-binding protein ABC transporter OS=Mycobacterium bovis (strain BCG / Pasteur 1173P2) OX=410289 GN=BCG_1534 PE=4 SV=1	2
40.8	tr|A0A0G2Q9F2|A0A0G2Q9F2_MYCBP	Ribonuclease P protein component OS=Mycobacterium bovis (strain BCG / Pasteur 1173P2) OX=410289 GN=rnpA_2 PE=3 SV=1	2
35.8	tr|A0A0G2Q9F0|A0A0G2Q9F0_MYCBP	Uncharacterized protein OS=Mycobacterium bovis (strain BCG / Pasteur 1173P2) OX=410289 GN=BCG_0026c PE=4 SV=1	2
40.7	sp|A1KLC4|AHPD_MYCBP	Alkyl hydroperoxide reductase AhpD OS=Mycobacterium bovis (strain BCG / Pasteur 1173P2) OX=410289 GN=ahpD PE=3 SV=1	2
18.7	tr|A0A0H3MDH4|A0A0H3MDH4_MYCBP	Possible chalcone synthase pks10 OS=Mycobacterium bovis (strain BCG / Pasteur 1173P2) OX=410289 GN=pks10 PE=4 SV=1	2
11.6	tr|A0A0H3M998|A0A0H3M998_MYCBP	Conserved hypothetical alanine rich protein OS=Mycobacterium bovis (strain BCG / Pasteur 1173P2) OX=410289 GN=BCG_2694 PE=4 SV=1	2
13.7	tr|A0A0H3M5N0|A0A0H3M5N0_MYCBP	Probable transcriptional regulatory protein embR OS=Mycobacterium bovis (strain BCG / Pasteur 1173P2) OX=410289 GN=embR PE=4 SV=1	2
12.5	tr|A0A0H3M314|A0A0H3M314_MYCBP	Probable sulfatase OS=Mycobacterium bovis (strain BCG / Pasteur 1173P2) OX=410289 GN=BCG_0336c PE=4 SV=1	2
32.6	tr|A0A0H3M2K4|A0A0H3M2K4_MYCBP	Probable cold shock-like protein B cspB OS=Mycobacterium bovis (strain BCG / Pasteur 1173P2) OX=410289 GN=cspB PE=4 SV=1	2
5.3	tr|A0A0H3M291|A0A0H3M291_MYCBP	Probable conserved transmembrane transport protein mmpL4 OS=Mycobacterium bovis (strain BCG / Pasteur 1173P2) OX=410289 GN=mmpL4 PE=4 SV=1	2
11.6	sp|A1KP32|METXA_MYCBP	Homoserine O-acetyltransferase OS=Mycobacterium bovis (strain BCG / Pasteur 1173P2) OX=410289 GN=metXA PE=3 SV=1	2
19.5	sp|A1KJ21|HIS6_MYCBP	Imidazole glycerol phosphate synthase subunit HisF OS=Mycobacterium bovis (strain BCG / Pasteur 1173P2) OX=410289 GN=hisF PE=3 SV=1	2
11.5	tr|A0A0H3MJF3|A0A0H3MJF3_MYCBP	Uncharacterized protein OS=Mycobacterium bovis (strain BCG / Pasteur 1173P2) OX=410289 GN=BCG_3927 PE=4 SV=1	2
28.4	tr|A0A0H3MF83|A0A0H3MF83_MYCBP	Inorganic pyrophosphatase OS=Mycobacterium bovis (strain BCG / Pasteur 1173P2) OX=410289 GN=ppa PE=3 SV=1	2
16.1	tr|A0A0H3MAA3|A0A0H3MAA3_MYCBP	Possible conserved membrane protein OS=Mycobacterium bovis (strain BCG / Pasteur 1173P2) OX=410289 GN=BCG_3754 PE=4 SV=1	2
24	tr|A0A0H3M5J9|A0A0H3M5J9_MYCBP	Probable transmembrane protein OS=Mycobacterium bovis (strain BCG / Pasteur 1173P2) OX=410289 GN=BCG_1294 PE=4 SV=1	2
14.7	tr|A0A0H3M507|A0A0H3M507_MYCBP	Uncharacterized protein OS=Mycobacterium bovis (strain BCG / Pasteur 1173P2) OX=410289 GN=BCG_1566 PE=4 SV=1	2
14.7	tr|A0A0H3MHA3|A0A0H3MHA3_MYCBP	Uncharacterized protein OS=Mycobacterium bovis (strain BCG / Pasteur 1173P2) OX=410289 GN=BCG_3193 PE=4 SV=1	2
12.5	sp|A1KPM0|ACDH_MYCBP	Acetaldehyde dehydrogenase OS=Mycobacterium bovis (strain BCG / Pasteur 1173P2) OX=410289 GN=BCG_3599c PE=3 SV=1	2
12.3	tr|A0A0H3M7N2|A0A0H3M7N2_MYCBP	Possible amidotransferase OS=Mycobacterium bovis (strain BCG / Pasteur 1173P2) OX=410289 GN=BCG_2881c PE=4 SV=1	2
13	tr|A0A0H3M7M5|A0A0H3M7M5_MYCBP	Probable periplasmic iron-transport lipoprotein OS=Mycobacterium bovis (strain BCG / Pasteur 1173P2) OX=410289 GN=BCG_0303c PE=4 SV=1	2
9.1	tr|A0A0H3M384|A0A0H3M384_MYCBP	Uncharacterized protein OS=Mycobacterium bovis (strain BCG / Pasteur 1173P2) OX=410289 GN=BCG_1179c PE=4 SV=1	2
14.5	sp|A1KHW1|MSHB_MYCBP	1D-myo-inositol 2-acetamido-2-deoxy-alpha-D-glucopyranoside deacetylase OS=Mycobacterium bovis (strain BCG / Pasteur 1173P2) OX=410289 GN=mshB PE=3 SV=1	2
12.9	tr|A0A0H3M8E3|A0A0H3M8E3_MYCBP	Endopeptidase La OS=Mycobacterium bovis (strain BCG / Pasteur 1173P2) OX=410289 GN=BCG_3216c PE=3 SV=1	2
13.9	sp|A1KML4|RIP1_MYCBP	Zinc metalloprotease Rip1 OS=Mycobacterium bovis (strain BCG / Pasteur 1173P2) OX=410289 GN=rip1 PE=1 SV=1	2
13.8	tr|A0A0H3MIC5|A0A0H3MIC5_MYCBP	Uncharacterized protein OS=Mycobacterium bovis (strain BCG / Pasteur 1173P2) OX=410289 GN=BCG_3586 PE=4 SV=1	2
15	tr|A0A0H3MGT4|A0A0H3MGT4_MYCBP	Glycerol-3-phosphate dehydrogenase [NAD(P)+] OS=Mycobacterium bovis (strain BCG / Pasteur 1173P2) OX=410289 GN=gpdA2 PE=3 SV=1	2
18.9	tr|A0A0H3MEK1|A0A0H3MEK1_MYCBP	Possible methyltransferase (Methylase) OS=Mycobacterium bovis (strain BCG / Pasteur 1173P2) OX=410289 GN=BCG_3412 PE=4 SV=1	2
21.7	tr|A0A0H3M8Z2|A0A0H3M8Z2_MYCBP	Uncharacterized protein OS=Mycobacterium bovis (strain BCG / Pasteur 1173P2) OX=410289 GN=BCG_3447 PE=4 SV=1	2
10.4	tr|A0A0H3M6K5|A0A0H3M6K5_MYCBP	Uncharacterized protein OS=Mycobacterium bovis (strain BCG / Pasteur 1173P2) OX=410289 GN=BCG_1686 PE=4 SV=1	2
33.8	tr|A0A0H3M4K7|A0A0H3M4K7_MYCBP	dITP/XTP pyrophosphatase OS=Mycobacterium bovis (strain BCG / Pasteur 1173P2) OX=410289 GN=BCG_1403 PE=3 SV=1	2
11.7	tr|A0A0H3M245|A0A0H3M245_MYCBP	Possible ribonucleotide-transport ATP-binding protein ABC transporter mkl OS=Mycobacterium bovis (strain BCG / Pasteur 1173P2) OX=410289 GN=mkl PE=4 SV=1	2
16.3	tr|A0A0H3M225|A0A0H3M225_MYCBP	Possible exported protein OS=Mycobacterium bovis (strain BCG / Pasteur 1173P2) OX=410289 GN=BCG_0680c PE=4 SV=1	2
35.4	sp|A1KMV9|COAD_MYCBP	Phosphopantetheine adenylyltransferase OS=Mycobacterium bovis (strain BCG / Pasteur 1173P2) OX=410289 GN=coaD PE=3 SV=1	2
33	sp|A1KLN6|AROK_MYCBP	Shikimate kinase OS=Mycobacterium bovis (strain BCG / Pasteur 1173P2) OX=410289 GN=aroK PE=3 SV=1	2
5.8	tr|A0A0H3MIY3|A0A0H3MIY3_MYCBP	Possible ligase OS=Mycobacterium bovis (strain BCG / Pasteur 1173P2) OX=410289 GN=BCG_3772 PE=4 SV=1	2
28.5	tr|A0A0H3MFC9|A0A0H3MFC9_MYCBP	Uncharacterized protein OS=Mycobacterium bovis (strain BCG / Pasteur 1173P2) OX=410289 GN=BCG_3736c PE=4 SV=1	2
13	tr|A0A0H3MEX5|A0A0H3MEX5_MYCBP	Possible mce-family lipoprotein lprN OS=Mycobacterium bovis (strain BCG / Pasteur 1173P2) OX=410289 GN=lprN PE=4 SV=1	2
32.7	tr|A0A0H3MDE0|A0A0H3MDE0_MYCBP	Uncharacterized protein OS=Mycobacterium bovis (strain BCG / Pasteur 1173P2) OX=410289 GN=BCG_2792 PE=4 SV=1	2
11.3	tr|A0A0H3MCM3|A0A0H3MCM3_MYCBP	Probable hydrolase OS=Mycobacterium bovis (strain BCG / Pasteur 1173P2) OX=410289 GN=BCG_1395 PE=4 SV=1	2
12.7	tr|A0A0H3MBX6|A0A0H3MBX6_MYCBP	Probable conserved membrane protein mmpS3 OS=Mycobacterium bovis (strain BCG / Pasteur 1173P2) OX=410289 GN=mmpS3 PE=4 SV=1	2
15.4	tr|A0A0H3MBP2|A0A0H3MBP2_MYCBP	Probable precorrin-8X methylmutase CobH OS=Mycobacterium bovis (strain BCG / Pasteur 1173P2) OX=410289 GN=cobH PE=4 SV=1	2
17.9	tr|A0A0H3MAQ0|A0A0H3MAQ0_MYCBP	Uncharacterized protein OS=Mycobacterium bovis (strain BCG / Pasteur 1173P2) OX=410289 GN=BCG_3864c PE=4 SV=1	2
19.7	tr|A0A0H3MAN5|A0A0H3MAN5_MYCBP	Probable transcriptional regulatory protein (Probably tetR-family) OS=Mycobacterium bovis (strain BCG / Pasteur 1173P2) OX=410289 GN=BCG_3234 PE=4 SV=1	2
62.8	tr|A0A0H3MAK6|A0A0H3MAK6_MYCBP	Uncharacterized protein OS=Mycobacterium bovis (strain BCG / Pasteur 1173P2) OX=410289 GN=BCG_0543 PE=4 SV=1	2
26.9	tr|A0A0H3M9D6|A0A0H3M9D6_MYCBP	Epoxide hydrolase OS=Mycobacterium bovis (strain BCG / Pasteur 1173P2) OX=410289 GN=ephG PE=4 SV=1	2
11.3	tr|A0A0H3M887|A0A0H3M887_MYCBP	Probable conserved lipoprotein lprQ OS=Mycobacterium bovis (strain BCG / Pasteur 1173P2) OX=410289 GN=lprQ PE=4 SV=1	2
9.5	tr|A0A0H3M7Z6|A0A0H3M7Z6_MYCBP	Uncharacterized protein OS=Mycobacterium bovis (strain BCG / Pasteur 1173P2) OX=410289 GN=BCG_3053 PE=4 SV=1	2
13.6	tr|A0A0H3M6R6|A0A0H3M6R6_MYCBP	Probable conserved transmembrane protein OS=Mycobacterium bovis (strain BCG / Pasteur 1173P2) OX=410289 GN=BCG_2222 PE=4 SV=1	2
14.6	tr|A0A0H3M6M8|A0A0H3M6M8_MYCBP	Uncharacterized protein OS=Mycobacterium bovis (strain BCG / Pasteur 1173P2) OX=410289 GN=BCG_1718 PE=4 SV=1	2
7.7	tr|A0A0H3M5S5|A0A0H3M5S5_MYCBP	Conserved hypothetical membrane protein OS=Mycobacterium bovis (strain BCG / Pasteur 1173P2) OX=410289 GN=BCG_1878c PE=4 SV=1	2
27.3	tr|A0A0H3M3R1|A0A0H3M3R1_MYCBP	Two component sensory transduction protein regX3 (Probably luxR-family) OS=Mycobacterium bovis (strain BCG / Pasteur 1173P2) OX=410289 GN=regX3 PE=4 SV=1	2
24.4	tr|A0A0H3M3L3|A0A0H3M3L3_MYCBP	Uncharacterized protein OS=Mycobacterium bovis (strain BCG / Pasteur 1173P2) OX=410289 GN=BCG_1375c PE=4 SV=1	2
28.6	tr|A0A0H3M282|A0A0H3M282_MYCBP	Uncharacterized protein OS=Mycobacterium bovis (strain BCG / Pasteur 1173P2) OX=410289 GN=BCG_0790 PE=4 SV=1	2
16.7	tr|A0A0H3M1U2|A0A0H3M1U2_MYCBP	Possible thioredoxin protein OS=Mycobacterium bovis (strain BCG / Pasteur 1173P2) OX=410289 GN=BCG_0569 PE=4 SV=1	2
19.2	tr|A0A0H3M0T0|A0A0H3M0T0_MYCBP	Phosphotyrosine protein phosphatase ptpB OS=Mycobacterium bovis (strain BCG / Pasteur 1173P2) OX=410289 GN=ptbB PE=4 SV=1	2
15.8	tr|A0A0H3MI55|A0A0H3MI55_MYCBP	dTDP-4-dehydrorhamnose 3,5-epimerase OS=Mycobacterium bovis (strain BCG / Pasteur 1173P2) OX=410289 GN=rmlC PE=3 SV=1	2
20.9	tr|A0A0H3MI19|A0A0H3MI19_MYCBP	Probable ribosomal-protein-alanine acetyltransferase rimI OS=Mycobacterium bovis (strain BCG / Pasteur 1173P2) OX=410289 GN=rimI PE=4 SV=1	2
18	tr|A0A0H3MG56|A0A0H3MG56_MYCBP	Uncharacterized protein OS=Mycobacterium bovis (strain BCG / Pasteur 1173P2) OX=410289 GN=BCG_2712c PE=4 SV=1	2
14.5	tr|A0A0H3MDK9|A0A0H3MDK9_MYCBP	Soluble secreted antigen mpb53 OS=Mycobacterium bovis (strain BCG / Pasteur 1173P2) OX=410289 GN=mpb53 PE=4 SV=1	2
17.3	tr|A0A0H3MDK8|A0A0H3MDK8_MYCBP	Cell surface lipoprotein mpb83 OS=Mycobacterium bovis (strain BCG / Pasteur 1173P2) OX=410289 GN=mpb83 PE=4 SV=1	2
16.3	tr|A0A0H3MC30|A0A0H3MC30_MYCBP	Peroxiredoxin AhpE OS=Mycobacterium bovis (strain BCG / Pasteur 1173P2) OX=410289 GN=ahpE PE=4 SV=1	2
13.4	tr|A0A0H3MBV8|A0A0H3MBV8_MYCBP	Probable conserved transmembrane protein OS=Mycobacterium bovis (strain BCG / Pasteur 1173P2) OX=410289 GN=BCG_3783 PE=4 SV=1	2
18.2	tr|A0A0H3MAE4|A0A0H3MAE4_MYCBP	Possible cobyric acid synthase cobQ2 OS=Mycobacterium bovis (strain BCG / Pasteur 1173P2) OX=410289 GN=cobQ2 PE=4 SV=1	2
17.5	tr|A0A0H3MAA4|A0A0H3MAA4_MYCBP	Uncharacterized protein OS=Mycobacterium bovis (strain BCG / Pasteur 1173P2) OX=410289 GN=BCG_0347c PE=4 SV=1	2
12.2	tr|A0A0H3M954|A0A0H3M954_MYCBP	Uncharacterized protein OS=Mycobacterium bovis (strain BCG / Pasteur 1173P2) OX=410289 GN=BCG_3310 PE=4 SV=1	2
16.6	tr|A0A0H3M7H1|A0A0H3M7H1_MYCBP	Probable conserved lipoprotein lppV OS=Mycobacterium bovis (strain BCG / Pasteur 1173P2) OX=410289 GN=lppV PE=4 SV=1	2
16.1	tr|A0A0H3M7E0|A0A0H3M7E0_MYCBP	Probable conserved transmembrane protein OS=Mycobacterium bovis (strain BCG / Pasteur 1173P2) OX=410289 GN=BCG_2558 PE=4 SV=1	2
16.1	tr|A0A0H3M7B9|A0A0H3M7B9_MYCBP	Probable succinyl-CoA:3-ketoacid-coenzyme A transferase (Alpha subunit) scoA OS=Mycobacterium bovis (strain BCG / Pasteur 1173P2) OX=410289 GN=scoA PE=4 SV=1	2
16	tr|A0A0H3M5F7|A0A0H3M5F7_MYCBP	Uncharacterized protein OS=Mycobacterium bovis (strain BCG / Pasteur 1173P2) OX=410289 GN=BCG_2121 PE=4 SV=1	2
11	tr|A0A0H3M5B3|A0A0H3M5B3_MYCBP	Uncharacterized protein OS=Mycobacterium bovis (strain BCG / Pasteur 1173P2) OX=410289 GN=BCG_1675c PE=4 SV=1	2
21.5	tr|A0A0H3M4G8|A0A0H3M4G8_MYCBP	Carbonic anhydrase OS=Mycobacterium bovis (strain BCG / Pasteur 1173P2) OX=410289 GN=canA PE=3 SV=1	2
14.9	tr|A0A0H3M2K7|A0A0H3M2K7_MYCBP	Uncharacterized protein OS=Mycobacterium bovis (strain BCG / Pasteur 1173P2) OX=410289 GN=TB27.3 PE=4 SV=1	2
15.7	tr|A0A0H3M1R0|A0A0H3M1R0_MYCBP	Probable transcriptional regulatory protein OS=Mycobacterium bovis (strain BCG / Pasteur 1173P2) OX=410289 GN=BCG_0515 PE=4 SV=1	2
8.4	tr|A0A0H3M1J6|A0A0H3M1J6_MYCBP	Probable molybdopterin biosynthesis protein moeA2 OS=Mycobacterium bovis (strain BCG / Pasteur 1173P2) OX=410289 GN=moeA2 PE=4 SV=1	2
47	sp|A1KKE0|TATA_MYCBP	Sec-independent protein translocase protein TatA OS=Mycobacterium bovis (strain BCG / Pasteur 1173P2) OX=410289 GN=tatA PE=3 SV=1	2
5.9	sp|A1KJ66|SYFA_MYCBP	Phenylalanine--tRNA ligase alpha subunit OS=Mycobacterium bovis (strain BCG / Pasteur 1173P2) OX=410289 GN=pheS PE=3 SV=1	2
9.3	tr|A0A0H3M2F2|A0A0H3M2F2_MYCBP	Probable conserved exported protein OS=Mycobacterium bovis (strain BCG / Pasteur 1173P2) OX=410289 GN=BCG_0869c PE=4 SV=1	2
8.9	tr|A0A0H3M1X4|A0A0H3M1X4_MYCBP	Probable dehydrogenase/reductase OS=Mycobacterium bovis (strain BCG / Pasteur 1173P2) OX=410289 GN=BCG_0343 PE=4 SV=1	2
19.6	tr|A0A0H3MEE4|A0A0H3MEE4_MYCBP	Uncharacterized protein OS=Mycobacterium bovis (strain BCG / Pasteur 1173P2) OX=410289 GN=BCG_2018 PE=4 SV=1	2
19.3	tr|A0A0H3MA39|A0A0H3MA39_MYCBP	Uncharacterized protein OS=Mycobacterium bovis (strain BCG / Pasteur 1173P2) OX=410289 GN=BCG_0279c PE=4 SV=1	2
6.8	sp|A1KFY5|HEM1_MYCBP	Glutamyl-tRNA reductase OS=Mycobacterium bovis (strain BCG / Pasteur 1173P2) OX=410289 GN=hemA PE=3 SV=1	2
8.5	tr|A0A0H3MFI4|A0A0H3MFI4_MYCBP	Uncharacterized protein OS=Mycobacterium bovis (strain BCG / Pasteur 1173P2) OX=410289 GN=BCG_3792 PE=4 SV=1	2
22.2	tr|A0A0G2Q9L7|A0A0G2Q9L7_MYCBP	Putative SOS response-associated peptidase OS=Mycobacterium bovis (strain BCG / Pasteur 1173P2) OX=410289 GN=BCG_3256c PE=3 SV=1	2
25.6	tr|A0A0H3MII2|A0A0H3MII2_MYCBP	Carbonic anhydrase OS=Mycobacterium bovis (strain BCG / Pasteur 1173P2) OX=410289 GN=canB PE=3 SV=1	2
14.3	tr|A0A0H3M9R7|A0A0H3M9R7_MYCBP	Possible multifunctional enzyme siroheme synthase cysG: uroporphyrin-iii c-methyltransferase + precorrin-2 oxidase + ferrochelatase OS=Mycobacterium bovis (strain BCG / Pasteur 1173P2) OX=410289 GN=cysG PE=4 SV=1	2
12.8	tr|A0A0H3MHN9|A0A0H3MHN9_MYCBP	Possible methyltransferase OS=Mycobacterium bovis (strain BCG / Pasteur 1173P2) OX=410289 GN=BCG_3388c PE=4 SV=1	2
10.8	tr|A0A0H3MDZ0|A0A0H3MDZ0_MYCBP	Probable conserved integral membrane protein OS=Mycobacterium bovis (strain BCG / Pasteur 1173P2) OX=410289 GN=BCG_3117c PE=4 SV=1	2
8.3	sp|A1KJ05|BIOB_MYCBP	Biotin synthase OS=Mycobacterium bovis (strain BCG / Pasteur 1173P2) OX=410289 GN=bioB PE=3 SV=1	2
23.6	tr|A0A0H3MF25|A0A0H3MF25_MYCBP	SURF1-like protein OS=Mycobacterium bovis (strain BCG / Pasteur 1173P2) OX=410289 GN=BCG_2252 PE=3 SV=1	2
12.1	tr|A0A0H3MCM7|A0A0H3MCM7_MYCBP	Uncharacterized protein OS=Mycobacterium bovis (strain BCG / Pasteur 1173P2) OX=410289 GN=BCG_1401 PE=4 SV=1	2
12.6	tr|A0A0H3MAR8|A0A0H3MAR8_MYCBP	Arginine biosynthesis bifunctional protein ArgJ OS=Mycobacterium bovis (strain BCG / Pasteur 1173P2) OX=410289 GN=argJ PE=3 SV=1	2
10.3	tr|A0A0H3MIG9|A0A0H3MIG9_MYCBP	Putative biphenyl-2,3-diol 1,2-dioxygenase bphC OS=Mycobacterium bovis (strain BCG / Pasteur 1173P2) OX=410289 GN=bphC PE=3 SV=1	2
13.1	tr|A0A0H3M4E7|A0A0H3M4E7_MYCBP	Probable oxidoreductase [first part] OS=Mycobacterium bovis (strain BCG / Pasteur 1173P2) OX=410289 GN=BCG_1318 PE=4 SV=1	2
15.6	sp|A1KKJ6|MURG_MYCBP	UDP-N-acetylglucosamine--N-acetylmuramyl-(pentapeptide) pyrophosphoryl-undecaprenol N-acetylglucosamine transferase OS=Mycobacterium bovis (strain BCG / Pasteur 1173P2) OX=410289 GN=murG PE=3 SV=1	2
11.7	tr|A0A0H3MAG3|A0A0H3MAG3_MYCBP	Probable phosphomethylpyrimidine kinase thiD OS=Mycobacterium bovis (strain BCG / Pasteur 1173P2) OX=410289 GN=thiD PE=4 SV=1	2
13.8	tr|A0A0H3MAC4|A0A0H3MAC4_MYCBP	Hypothetical oxidoreductase OS=Mycobacterium bovis (strain BCG / Pasteur 1173P2) OX=410289 GN=BCG_3118c PE=4 SV=1	2
28.1	tr|A0A0H3MCW1|A0A0H3MCW1_MYCBP	Putative gluconeogenesis factor OS=Mycobacterium bovis (strain BCG / Pasteur 1173P2) OX=410289 GN=BCG_1483 PE=3 SV=1	2
14.3	tr|A0A0H3M800|A0A0H3M800_MYCBP	Possible transferase OS=Mycobacterium bovis (strain BCG / Pasteur 1173P2) OX=410289 GN=BCG_3058c PE=4 SV=1	2
24.8	tr|A0A0H3M919|A0A0H3M919_MYCBP	Uncharacterized protein OS=Mycobacterium bovis (strain BCG / Pasteur 1173P2) OX=410289 GN=BCG_3474c PE=4 SV=1	2
9.3	tr|A0A0H3MDN8|A0A0H3MDN8_MYCBP	Probable conserved transmembrane protein OS=Mycobacterium bovis (strain BCG / Pasteur 1173P2) OX=410289 GN=BCG_1746 PE=4 SV=1	2
7.8	sp|A1KI87|RF1_MYCBP	Peptide chain release factor 1 OS=Mycobacterium bovis (strain BCG / Pasteur 1173P2) OX=410289 GN=prfA PE=3 SV=1	2
11.4	tr|A0A0H3MAD6|A0A0H3MAD6_MYCBP	Uncharacterized protein OS=Mycobacterium bovis (strain BCG / Pasteur 1173P2) OX=410289 GN=BCG_0403c PE=4 SV=1	2
27.9	sp|A1KM35|DUT_MYCBP	Deoxyuridine 5'-triphosphate nucleotidohydrolase OS=Mycobacterium bovis (strain BCG / Pasteur 1173P2) OX=410289 GN=dut PE=3 SV=1	2
9.2	tr|A0A0H3MEG2|A0A0H3MEG2_MYCBP	Probable phosphomannomutase pmmB OS=Mycobacterium bovis (strain BCG / Pasteur 1173P2) OX=410289 GN=pmmB PE=3 SV=1	2
13.9	tr|A0A0H3MAK8|A0A0H3MAK8_MYCBP	Possible phosphoserine phosphatase serB1 OS=Mycobacterium bovis (strain BCG / Pasteur 1173P2) OX=410289 GN=serB1 PE=4 SV=1	2
11.4	tr|A0A0H3M6R2|A0A0H3M6R2_MYCBP	Probable asparagine synthetase AsnB OS=Mycobacterium bovis (strain BCG / Pasteur 1173P2) OX=410289 GN=asnB PE=4 SV=1	2
14.8	tr|A0A0H3MAZ1|A0A0H3MAZ1_MYCBP	Uncharacterized protein OS=Mycobacterium bovis (strain BCG / Pasteur 1173P2) OX=410289 GN=BCG_0788 PE=4 SV=1	2
48.3	tr|A0A0H3MDG6|A0A0H3MDG6_MYCBP	Translation initiation factor IF-3 OS=Mycobacterium bovis (strain BCG / Pasteur 1173P2) OX=410289 GN=infC PE=3 SV=1	2
12	tr|A0A0H3M9J0|A0A0H3M9J0_MYCBP	Conserved hypothetical alanine and glycine rich protein OS=Mycobacterium bovis (strain BCG / Pasteur 1173P2) OX=410289 GN=BCG_3680c PE=4 SV=1	2
13.4	tr|A0A0H3M168|A0A0H3M168_MYCBP	Possible hydrolase OS=Mycobacterium bovis (strain BCG / Pasteur 1173P2) OX=410289 GN=BCG_0076c PE=4 SV=1	2
22.7	tr|A0A0H3M982|A0A0H3M982_MYCBP	Uncharacterized protein OS=Mycobacterium bovis (strain BCG / Pasteur 1173P2) OX=410289 GN=BCG_3547c PE=4 SV=1	2
8.1	tr|A0A0H3MCI2|A0A0H3MCI2_MYCBP	Phenyloxazoline synthase mbtB OS=Mycobacterium bovis (strain BCG / Pasteur 1173P2) OX=410289 GN=mbtB PE=4 SV=1	2
19.5	tr|A0A0H3MA20|A0A0H3MA20_MYCBP	Putative transferase (Possibly glycosyltransferase) OS=Mycobacterium bovis (strain BCG / Pasteur 1173P2) OX=410289 GN=BCG_3689 PE=4 SV=1	2
8.4	tr|A0A0H3M8F5|A0A0H3M8F5_MYCBP	Thiamine-monophosphate kinase OS=Mycobacterium bovis (strain BCG / Pasteur 1173P2) OX=410289 GN=thiL PE=3 SV=1	2
14.6	tr|A0A0H3M5R4|A0A0H3M5R4_MYCBP	Endonuclease NucS OS=Mycobacterium bovis (strain BCG / Pasteur 1173P2) OX=410289 GN=nucS PE=3 SV=1	2
14.1	tr|A0A0H3MF71|A0A0H3MF71_MYCBP	Sulfurtransferase OS=Mycobacterium bovis (strain BCG / Pasteur 1173P2) OX=410289 GN=sseB PE=4 SV=1	2
14.8	tr|A0A0H3MFG5|A0A0H3MFG5_MYCBP	Uncharacterized protein OS=Mycobacterium bovis (strain BCG / Pasteur 1173P2) OX=410289 GN=BCG_2421 PE=4 SV=1	2
18.5	tr|A0A0H3M6S2|A0A0H3M6S2_MYCBP	Probable membrane protein OS=Mycobacterium bovis (strain BCG / Pasteur 1173P2) OX=410289 GN=BCG_2620 PE=4 SV=1	2
27.2	tr|A0A0H3M5J3|A0A0H3M5J3_MYCBP	Polyphenol oxidase OS=Mycobacterium bovis (strain BCG / Pasteur 1173P2) OX=410289 GN=yfiH PE=3 SV=1	2
31.5	tr|A0A0H3MDB4|A0A0H3MDB4_MYCBP	Dihydrofolate reductase OS=Mycobacterium bovis (strain BCG / Pasteur 1173P2) OX=410289 GN=dfrA PE=3 SV=1	2
16.7	tr|A0A0H3M7L6|A0A0H3M7L6_MYCBP	Putative bifunctional cobalamin biosynthesis protein cobU: cobinamide kinase + cobinamide phosphate guanylyltransferase OS=Mycobacterium bovis (strain BCG / Pasteur 1173P2) OX=410289 GN=cobU PE=4 SV=1	2
17.7	sp|A1KN20|MNMA_MYCBP	tRNA-specific 2-thiouridylase MnmA OS=Mycobacterium bovis (strain BCG / Pasteur 1173P2) OX=410289 GN=mnmA PE=3 SV=1	2
17.3	tr|A0A0H3M5R7|A0A0H3M5R7_MYCBP	Uncharacterized protein OS=Mycobacterium bovis (strain BCG / Pasteur 1173P2) OX=410289 GN=BCG_1865 PE=4 SV=1	2
10.6	tr|A0A0H3MCP9|A0A0H3MCP9_MYCBP	Probable oxidoreductase OS=Mycobacterium bovis (strain BCG / Pasteur 1173P2) OX=410289 GN=BCG_1422 PE=4 SV=1	2
18.3	tr|A0A0H3M469|A0A0H3M469_MYCBP	Probable enoyl-CoA hydratase echA10 OS=Mycobacterium bovis (strain BCG / Pasteur 1173P2) OX=410289 GN=echA10 PE=4 SV=1	2
7.3	tr|A0A0G2Q9J5|A0A0G2Q9J5_MYCBP	Probable ATP-dependent helicase lhr OS=Mycobacterium bovis (strain BCG / Pasteur 1173P2) OX=410289 GN=lhr_1 PE=4 SV=1	2
12.9	tr|A0A0H3MGR9|A0A0H3MGR9_MYCBP	Uncharacterized protein OS=Mycobacterium bovis (strain BCG / Pasteur 1173P2) OX=410289 GN=BCG_2975c PE=4 SV=1	2
7.9	tr|A0A0H3M9L2|A0A0H3M9L2_MYCBP	Probable epoxide hydrolase ephC OS=Mycobacterium bovis (strain BCG / Pasteur 1173P2) OX=410289 GN=ephC PE=4 SV=1	2
30.4	tr|A0A0H3MHG6|A0A0H3MHG6_MYCBP	Thymidylate kinase OS=Mycobacterium bovis (strain BCG / Pasteur 1173P2) OX=410289 GN=tmk PE=3 SV=1	2
17.4	tr|A0A0H3MF38|A0A0H3MF38_MYCBP	Glycerol-3-phosphate dehydrogenase OS=Mycobacterium bovis (strain BCG / Pasteur 1173P2) OX=410289 GN=glpD1 PE=3 SV=1	2
12.8	tr|A0A0H3MBN2|A0A0H3MBN2_MYCBP	Uncharacterized protein OS=Mycobacterium bovis (strain BCG / Pasteur 1173P2) OX=410289 GN=BCG_2061c PE=4 SV=1	2
43.2	tr|A0A0H3MA52|A0A0H3MA52_MYCBP	Uncharacterized protein OS=Mycobacterium bovis (strain BCG / Pasteur 1173P2) OX=410289 GN=BCG_3881 PE=4 SV=1	2
9.7	tr|A0A0H3ME41|A0A0H3ME41_MYCBP	Uncharacterized protein OS=Mycobacterium bovis (strain BCG / Pasteur 1173P2) OX=410289 GN=BCG_1903 PE=4 SV=1	2
16.5	tr|A0A0H3M7F8|A0A0H3M7F8_MYCBP	Uncharacterized protein OS=Mycobacterium bovis (strain BCG / Pasteur 1173P2) OX=410289 GN=BCG_0221 PE=4 SV=1	2
17.1	tr|A0A0H3M9F2|A0A0H3M9F2_MYCBP	Probable amidase amiD OS=Mycobacterium bovis (strain BCG / Pasteur 1173P2) OX=410289 GN=amiD PE=3 SV=1	2
12.7	tr|A0A0H3M572|A0A0H3M572_MYCBP	Uncharacterized protein OS=Mycobacterium bovis (strain BCG / Pasteur 1173P2) OX=410289 GN=BCG_2025c PE=4 SV=1	2
12.4	tr|A0A0H3M8M3|A0A0H3M8M3_MYCBP	Uncharacterized protein OS=Mycobacterium bovis (strain BCG / Pasteur 1173P2) OX=410289 GN=BCG_2439 PE=4 SV=1	2
13.4	tr|A0A0H3M981|A0A0H3M981_MYCBP	Probable acyl-CoA dehydrogenase fadE12 OS=Mycobacterium bovis (strain BCG / Pasteur 1173P2) OX=410289 GN=fadE12 PE=3 SV=1	2
17.7	tr|A0A0H3M8J9|A0A0H3M8J9_MYCBP	Uncharacterized protein OS=Mycobacterium bovis (strain BCG / Pasteur 1173P2) OX=410289 GN=BCG_3296 PE=4 SV=1	2
25	tr|A0A0H3M5M4|A0A0H3M5M4_MYCBP	Hypothetical HIT-like protein OS=Mycobacterium bovis (strain BCG / Pasteur 1173P2) OX=410289 GN=BCG_1321c PE=4 SV=1	2
14.8	tr|A0A0H3M4L1|A0A0H3M4L1_MYCBP	Possible acyl-CoA dehydrogenase fadE14 OS=Mycobacterium bovis (strain BCG / Pasteur 1173P2) OX=410289 GN=fadE14 PE=3 SV=1	2
29.6	sp|A1KMQ0|TRMD_MYCBP	tRNA (guanine-N(1)-)-methyltransferase OS=Mycobacterium bovis (strain BCG / Pasteur 1173P2) OX=410289 GN=trmD PE=3 SV=1	2
14.5	tr|A0A0H3M6E1|A0A0H3M6E1_MYCBP	Probable transmembrane protein OS=Mycobacterium bovis (strain BCG / Pasteur 1173P2) OX=410289 GN=BCG_1629 PE=4 SV=1	2
5.6	tr|A0A0H3M498|A0A0H3M498_MYCBP	Possible L-lactate dehydrogenase (Cytochrome) lldD1 OS=Mycobacterium bovis (strain BCG / Pasteur 1173P2) OX=410289 GN=lldD1 PE=3 SV=1	2
29.8	tr|A0A0H3M3W5|A0A0H3M3W5_MYCBP	Probable conserved transmembrane protein OS=Mycobacterium bovis (strain BCG / Pasteur 1173P2) OX=410289 GN=BCG_0601 PE=4 SV=1	2
14.6	tr|A0A0H3M348|A0A0H3M348_MYCBP	Uncharacterized protein OS=Mycobacterium bovis (strain BCG / Pasteur 1173P2) OX=410289 GN=BCG_1119 PE=4 SV=1	2
8.8	tr|A0A0H3MCB3|A0A0H3MCB3_MYCBP	Dihydropteroate synthase OS=Mycobacterium bovis (strain BCG / Pasteur 1173P2) OX=410289 GN=folP2 PE=3 SV=1	2
20.2	sp|A1KPT5|COAX_MYCBP	Type III pantothenate kinase OS=Mycobacterium bovis (strain BCG / Pasteur 1173P2) OX=410289 GN=coaX PE=3 SV=1	2
18.7	tr|A0A0H3M9E9|A0A0H3M9E9_MYCBP	Arylamine n-acetyltransferase nat OS=Mycobacterium bovis (strain BCG / Pasteur 1173P2) OX=410289 GN=nat PE=4 SV=1	2
16.7	tr|A0A0H3M2D4|A0A0H3M2D4_MYCBP	Possible conserved transmembrane protein OS=Mycobacterium bovis (strain BCG / Pasteur 1173P2) OX=410289 GN=BCG_0514 PE=4 SV=1	2
22.5	sp|A1KFQ9|PSD_MYCBP	Phosphatidylserine decarboxylase proenzyme OS=Mycobacterium bovis (strain BCG / Pasteur 1173P2) OX=410289 GN=psd PE=3 SV=1	2
16	tr|A0A0H3M548|A0A0H3M548_MYCBP	Uncharacterized protein OS=Mycobacterium bovis (strain BCG / Pasteur 1173P2) OX=410289 GN=BCG_1996 PE=4 SV=1	2
15.9	tr|A0A0H3M4A0|A0A0H3M4A0_MYCBP	L-aspartate oxidase OS=Mycobacterium bovis (strain BCG / Pasteur 1173P2) OX=410289 GN=nadB PE=3 SV=1	2
29.5	sp|A1KNZ5|UPP_MYCBP	Uracil phosphoribosyltransferase OS=Mycobacterium bovis (strain BCG / Pasteur 1173P2) OX=410289 GN=upp PE=3 SV=1	2
28.9	sp|A0A0H3M9Z0|LPQH_MYCBP	Lipoprotein LpqH OS=Mycobacterium bovis (strain BCG / Pasteur 1173P2) OX=410289 GN=lpqH PE=3 SV=1	2
6	tr|A0A0H3M2U2|A0A0H3M2U2_MYCBP	Probable membrane protein OS=Mycobacterium bovis (strain BCG / Pasteur 1173P2) OX=410289 GN=BCG_0735 PE=4 SV=1	2
18.8	sp|A1KEK6|Y069_MYCBP	UPF0301 protein BCG_0069 OS=Mycobacterium bovis (strain BCG / Pasteur 1173P2) OX=410289 GN=BCG_0069 PE=3 SV=1	2
19.3	tr|A0A0H3MBV4|A0A0H3MBV4_MYCBP	Probable geranylgeranyl pyrophosphate synthetase idsA2 OS=Mycobacterium bovis (strain BCG / Pasteur 1173P2) OX=410289 GN=idsA2 PE=3 SV=1	2
5.7	tr|A0A0H3M4M5|A0A0H3M4M5_MYCBP	Probable transmembrane serine/threonine-protein kinase E pknE OS=Mycobacterium bovis (strain BCG / Pasteur 1173P2) OX=410289 GN=pknE PE=4 SV=1	2
25.1	tr|A0A0H3M9W3|A0A0H3M9W3_MYCBP	Probable D-alanyl-D-alanine carboxypeptidase dacB2 OS=Mycobacterium bovis (strain BCG / Pasteur 1173P2) OX=410289 GN=dacB2 PE=3 SV=1	2
6.5	tr|A0A0H3M7Y4|A0A0H3M7Y4_MYCBP	Phosphate acetyltransferase OS=Mycobacterium bovis (strain BCG / Pasteur 1173P2) OX=410289 GN=pta PE=3 SV=1	2
21.9	tr|A0A0H3MJA4|A0A0H3MJA4_MYCBP	Putative phosphotransferase OS=Mycobacterium bovis (strain BCG / Pasteur 1173P2) OX=410289 GN=BCG_3879 PE=3 SV=1	2
22	tr|A0A0H3M5F2|A0A0H3M5F2_MYCBP	Probable conserved ATP-binding protein ABC transporter OS=Mycobacterium bovis (strain BCG / Pasteur 1173P2) OX=410289 GN=BCG_1725c PE=4 SV=1	2
31	sp|A1KQ47|RECR_MYCBP	Recombination protein RecR OS=Mycobacterium bovis (strain BCG / Pasteur 1173P2) OX=410289 GN=recR PE=3 SV=1	2
4.5	tr|A0A0H3MBE4|A0A0H3MBE4_MYCBP	Probable lipase lipD OS=Mycobacterium bovis (strain BCG / Pasteur 1173P2) OX=410289 GN=lipD PE=4 SV=1	2
8.7	tr|A0A0H3M173|A0A0H3M173_MYCBP	Probable bifunctional penicillin-binding protein 1A/1B PONA1 OS=Mycobacterium bovis (strain BCG / Pasteur 1173P2) OX=410289 GN=ponA1 PE=4 SV=1	2
11.7	sp|A1KNE8|NUOH_MYCBP	NADH-quinone oxidoreductase subunit H OS=Mycobacterium bovis (strain BCG / Pasteur 1173P2) OX=410289 GN=nuoH PE=3 SV=1	2
3.7	tr|A0A0H3M5C6|A0A0H3M5C6_MYCBP	Probable polyketide synthase pks7 OS=Mycobacterium bovis (strain BCG / Pasteur 1173P2) OX=410289 GN=pks7 PE=4 SV=1	2
4	tr|A0A0H3MCI0|A0A0H3MCI0_MYCBP	Probable oligopeptide-transport integral membrane protein ABC transporter oppB OS=Mycobacterium bovis (strain BCG / Pasteur 1173P2) OX=410289 GN=oppB PE=3 SV=1	2
7.4	tr|A0A0H3MB70|A0A0H3MB70_MYCBP	Uncharacterized protein OS=Mycobacterium bovis (strain BCG / Pasteur 1173P2) OX=410289 GN=cfp17 PE=4 SV=1	2
5.4	tr|A0A0H3M579|A0A0H3M579_MYCBP	Probable Proline-rich antigen homolog pra OS=Mycobacterium bovis (strain BCG / Pasteur 1173P2) OX=410289 GN=pra PE=4 SV=1	2
16.9	tr|A0A0H3M510|A0A0H3M510_MYCBP	Probable lipoprotein lppC OS=Mycobacterium bovis (strain BCG / Pasteur 1173P2) OX=410289 GN=lppC PE=4 SV=1	2
20	sp|A1KI86|RL31_MYCBP	50S ribosomal protein L31 OS=Mycobacterium bovis (strain BCG / Pasteur 1173P2) OX=410289 GN=rpmE PE=3 SV=1	2
15.2	tr|A0A0H3M7Y1|A0A0H3M7Y1_MYCBP	Probable fatty-acid-CoA ligase fadD30 OS=Mycobacterium bovis (strain BCG / Pasteur 1173P2) OX=410289 GN=fadD30 PE=4 SV=1	2
3.7	tr|A0A0H3MAI2|A0A0H3MAI2_MYCBP	Probable aldehyde dehydrogenase OS=Mycobacterium bovis (strain BCG / Pasteur 1173P2) OX=410289 GN=BCG_0498 PE=3 SV=1	2
4.8	tr|A0A0H3MBZ9|A0A0H3MBZ9_MYCBP	Probable conserved transmembrane protein alanine and leucine rich OS=Mycobacterium bovis (strain BCG / Pasteur 1173P2) OX=410289 GN=BCG_3841 PE=4 SV=1	2
25.4	tr|A0A0H3MAX3|A0A0H3MAX3_MYCBP	NAD kinase OS=Mycobacterium bovis (strain BCG / Pasteur 1173P2) OX=410289 GN=ppnK PE=3 SV=1	2
37.5	tr|A0A0H3M898|A0A0H3M898_MYCBP	Probable nitrogen regulatory protein P-II glnB OS=Mycobacterium bovis (strain BCG / Pasteur 1173P2) OX=410289 GN=glnB PE=3 SV=1	2
10.7	tr|A0A0H3M4P4|A0A0H3M4P4_MYCBP	Uncharacterized protein OS=Mycobacterium bovis (strain BCG / Pasteur 1173P2) OX=410289 GN=BCG_1808 PE=4 SV=1	2
13.3	tr|A0A0H3M836|A0A0H3M836_MYCBP	Uncharacterized protein OS=Mycobacterium bovis (strain BCG / Pasteur 1173P2) OX=410289 GN=BCG_3101 PE=4 SV=1	2
24	tr|A0A0H3MEZ0|A0A0H3MEZ0_MYCBP	Possible enoyl-CoA hydratase echA19 OS=Mycobacterium bovis (strain BCG / Pasteur 1173P2) OX=410289 GN=echA19 PE=4 SV=1	2
9.7	tr|A0A0H3M896|A0A0H3M896_MYCBP	Possible D-amino acid aminohydrolase OS=Mycobacterium bovis (strain BCG / Pasteur 1173P2) OX=410289 GN=BCG_2934c PE=4 SV=1	2
17	tr|A0A0H3M286|A0A0H3M286_MYCBP	Uncharacterized protein OS=Mycobacterium bovis (strain BCG / Pasteur 1173P2) OX=410289 GN=BCG_0482 PE=4 SV=1	2
9.5	tr|A0A0H3M7L3|A0A0H3M7L3_MYCBP	Putative succinate dehydrogenase [membrane anchor subunit] OS=Mycobacterium bovis (strain BCG / Pasteur 1173P2) OX=410289 GN=BCG_0287c PE=4 SV=1	2
16.8	tr|A0A0H3M907|A0A0H3M907_MYCBP	Uncharacterized protein OS=Mycobacterium bovis (strain BCG / Pasteur 1173P2) OX=410289 GN=BCG_0929 PE=4 SV=1	2
6.6	tr|A0A0H3M8L0|A0A0H3M8L0_MYCBP	Probable conserved transmembrane protein OS=Mycobacterium bovis (strain BCG / Pasteur 1173P2) OX=410289 GN=BCG_3306 PE=4 SV=1	2
10	tr|A0A0H3M2B7|A0A0H3M2B7_MYCBP	Probable bifunctional acylase ggtA: cephalosporin acylase + gamma-glutamyltranspeptidase OS=Mycobacterium bovis (strain BCG / Pasteur 1173P2) OX=410289 GN=ggtA PE=4 SV=1	2
7.9	tr|A0A0H3M2J1|A0A0H3M2J1_MYCBP	Probable dna helicase OS=Mycobacterium bovis (strain BCG / Pasteur 1173P2) OX=410289 GN=BCG_0913c PE=4 SV=1	2
9.5	tr|A0A0H3MEA0|A0A0H3MEA0_MYCBP	Possible transcriptional regulatory protein pvdS OS=Mycobacterium bovis (strain BCG / Pasteur 1173P2) OX=410289 GN=pvdS PE=4 SV=1	2
5.2	tr|A0A0H3M1C1|A0A0H3M1C1_MYCBP	Probable peptide synthetase nrp OS=Mycobacterium bovis (strain BCG / Pasteur 1173P2) OX=410289 GN=nrp PE=4 SV=1	2
8.6	tr|A0A0H3MFL5|A0A0H3MFL5_MYCBP	Putative two component sensor kinase OS=Mycobacterium bovis (strain BCG / Pasteur 1173P2) OX=410289 GN=BCG_3823c PE=4 SV=1	1
10.2	tr|A0A0H3M5N4|A0A0H3M5N4_MYCBP	Hypothetical integral membrane protein OS=Mycobacterium bovis (strain BCG / Pasteur 1173P2) OX=410289 GN=BCG_1812c PE=4 SV=1	1
8	tr|A0A0H3MBE7|A0A0H3MBE7_MYCBP	Possible oxidoreductase OS=Mycobacterium bovis (strain BCG / Pasteur 1173P2) OX=410289 GN=BCG_3590 PE=4 SV=1	1
20.2	tr|A0A0H3MAM0|A0A0H3MAM0_MYCBP	Uncharacterized protein OS=Mycobacterium bovis (strain BCG / Pasteur 1173P2) OX=410289 GN=BCG_3827 PE=4 SV=1	1
7.1	tr|A0A0H3M6S7|A0A0H3M6S7_MYCBP	Anchored-membrane serine/threonine-protein kinase pknF OS=Mycobacterium bovis (strain BCG / Pasteur 1173P2) OX=410289 GN=pknF PE=4 SV=1	1
8.1	tr|A0A0H3M7R5|A0A0H3M7R5_MYCBP	UDP-glucose 6-dehydrogenase OS=Mycobacterium bovis (strain BCG / Pasteur 1173P2) OX=410289 GN=udgA PE=3 SV=1	1
9	sp|A1KM16|DCUP_MYCBP	Uroporphyrinogen decarboxylase OS=Mycobacterium bovis (strain BCG / Pasteur 1173P2) OX=410289 GN=hemE PE=3 SV=1	1
12.9	tr|A0A0H3M8D3|A0A0H3M8D3_MYCBP	Formyltetrahydrofolate deformylase OS=Mycobacterium bovis (strain BCG / Pasteur 1173P2) OX=410289 GN=purU PE=3 SV=1	1
5.4	tr|A0A0H3M550|A0A0H3M550_MYCBP	Conserved hypothetical membrane protein OS=Mycobacterium bovis (strain BCG / Pasteur 1173P2) OX=410289 GN=BCG_1618c PE=4 SV=1	1
11.7	tr|A0A0H3MA90|A0A0H3MA90_MYCBP	Probable protease OS=Mycobacterium bovis (strain BCG / Pasteur 1173P2) OX=410289 GN=BCG_0331 PE=4 SV=1	1
15.1	tr|A0A0H3M9W6|A0A0H3M9W6_MYCBP	Probable acyl-CoA dehydrogenase fadE30 OS=Mycobacterium bovis (strain BCG / Pasteur 1173P2) OX=410289 GN=fadE30 PE=3 SV=1	1
12.9	tr|A0A0H3M6T9|A0A0H3M6T9_MYCBP	GTP cyclohydrolase 1 type 2 homolog OS=Mycobacterium bovis (strain BCG / Pasteur 1173P2) OX=410289 GN=BCG_2248c PE=3 SV=1	1
20.7	tr|A0A0H3MB72|A0A0H3MB72_MYCBP	Phosphate-specific transport system accessory protein PhoU OS=Mycobacterium bovis (strain BCG / Pasteur 1173P2) OX=410289 GN=phoY2 PE=3 SV=1	1
16.1	tr|A0A0H3M698|A0A0H3M698_MYCBP	Uncharacterized protein OS=Mycobacterium bovis (strain BCG / Pasteur 1173P2) OX=410289 GN=BCG_2054 PE=4 SV=1	1
10.7	sp|A1KLH6|PLSB_MYCBP	Glycerol-3-phosphate acyltransferase OS=Mycobacterium bovis (strain BCG / Pasteur 1173P2) OX=410289 GN=plsB PE=3 SV=1	1
8.5	tr|A0A0H3M9Y2|A0A0H3M9Y2_MYCBP	MCE-family protein mce1C OS=Mycobacterium bovis (strain BCG / Pasteur 1173P2) OX=410289 GN=mce1C PE=4 SV=1	1
17.3	tr|A0A0H3M2Z9|A0A0H3M2Z9_MYCBP	Putative conserved lipoprotein lpqU OS=Mycobacterium bovis (strain BCG / Pasteur 1173P2) OX=410289 GN=lpqU PE=4 SV=1	1
16.3	sp|A1KM94|DAPA_MYCBP	4-hydroxy-tetrahydrodipicolinate synthase OS=Mycobacterium bovis (strain BCG / Pasteur 1173P2) OX=410289 GN=dapA PE=3 SV=1	1
17.5	tr|A0A0H3MAA1|A0A0H3MAA1_MYCBP	Probable lipoprotein lprH OS=Mycobacterium bovis (strain BCG / Pasteur 1173P2) OX=410289 GN=lprH PE=4 SV=1	1
6.9	tr|A0A0H3M373|A0A0H3M373_MYCBP	Possible glycosyl hydrolase OS=Mycobacterium bovis (strain BCG / Pasteur 1173P2) OX=410289 GN=BCG_1156 PE=4 SV=1	1
34.4	tr|A0A0H3M4G2|A0A0H3M4G2_MYCBP	Uncharacterized protein OS=Mycobacterium bovis (strain BCG / Pasteur 1173P2) OX=410289 GN=BCG_0854c PE=4 SV=1	1
5.6	tr|A0A0H3MCH7|A0A0H3MCH7_MYCBP	Lysine-N-oxygenase mbtG OS=Mycobacterium bovis (strain BCG / Pasteur 1173P2) OX=410289 GN=mbtG PE=4 SV=1	1
21.7	tr|A0A0H3MA16|A0A0H3MA16_MYCBP	Uncharacterized protein OS=Mycobacterium bovis (strain BCG / Pasteur 1173P2) OX=410289 GN=BCG_3684c PE=4 SV=1	1
8.7	tr|A0A0H3MBT4|A0A0H3MBT4_MYCBP	Probable conserved lipoprotein LppL OS=Mycobacterium bovis (strain BCG / Pasteur 1173P2) OX=410289 GN=lppL PE=4 SV=1	1
29	tr|A0A0H3M2Q3|A0A0H3M2Q3_MYCBP	Probable enoyl-CoA hydratase echA3 OS=Mycobacterium bovis (strain BCG / Pasteur 1173P2) OX=410289 GN=echA3 PE=4 SV=1	1
12.5	tr|A0A0H3MEL2|A0A0H3MEL2_MYCBP	Uncharacterized protein OS=Mycobacterium bovis (strain BCG / Pasteur 1173P2) OX=410289 GN=BCG_2086c PE=4 SV=1	1
14.2	tr|A0A0H3M787|A0A0H3M787_MYCBP	S-adenosyl-L-methionine-dependent methyltransferase OS=Mycobacterium bovis (strain BCG / Pasteur 1173P2) OX=410289 GN=BCG_2767 PE=3 SV=1	1
24.1	tr|A0A0H3MAG8|A0A0H3MAG8_MYCBP	Probable response regulator OS=Mycobacterium bovis (strain BCG / Pasteur 1173P2) OX=410289 GN=BCG_3166 PE=4 SV=1	1
19.2	tr|A0A0H3M5U3|A0A0H3M5U3_MYCBP	Uncharacterized protein OS=Mycobacterium bovis (strain BCG / Pasteur 1173P2) OX=410289 GN=BCG_2254 PE=4 SV=1	1
6.9	tr|A0A0H3M9Y9|A0A0H3M9Y9_MYCBP	Putative adenine glycosylase OS=Mycobacterium bovis (strain BCG / Pasteur 1173P2) OX=410289 GN=mutY PE=4 SV=1	1
10.2	tr|A0A0H3MFS1|A0A0H3MFS1_MYCBP	Uncharacterized protein OS=Mycobacterium bovis (strain BCG / Pasteur 1173P2) OX=410289 GN=BCG_2550 PE=4 SV=1	1
14.8	tr|A0A0H3MF58|A0A0H3MF58_MYCBP	Putative hydrolase OS=Mycobacterium bovis (strain BCG / Pasteur 1173P2) OX=410289 GN=BCG_3656c PE=4 SV=1	1
13.5	tr|A0A0H3MC04|A0A0H3MC04_MYCBP	Possible conserved membrane protein OS=Mycobacterium bovis (strain BCG / Pasteur 1173P2) OX=410289 GN=BCG_2219 PE=4 SV=1	1
22.5	tr|A0A0H3MAX2|A0A0H3MAX2_MYCBP	Probable transcriptional regulatory protein (Possibly tetR-family) OS=Mycobacterium bovis (strain BCG / Pasteur 1173P2) OX=410289 GN=BCG_0730 PE=4 SV=1	1
13.4	tr|A0A0H3MAD4|A0A0H3MAD4_MYCBP	Glutamate--cysteine ligase EgtA OS=Mycobacterium bovis (strain BCG / Pasteur 1173P2) OX=410289 GN=gshA PE=3 SV=1	1
15.1	tr|A0A0H3M9G5|A0A0H3M9G5_MYCBP	Probable conserved transmembrane protein OS=Mycobacterium bovis (strain BCG / Pasteur 1173P2) OX=410289 GN=BCG_1130 PE=4 SV=1	1
33.7	tr|A0A0H3M7D9|A0A0H3M7D9_MYCBP	Toxin OS=Mycobacterium bovis (strain BCG / Pasteur 1173P2) OX=410289 GN=BCG_1998c PE=3 SV=1	1
13.3	tr|A0A0H3M2B3|A0A0H3M2B3_MYCBP	Probable aldehyde dehydrogenase NAD dependant aldA OS=Mycobacterium bovis (strain BCG / Pasteur 1173P2) OX=410289 GN=aldA PE=3 SV=1	1
3.2	tr|A0A0H3MD92|A0A0H3MD92_MYCBP	Maltooligosyltrehalose synthase TreX OS=Mycobacterium bovis (strain BCG / Pasteur 1173P2) OX=410289 GN=treX PE=3 SV=1	1
20.3	tr|A0A0H3M7N5|A0A0H3M7N5_MYCBP	Possible transcriptional regulatory protein (Possibly tetr-family) OS=Mycobacterium bovis (strain BCG / Pasteur 1173P2) OX=410289 GN=BCG_0313c PE=4 SV=1	1
15.6	tr|A0A0H3M4D7|A0A0H3M4D7_MYCBP	Probable dehydrogenase/reductase OS=Mycobacterium bovis (strain BCG / Pasteur 1173P2) OX=410289 GN=BCG_0822 PE=4 SV=1	1
8.3	sp|A1KKP9|COBT_MYCBP	Nicotinate-nucleotide--dimethylbenzimidazole phosphoribosyltransferase OS=Mycobacterium bovis (strain BCG / Pasteur 1173P2) OX=410289 GN=cobT PE=3 SV=1	1
9.6	tr|A0A0H3M3T5|A0A0H3M3T5_MYCBP	Possible membrane acyltransferase OS=Mycobacterium bovis (strain BCG / Pasteur 1173P2) OX=410289 GN=BCG_0560 PE=4 SV=1	1
8.9	tr|A0A0H3M2H3|A0A0H3M2H3_MYCBP	Possible two component sensor kinase OS=Mycobacterium bovis (strain BCG / Pasteur 1173P2) OX=410289 GN=BCG_0897 PE=4 SV=1	1
17.5	sp|A1KN98|SSRP_MYCBP	SsrA-binding protein OS=Mycobacterium bovis (strain BCG / Pasteur 1173P2) OX=410289 GN=smpB PE=3 SV=1	1
7.4	tr|A0A0H3MDN1|A0A0H3MDN1_MYCBP	Uncharacterized protein OS=Mycobacterium bovis (strain BCG / Pasteur 1173P2) OX=410289 GN=BCG_1735 PE=4 SV=1	1
13.4	sp|A1KJN8|GCSH_MYCBP	Glycine cleavage system H protein OS=Mycobacterium bovis (strain BCG / Pasteur 1173P2) OX=410289 GN=gcvH PE=3 SV=1	1
8.4	sp|A1KF28|TRMB_MYCBP	tRNA (guanine-N(7)-)-methyltransferase OS=Mycobacterium bovis (strain BCG / Pasteur 1173P2) OX=410289 GN=trmB PE=3 SV=1	1
6.3	sp|A1KPR7|ISPF_MYCBP	2-C-methyl-D-erythritol 2,4-cyclodiphosphate synthase OS=Mycobacterium bovis (strain BCG / Pasteur 1173P2) OX=410289 GN=ispF PE=3 SV=1	1
10.2	tr|A0A0H3M843|A0A0H3M843_MYCBP	Uncharacterized protein OS=Mycobacterium bovis (strain BCG / Pasteur 1173P2) OX=410289 GN=BCG_3106 PE=4 SV=1	1
10.8	tr|A0A0H3M4H4|A0A0H3M4H4_MYCBP	Macrolide-transport ATP-binding protein ABC transporter OS=Mycobacterium bovis (strain BCG / Pasteur 1173P2) OX=410289 GN=BCG_1706c PE=4 SV=1	1
12.6	tr|A0A0H3M8K7|A0A0H3M8K7_MYCBP	Uncharacterized protein OS=Mycobacterium bovis (strain BCG / Pasteur 1173P2) OX=410289 GN=BCG_3057 PE=4 SV=1	1
14.4	tr|A0A0H3M4I9|A0A0H3M4I9_MYCBP	Possible adenylate cyclase OS=Mycobacterium bovis (strain BCG / Pasteur 1173P2) OX=410289 GN=BCG_1379c PE=4 SV=1	1
9.1	tr|A0A0H3MDY3|A0A0H3MDY3_MYCBP	Virulence-regulating transcriptional regulator virS (AraC/xylS family) OS=Mycobacterium bovis (strain BCG / Pasteur 1173P2) OX=410289 GN=virS PE=4 SV=1	1
13.6	tr|A0A0H3M832|A0A0H3M832_MYCBP	Uncharacterized protein OS=Mycobacterium bovis (strain BCG / Pasteur 1173P2) OX=410289 GN=BCG_2845c PE=4 SV=1	1
20.6	tr|A0A0H3M768|A0A0H3M768_MYCBP	Uncharacterized protein OS=Mycobacterium bovis (strain BCG / Pasteur 1173P2) OX=410289 GN=BCG_0078c PE=4 SV=1	1
28.9	tr|A0A0H3M561|A0A0H3M561_MYCBP	Uncharacterized protein OS=Mycobacterium bovis (strain BCG / Pasteur 1173P2) OX=410289 GN=BCG_2010c PE=4 SV=1	1
25.4	tr|A0A0H3MEQ1|A0A0H3MEQ1_MYCBP	Ribonuclease VapC OS=Mycobacterium bovis (strain BCG / Pasteur 1173P2) OX=410289 GN=vapC PE=3 SV=1	1
10.7	tr|A0A0H3MAH6|A0A0H3MAH6_MYCBP	Uncharacterized protein OS=Mycobacterium bovis (strain BCG / Pasteur 1173P2) OX=410289 GN=BCG_3790c PE=4 SV=1	1
14.6	tr|A0A0H3M519|A0A0H3M519_MYCBP	Probable conserved lipoprotein OS=Mycobacterium bovis (strain BCG / Pasteur 1173P2) OX=410289 GN=BCG_1961 PE=4 SV=1	1
4	tr|A0A0H3M471|A0A0H3M471_MYCBP	Possible acyltransferase plsB1 OS=Mycobacterium bovis (strain BCG / Pasteur 1173P2) OX=410289 GN=plsB1 PE=3 SV=1	1
9.9	sp|A1KN60|DNLI_MYCBP	Probable DNA ligase OS=Mycobacterium bovis (strain BCG / Pasteur 1173P2) OX=410289 GN=lig PE=3 SV=1	1
15.8	tr|A0A0H3M257|A0A0H3M257_MYCBP	Uncharacterized protein OS=Mycobacterium bovis (strain BCG / Pasteur 1173P2) OX=410289 GN=BCG_0727 PE=4 SV=1	1
16.1	sp|A1KIG8|PYRR_MYCBP	Bifunctional protein PyrR OS=Mycobacterium bovis (strain BCG / Pasteur 1173P2) OX=410289 GN=pyrR PE=3 SV=1	1
14	tr|A0A0H3M7U1|A0A0H3M7U1_MYCBP	Conserved hypothetical alanine and arginine rich protein OS=Mycobacterium bovis (strain BCG / Pasteur 1173P2) OX=410289 GN=BCG_2744 PE=4 SV=1	1
14.3	tr|A0A0H3MGK2|A0A0H3MGK2_MYCBP	Probable short-chain type dehydrogenase/reductase OS=Mycobacterium bovis (strain BCG / Pasteur 1173P2) OX=410289 GN=BCG_2879c PE=4 SV=1	1
16.2	tr|A0A0H3MAW1|A0A0H3MAW1_MYCBP	Uncharacterized protein OS=Mycobacterium bovis (strain BCG / Pasteur 1173P2) OX=410289 GN=BCG_3923 PE=4 SV=1	1
11	tr|A0A0H3M994|A0A0H3M994_MYCBP	Probable aminotransferase OS=Mycobacterium bovis (strain BCG / Pasteur 1173P2) OX=410289 GN=BCG_3399 PE=3 SV=1	1
24.6	tr|A0A0H3M772|A0A0H3M772_MYCBP	Uncharacterized protein OS=Mycobacterium bovis (strain BCG / Pasteur 1173P2) OX=410289 GN=BCG_0083 PE=4 SV=1	1
38.1	tr|A0A0H3M6G4|A0A0H3M6G4_MYCBP	Uncharacterized protein OS=Mycobacterium bovis (strain BCG / Pasteur 1173P2) OX=410289 GN=BCG_2134 PE=4 SV=1	1
12.1	tr|A0A0H3M5D5|A0A0H3M5D5_MYCBP	Uncharacterized protein OS=Mycobacterium bovis (strain BCG / Pasteur 1173P2) OX=410289 GN=BCG_2103 PE=4 SV=1	1
17.1	tr|A0A0H3M2P5|A0A0H3M2P5_MYCBP	MCE-family protein mce1B OS=Mycobacterium bovis (strain BCG / Pasteur 1173P2) OX=410289 GN=mce1B PE=4 SV=1	1
7.3	tr|A0A0H3M1N1|A0A0H3M1N1_MYCBP	Probable esterase lipC OS=Mycobacterium bovis (strain BCG / Pasteur 1173P2) OX=410289 GN=lipC PE=4 SV=1	1
6.8	tr|A0A0H3MH30|A0A0H3MH30_MYCBP	Probable chain-fatty-acid-CoA ligase fadD13 OS=Mycobacterium bovis (strain BCG / Pasteur 1173P2) OX=410289 GN=fadD13 PE=4 SV=1	1
5.9	tr|A0A0H3MGY1|A0A0H3MGY1_MYCBP	Uncharacterized protein OS=Mycobacterium bovis (strain BCG / Pasteur 1173P2) OX=410289 GN=BCG_3061c PE=4 SV=1	1
13.5	tr|A0A0H3MGT9|A0A0H3MGT9_MYCBP	Uncharacterized protein OS=Mycobacterium bovis (strain BCG / Pasteur 1173P2) OX=410289 GN=BCG_3012 PE=4 SV=1	1
10.5	tr|A0A0H3MGJ1|A0A0H3MGJ1_MYCBP	Hydrogenobyrinate a,c-diamide synthase OS=Mycobacterium bovis (strain BCG / Pasteur 1173P2) OX=410289 GN=cobB PE=3 SV=1	1
10.1	tr|A0A0H3MGE6|A0A0H3MGE6_MYCBP	Probable transcriptional repressor sirR OS=Mycobacterium bovis (strain BCG / Pasteur 1173P2) OX=410289 GN=sirR PE=4 SV=1	1
10.2	tr|A0A0H3MGE2|A0A0H3MGE2_MYCBP	Possible alanine rich oxidoreductase OS=Mycobacterium bovis (strain BCG / Pasteur 1173P2) OX=410289 GN=BCG_2799c PE=4 SV=1	1
11	tr|A0A0H3MG43|A0A0H3MG43_MYCBP	Probable antibiotic-transport ATP-binding protein ABC transporter OS=Mycobacterium bovis (strain BCG / Pasteur 1173P2) OX=410289 GN=BCG_2701c PE=4 SV=1	1
33	tr|A0A0H3MFX3|A0A0H3MFX3_MYCBP	Uncharacterized protein OS=Mycobacterium bovis (strain BCG / Pasteur 1173P2) OX=410289 GN=BCG_3935c PE=3 SV=1	1
8.8	tr|A0A0H3MF90|A0A0H3MF90_MYCBP	Uncharacterized protein OS=Mycobacterium bovis (strain BCG / Pasteur 1173P2) OX=410289 GN=BCG_2334c PE=4 SV=1	1
8.5	tr|A0A0H3MF33|A0A0H3MF33_MYCBP	Probable acyl-CoA dehydrogenase fadE31 OS=Mycobacterium bovis (strain BCG / Pasteur 1173P2) OX=410289 GN=fadE31 PE=3 SV=1	1
13.8	tr|A0A0H3MF09|A0A0H3MF09_MYCBP	Uncharacterized protein OS=Mycobacterium bovis (strain BCG / Pasteur 1173P2) OX=410289 GN=BCG_2228 PE=4 SV=1	1
7.5	tr|A0A0H3MF05|A0A0H3MF05_MYCBP	Probable dehydrogenase OS=Mycobacterium bovis (strain BCG / Pasteur 1173P2) OX=410289 GN=BCG_3601 PE=4 SV=1	1
23.4	tr|A0A0H3MDB6|A0A0H3MDB6_MYCBP	Probable peroxidoxin bcpB OS=Mycobacterium bovis (strain BCG / Pasteur 1173P2) OX=410289 GN=bcpB PE=4 SV=1	1
15.1	tr|A0A0H3MBY1|A0A0H3MBY1_MYCBP	Uncharacterized protein OS=Mycobacterium bovis (strain BCG / Pasteur 1173P2) OX=410289 GN=BCG_3814c PE=4 SV=1	1
17.5	tr|A0A0H3MB56|A0A0H3MB56_MYCBP	Possible Mg2+ transport P-type atpase C mgtC OS=Mycobacterium bovis (strain BCG / Pasteur 1173P2) OX=410289 GN=BCG_1845 PE=4 SV=1	1
3.7	tr|A0A0H3MAR0|A0A0H3MAR0_MYCBP	Probable monooxygenase OS=Mycobacterium bovis (strain BCG / Pasteur 1173P2) OX=410289 GN=BCG_0610c PE=4 SV=1	1
27.6	tr|A0A0H3MAI9|A0A0H3MAI9_MYCBP	Uncharacterized protein OS=Mycobacterium bovis (strain BCG / Pasteur 1173P2) OX=410289 GN=BCG_3806 PE=4 SV=1	1
17.5	tr|A0A0H3MAG2|A0A0H3MAG2_MYCBP	Two component transcriptional regulatory protein devR (Probably luxR/uhpA-family) OS=Mycobacterium bovis (strain BCG / Pasteur 1173P2) OX=410289 GN=devR PE=4 SV=1	1
15.9	tr|A0A0H3M958|A0A0H3M958_MYCBP	Anti-sigma factor rsbW OS=Mycobacterium bovis (strain BCG / Pasteur 1173P2) OX=410289 GN=rsbW PE=4 SV=1	1
23.1	tr|A0A0H3M7S8|A0A0H3M7S8_MYCBP	Probable lipoprotein lpqJ OS=Mycobacterium bovis (strain BCG / Pasteur 1173P2) OX=410289 GN=lpqJ PE=4 SV=1	1
10	tr|A0A0H3M7R7|A0A0H3M7R7_MYCBP	Possible transcriptional regulatory protein (Possibly tetR/acrR-family) OS=Mycobacterium bovis (strain BCG / Pasteur 1173P2) OX=410289 GN=BCG_0367 PE=4 SV=1	1
3.2	tr|A0A0H3M2K3|A0A0H3M2K3_MYCBP	Probable elongation factor g fusA2b [second part] OS=Mycobacterium bovis (strain BCG / Pasteur 1173P2) OX=410289 GN=fusA2b PE=4 SV=1	1
8.1	tr|A0A0H3M1Z8|A0A0H3M1Z8_MYCBP	Isoniazid inductible gene protein iniA OS=Mycobacterium bovis (strain BCG / Pasteur 1173P2) OX=410289 GN=iniA PE=4 SV=1	1
5.4	sp|A1KIK9|UVRC_MYCBP	UvrABC system protein C OS=Mycobacterium bovis (strain BCG / Pasteur 1173P2) OX=410289 GN=uvrC PE=3 SV=1	1
5.1	tr|A0A0H3MJE2|A0A0H3MJE2_MYCBP	Monooxygenase ethA OS=Mycobacterium bovis (strain BCG / Pasteur 1173P2) OX=410289 GN=ethA PE=4 SV=1	1
6.7	tr|A0A0H3MJ54|A0A0H3MJ54_MYCBP	Putative lipase lipE OS=Mycobacterium bovis (strain BCG / Pasteur 1173P2) OX=410289 GN=lipE PE=4 SV=1	1
4.8	tr|A0A0H3MIT3|A0A0H3MIT3_MYCBP	Possible conserved transmembrane protein OS=Mycobacterium bovis (strain BCG / Pasteur 1173P2) OX=410289 GN=BCG_3753c PE=4 SV=1	1
7.4	tr|A0A0H3MIK5|A0A0H3MIK5_MYCBP	tRNA(Ile)-lysidine synthase OS=Mycobacterium bovis (strain BCG / Pasteur 1173P2) OX=410289 GN=mesJ PE=3 SV=1	1
6.9	tr|A0A0H3MF88|A0A0H3MF88_MYCBP	Uncharacterized protein OS=Mycobacterium bovis (strain BCG / Pasteur 1173P2) OX=410289 GN=BCG_3691 PE=4 SV=1	1
12.8	tr|A0A0H3MEG9|A0A0H3MEG9_MYCBP	Probable cytidine deaminase cdd OS=Mycobacterium bovis (strain BCG / Pasteur 1173P2) OX=410289 GN=cdd PE=4 SV=1	1
6	tr|A0A0H3ME22|A0A0H3ME22_MYCBP	Conserved hypothetical membrane protein OS=Mycobacterium bovis (strain BCG / Pasteur 1173P2) OX=410289 GN=BCG_1877c PE=4 SV=1	1
20.5	tr|A0A0H3MD07|A0A0H3MD07_MYCBP	Uncharacterized protein OS=Mycobacterium bovis (strain BCG / Pasteur 1173P2) OX=410289 GN=BCG_2646c PE=4 SV=1	1
10.3	tr|A0A0H3MCL6|A0A0H3MCL6_MYCBP	Uncharacterized protein OS=Mycobacterium bovis (strain BCG / Pasteur 1173P2) OX=410289 GN=BCG_2443c PE=4 SV=1	1
12.7	tr|A0A0H3MC68|A0A0H3MC68_MYCBP	Possible histone-like protein hns OS=Mycobacterium bovis (strain BCG / Pasteur 1173P2) OX=410289 GN=hns PE=4 SV=1	1
6.9	tr|A0A0H3MBV7|A0A0H3MBV7_MYCBP	Uncharacterized protein OS=Mycobacterium bovis (strain BCG / Pasteur 1173P2) OX=410289 GN=BCG_1083 PE=4 SV=1	1
8.1	tr|A0A0H3MB50|A0A0H3MB50_MYCBP	Probable conserved lipoprotein lpqD OS=Mycobacterium bovis (strain BCG / Pasteur 1173P2) OX=410289 GN=lpqD PE=4 SV=1	1
6.3	tr|A0A0H3MAX6|A0A0H3MAX6_MYCBP	Uncharacterized protein OS=Mycobacterium bovis (strain BCG / Pasteur 1173P2) OX=410289 GN=BCG_0739c PE=4 SV=1	1
4.8	tr|A0A0H3MAS0|A0A0H3MAS0_MYCBP	Probable transmembrane alkane 1-monooxygenase alkB OS=Mycobacterium bovis (strain BCG / Pasteur 1173P2) OX=410289 GN=alkB PE=4 SV=1	1
6.4	tr|A0A0H3MAP0|A0A0H3MAP0_MYCBP	Conserved hypothetical alanine valine rich protein OS=Mycobacterium bovis (strain BCG / Pasteur 1173P2) OX=410289 GN=BCG_3239 PE=4 SV=1	1
5.2	tr|A0A0H3MAA7|A0A0H3MAA7_MYCBP	Conserved hypothetical proline and threonine rich protein OS=Mycobacterium bovis (strain BCG / Pasteur 1173P2) OX=410289 GN=BCG_0352 PE=4 SV=1	1
7.2	tr|A0A0H3MA73|A0A0H3MA73_MYCBP	Uncharacterized protein OS=Mycobacterium bovis (strain BCG / Pasteur 1173P2) OX=410289 GN=BCG_3919c PE=4 SV=1	1
19.7	tr|A0A0H3M9X7|A0A0H3M9X7_MYCBP	Uncharacterized protein OS=Mycobacterium bovis (strain BCG / Pasteur 1173P2) OX=410289 GN=BCG_3812c PE=4 SV=1	1
7.6	tr|A0A0H3M9U8|A0A0H3M9U8_MYCBP	Putative dehydrogenase OS=Mycobacterium bovis (strain BCG / Pasteur 1173P2) OX=410289 GN=BCG_3786 PE=4 SV=1	1
10.5	tr|A0A0H3M9Q9|A0A0H3M9Q9_MYCBP	Uncharacterized protein OS=Mycobacterium bovis (strain BCG / Pasteur 1173P2) OX=410289 GN=BCG_3750 PE=4 SV=1	1
6.7	tr|A0A0H3M9I6|A0A0H3M9I6_MYCBP	Hypothetical alanine and proline rich protein OS=Mycobacterium bovis (strain BCG / Pasteur 1173P2) OX=410289 GN=BCG_3483c PE=4 SV=1	1
12.2	tr|A0A0H3M984|A0A0H3M984_MYCBP	Molybdopterin synthase sulfur carrier subunit OS=Mycobacterium bovis (strain BCG / Pasteur 1173P2) OX=410289 GN=moaX PE=3 SV=1	1
19.4	tr|A0A0H3M931|A0A0H3M931_MYCBP	Uncharacterized protein OS=Mycobacterium bovis (strain BCG / Pasteur 1173P2) OX=410289 GN=BCG_3288 PE=4 SV=1	1
5.4	tr|A0A0H3M8S1|A0A0H3M8S1_MYCBP	Probable penicillin-binding protein dacB1 OS=Mycobacterium bovis (strain BCG / Pasteur 1173P2) OX=410289 GN=dacB1 PE=3 SV=1	1
22.7	tr|A0A0H3M8R8|A0A0H3M8R8_MYCBP	Possible globin (Oxygen-binding protein) glbO OS=Mycobacterium bovis (strain BCG / Pasteur 1173P2) OX=410289 GN=glbO PE=4 SV=1	1
4.9	tr|A0A0H3M8D6|A0A0H3M8D6_MYCBP	Possible conserved membrane protein OS=Mycobacterium bovis (strain BCG / Pasteur 1173P2) OX=410289 GN=BCG_0582 PE=4 SV=1	1
4.2	tr|A0A0H3M872|A0A0H3M872_MYCBP	Conserved hypothetical proline rich protein OS=Mycobacterium bovis (strain BCG / Pasteur 1173P2) OX=410289 GN=BCG_2281c PE=4 SV=1	1
13.4	tr|A0A0H3M811|A0A0H3M811_MYCBP	Probable transcriptional regulatory protein (Probably asnC-family) OS=Mycobacterium bovis (strain BCG / Pasteur 1173P2) OX=410289 GN=BCG_3074c PE=4 SV=1	1
13.4	tr|A0A0H3M7Z3|A0A0H3M7Z3_MYCBP	Probable conserved transmembrane protein OS=Mycobacterium bovis (strain BCG / Pasteur 1173P2) OX=410289 GN=BCG_2789c PE=4 SV=1	1
21.8	tr|A0A0H3M7S1|A0A0H3M7S1_MYCBP	Uncharacterized protein OS=Mycobacterium bovis (strain BCG / Pasteur 1173P2) OX=410289 GN=BCG_0372 PE=4 SV=1	1
3.8	tr|A0A0H3M7M1|A0A0H3M7M1_MYCBP	Possible magnesium chelatase OS=Mycobacterium bovis (strain BCG / Pasteur 1173P2) OX=410289 GN=BCG_2870c PE=4 SV=1	1
3.7	tr|A0A0H3M760|A0A0H3M760_MYCBP	Probable fatty-acid-coa ligase fadD34 (FATTY-ACID-COA SYNTHETASE) (FATTY-ACID-COA SYNTHASE) OS=Mycobacterium bovis (strain BCG / Pasteur 1173P2) OX=410289 GN=fadD34 PE=4 SV=1	1
20	tr|A0A0H3M633|A0A0H3M633_MYCBP	Uncharacterized protein OS=Mycobacterium bovis (strain BCG / Pasteur 1173P2) OX=410289 GN=BCG_1527 PE=4 SV=1	1
9.9	tr|A0A0H3M5K5|A0A0H3M5K5_MYCBP	Uncharacterized protein OS=Mycobacterium bovis (strain BCG / Pasteur 1173P2) OX=410289 GN=BCG_1787 PE=4 SV=1	1
16.5	tr|A0A0H3M537|A0A0H3M537_MYCBP	Uncharacterized protein OS=Mycobacterium bovis (strain BCG / Pasteur 1173P2) OX=410289 GN=BCG_1981c PE=4 SV=1	1
33.7	tr|A0A0H3M4W6|A0A0H3M4W6_MYCBP	Uncharacterized protein OS=Mycobacterium bovis (strain BCG / Pasteur 1173P2) OX=410289 GN=BCG_1022 PE=4 SV=1	1
14.5	tr|A0A0H3M4J3|A0A0H3M4J3_MYCBP	Uncharacterized protein OS=Mycobacterium bovis (strain BCG / Pasteur 1173P2) OX=410289 GN=BCG_1384c PE=4 SV=1	1
16.9	tr|A0A0H3M4I1|A0A0H3M4I1_MYCBP	Uncharacterized protein OS=Mycobacterium bovis (strain BCG / Pasteur 1173P2) OX=410289 GN=BCG_0878c PE=4 SV=1	1
7.2	tr|A0A0H3M4E4|A0A0H3M4E4_MYCBP	Probable integral membrane cytochrome D ubiquinol oxidase (Subunit I) cydA OS=Mycobacterium bovis (strain BCG / Pasteur 1173P2) OX=410289 GN=cydA PE=4 SV=1	1
15.7	tr|A0A0H3M4B0|A0A0H3M4B0_MYCBP	Possible conserved membrane protein OS=Mycobacterium bovis (strain BCG / Pasteur 1173P2) OX=410289 GN=BCG_1648 PE=4 SV=1	1
13.9	tr|A0A0H3M2P8|A0A0H3M2P8_MYCBP	Uncharacterized protein OS=Mycobacterium bovis (strain BCG / Pasteur 1173P2) OX=410289 GN=BCG_0962 PE=4 SV=1	1
6.8	tr|A0A0H3M1S9|A0A0H3M1S9_MYCBP	Uncharacterized protein OS=Mycobacterium bovis (strain BCG / Pasteur 1173P2) OX=410289 GN=BCG_0540 PE=4 SV=1	1
5	tr|A0A0H3M1C4|A0A0H3M1C4_MYCBP	Magnesium transporter MgtE OS=Mycobacterium bovis (strain BCG / Pasteur 1173P2) OX=410289 GN=mgtE PE=3 SV=1	1
6	tr|A0A0H3M143|A0A0H3M143_MYCBP	Probable cell division protein rodA OS=Mycobacterium bovis (strain BCG / Pasteur 1173P2) OX=410289 GN=rodA PE=3 SV=1	1
14.9	tr|A0A0H3M0R6|A0A0H3M0R6_MYCBP	Possible transcriptional regulatory protein OS=Mycobacterium bovis (strain BCG / Pasteur 1173P2) OX=410289 GN=BCG_0171c PE=4 SV=1	1
11.3	sp|A1KNT4|Y3311_MYCBP	Maf-like protein BCG_3311 OS=Mycobacterium bovis (strain BCG / Pasteur 1173P2) OX=410289 GN=BCG_3311 PE=3 SV=1	1
5.1	sp|A1KML5|DXR_MYCBP	1-deoxy-D-xylulose 5-phosphate reductoisomerase OS=Mycobacterium bovis (strain BCG / Pasteur 1173P2) OX=410289 GN=dxr PE=3 SV=1	1
11.6	sp|A1KJW1|Y1935_MYCBP	Putative S-adenosyl-L-methionine-dependent methyltransferase BCG_1935c OS=Mycobacterium bovis (strain BCG / Pasteur 1173P2) OX=410289 GN=BCG_1935c PE=3 SV=1	1
20	sp|A1KIH9|RPOZ_MYCBP	DNA-directed RNA polymerase subunit omega OS=Mycobacterium bovis (strain BCG / Pasteur 1173P2) OX=410289 GN=rpoZ PE=3 SV=1	1
11.5	sp|A1KGF0|END4_MYCBP	Probable endonuclease 4 OS=Mycobacterium bovis (strain BCG / Pasteur 1173P2) OX=410289 GN=nfo PE=3 SV=1	1
10.9	tr|A0A0H3MJ93|A0A0H3MJ93_MYCBP	Possible conserved transmembrane protein OS=Mycobacterium bovis (strain BCG / Pasteur 1173P2) OX=410289 GN=BCG_3869c PE=4 SV=1	1
8.3	tr|A0A0H3MIJ3|A0A0H3MIJ3_MYCBP	Conserved hypothetical alanine and leucine rich protein OS=Mycobacterium bovis (strain BCG / Pasteur 1173P2) OX=410289 GN=BCG_3667c PE=4 SV=1	1
7.5	tr|A0A0H3MF28|A0A0H3MF28_MYCBP	Probable transcriptional regulatory protein (Probably tetR-family) OS=Mycobacterium bovis (strain BCG / Pasteur 1173P2) OX=410289 GN=BCG_3621c PE=4 SV=1	1
22.2	tr|A0A0H3MEX2|A0A0H3MEX2_MYCBP	Uncharacterized protein OS=Mycobacterium bovis (strain BCG / Pasteur 1173P2) OX=410289 GN=BCG_3553 PE=4 SV=1	1
4	tr|A0A0H3ME37|A0A0H3ME37_MYCBP	NADH-quinone oxidoreductase subunit N OS=Mycobacterium bovis (strain BCG / Pasteur 1173P2) OX=410289 GN=nuoN PE=3 SV=1	1
8.5	tr|A0A0H3ME16|A0A0H3ME16_MYCBP	Uncharacterized protein OS=Mycobacterium bovis (strain BCG / Pasteur 1173P2) OX=410289 GN=BCG_1864 PE=4 SV=1	1
6.6	tr|A0A0H3MDA9|A0A0H3MDA9_MYCBP	Uncharacterized protein OS=Mycobacterium bovis (strain BCG / Pasteur 1173P2) OX=410289 GN=BCG_1636c PE=4 SV=1	1
8.3	tr|A0A0H3MD97|A0A0H3MD97_MYCBP	Uncharacterized protein OS=Mycobacterium bovis (strain BCG / Pasteur 1173P2) OX=410289 GN=BCG_1624 PE=4 SV=1	1
5.4	tr|A0A0H3MD79|A0A0H3MD79_MYCBP	Possible regulatory protein OS=Mycobacterium bovis (strain BCG / Pasteur 1173P2) OX=410289 GN=BCG_1607 PE=4 SV=1	1
6.6	tr|A0A0H3MCE0|A0A0H3MCE0_MYCBP	Probable serine acetyltransferase cysE OS=Mycobacterium bovis (strain BCG / Pasteur 1173P2) OX=410289 GN=BCG_2357 PE=4 SV=1	1
3.9	tr|A0A0H3MBQ4|A0A0H3MBQ4_MYCBP	Possible oxidoreductase OS=Mycobacterium bovis (strain BCG / Pasteur 1173P2) OX=410289 GN=BCG_1007c PE=4 SV=1	1
2.2	tr|A0A0H3MBN6|A0A0H3MBN6_MYCBP	Uncharacterized protein OS=Mycobacterium bovis (strain BCG / Pasteur 1173P2) OX=410289 GN=BCG_2071c PE=4 SV=1	1
3.1	tr|A0A0H3MBG4|A0A0H3MBG4_MYCBP	Probable epoxide hydrolase ephB OS=Mycobacterium bovis (strain BCG / Pasteur 1173P2) OX=410289 GN=ephB PE=4 SV=1	1
8.5	tr|A0A0H3MBA9|A0A0H3MBA9_MYCBP	Putative molybdenum cofactor biosynthesis protein C 2 moaC2 OS=Mycobacterium bovis (strain BCG / Pasteur 1173P2) OX=410289 GN=moaC2 PE=4 SV=1	1
6.8	tr|A0A0H3MB99|A0A0H3MB99_MYCBP	Uncharacterized protein OS=Mycobacterium bovis (strain BCG / Pasteur 1173P2) OX=410289 GN=BCG_0906 PE=4 SV=1	1
14.5	tr|A0A0H3MAV8|A0A0H3MAV8_MYCBP	Uncharacterized protein OS=Mycobacterium bovis (strain BCG / Pasteur 1173P2) OX=410289 GN=BCG_3369 PE=4 SV=1	1
3.4	tr|A0A0H3MAE8|A0A0H3MAE8_MYCBP	Uncharacterized protein OS=Mycobacterium bovis (strain BCG / Pasteur 1173P2) OX=410289 GN=BCG_1548c PE=4 SV=1	1
9	tr|A0A0H3MAD2|A0A0H3MAD2_MYCBP	Uncharacterized protein OS=Mycobacterium bovis (strain BCG / Pasteur 1173P2) OX=410289 GN=BCG_0398c PE=4 SV=1	1
9.1	tr|A0A0H3MA74|A0A0H3MA74_MYCBP	Probable export or membrane protein OS=Mycobacterium bovis (strain BCG / Pasteur 1173P2) OX=410289 GN=BCG_1443 PE=4 SV=1	1
2.4	tr|A0A0H3MA63|A0A0H3MA63_MYCBP	Uncharacterized protein OS=Mycobacterium bovis (strain BCG / Pasteur 1173P2) OX=410289 GN=BCG_0310c PE=4 SV=1	1
3.7	tr|A0A0H3MA30|A0A0H3MA30_MYCBP	Probable phosphotriesterase php OS=Mycobacterium bovis (strain BCG / Pasteur 1173P2) OX=410289 GN=php PE=3 SV=1	1
4.3	tr|A0A0H3M9Y8|A0A0H3M9Y8_MYCBP	Transport permease protein OS=Mycobacterium bovis (strain BCG / Pasteur 1173P2) OX=410289 GN=drrC PE=3 SV=1	1
7	tr|A0A0H3M9N5|A0A0H3M9N5_MYCBP	Conserved hypothetical mce associated alanine and valine rich protein OS=Mycobacterium bovis (strain BCG / Pasteur 1173P2) OX=410289 GN=BCG_3557c PE=4 SV=1	1
9.9	tr|A0A0H3M9L0|A0A0H3M9L0_MYCBP	Uncharacterized protein OS=Mycobacterium bovis (strain BCG / Pasteur 1173P2) OX=410289 GN=BCG_3705c PE=4 SV=1	1
6.5	tr|A0A0H3M9C6|A0A0H3M9C6_MYCBP	Conserved hypothetical alanine and leucine rich protein OS=Mycobacterium bovis (strain BCG / Pasteur 1173P2) OX=410289 GN=BCG_2727 PE=4 SV=1	1
9.5	tr|A0A0H3M943|A0A0H3M943_MYCBP	Probable conserved integral membrane protein OS=Mycobacterium bovis (strain BCG / Pasteur 1173P2) OX=410289 GN=BCG_3300c PE=4 SV=1	1
16.7	tr|A0A0H3M8I2|A0A0H3M8I2_MYCBP	Rubredoxin OS=Mycobacterium bovis (strain BCG / Pasteur 1173P2) OX=410289 GN=BCG_3279c PE=3 SV=1	1
4.5	tr|A0A0H3M7Z8|A0A0H3M7Z8_MYCBP	Uncharacterized protein OS=Mycobacterium bovis (strain BCG / Pasteur 1173P2) OX=410289 GN=BCG_2795c PE=4 SV=1	1
2.2	tr|A0A0H3M7X7|A0A0H3M7X7_MYCBP	Probable conserved integral membrane protein OS=Mycobacterium bovis (strain BCG / Pasteur 1173P2) OX=410289 GN=BCG_3015 PE=4 SV=1	1
4.8	tr|A0A0H3M7X6|A0A0H3M7X6_MYCBP	3'-5' exoribonuclease OS=Mycobacterium bovis (strain BCG / Pasteur 1173P2) OX=410289 GN=BCG_2194c PE=3 SV=1	1
8.6	tr|A0A0H3M7X2|A0A0H3M7X2_MYCBP	Uncharacterized protein OS=Mycobacterium bovis (strain BCG / Pasteur 1173P2) OX=410289 GN=BCG_0427 PE=4 SV=1	1
11.2	tr|A0A0H3M7X0|A0A0H3M7X0_MYCBP	Probable conserved transmembrane protein OS=Mycobacterium bovis (strain BCG / Pasteur 1173P2) OX=410289 GN=BCG_2184c PE=4 SV=1	1
5.4	tr|A0A0H3M7W0|A0A0H3M7W0_MYCBP	Uncharacterized protein OS=Mycobacterium bovis (strain BCG / Pasteur 1173P2) OX=410289 GN=BCG_2977 PE=4 SV=1	1
2.5	tr|A0A0H3M7F0|A0A0H3M7F0_MYCBP	MCE-family protein mce1F OS=Mycobacterium bovis (strain BCG / Pasteur 1173P2) OX=410289 GN=mce1F PE=4 SV=1	1
9.9	tr|A0A0H3M7C4|A0A0H3M7C4_MYCBP	Uncharacterized protein OS=Mycobacterium bovis (strain BCG / Pasteur 1173P2) OX=410289 GN=BCG_0164 PE=4 SV=1	1
9.2	tr|A0A0H3M7C3|A0A0H3M7C3_MYCBP	Uncharacterized protein OS=Mycobacterium bovis (strain BCG / Pasteur 1173P2) OX=410289 GN=BCG_1983c PE=4 SV=1	1
8.1	tr|A0A0H3M7B6|A0A0H3M7B6_MYCBP	Possible oxidase regulatory-related protein OS=Mycobacterium bovis (strain BCG / Pasteur 1173P2) OX=410289 GN=BCG_2519c PE=4 SV=1	1
5.2	tr|A0A0H3M6E5|A0A0H3M6E5_MYCBP	Uncharacterized protein OS=Mycobacterium bovis (strain BCG / Pasteur 1173P2) OX=410289 GN=BCG_1635 PE=4 SV=1	1
9	tr|A0A0H3M6A1|A0A0H3M6A1_MYCBP	Uncharacterized protein OS=Mycobacterium bovis (strain BCG / Pasteur 1173P2) OX=410289 GN=BCG_1584c PE=4 SV=1	1
15.7	tr|A0A0H3M5Y6|A0A0H3M5Y6_MYCBP	Immunogenic protein mpt63 OS=Mycobacterium bovis (strain BCG / Pasteur 1173P2) OX=410289 GN=mpt63 PE=4 SV=1	1
4.8	tr|A0A0H3M4Y0|A0A0H3M4Y0_MYCBP	Uncharacterized protein OS=Mycobacterium bovis (strain BCG / Pasteur 1173P2) OX=410289 GN=BCG_1910 PE=4 SV=1	1
4.9	tr|A0A0H3M4M7|A0A0H3M4M7_MYCBP	Possible integral membrane protein OS=Mycobacterium bovis (strain BCG / Pasteur 1173P2) OX=410289 GN=BCG_1788c PE=4 SV=1	1
16.3	tr|A0A0H3M4L7|A0A0H3M4L7_MYCBP	Putative molybdenum cofactor biosynthesis protein D 2 moaD2 OS=Mycobacterium bovis (strain BCG / Pasteur 1173P2) OX=410289 GN=moaD2 PE=4 SV=1	1
3.9	tr|A0A0H3M4J6|A0A0H3M4J6_MYCBP	Uncharacterized protein OS=Mycobacterium bovis (strain BCG / Pasteur 1173P2) OX=410289 GN=BCG_1738 PE=4 SV=1	1
11.4	tr|A0A0H3M4G0|A0A0H3M4G0_MYCBP	Putative lipoprotein lprB OS=Mycobacterium bovis (strain BCG / Pasteur 1173P2) OX=410289 GN=lprB PE=4 SV=1	1
2.8	tr|A0A0H3M4F1|A0A0H3M4F1_MYCBP	Adenylyl cyclase OS=Mycobacterium bovis (strain BCG / Pasteur 1173P2) OX=410289 GN=BCG_1323 PE=4 SV=1	1
6.7	tr|A0A0H3M4B3|A0A0H3M4B3_MYCBP	Possible transcriptional regulatory protein OS=Mycobacterium bovis (strain BCG / Pasteur 1173P2) OX=410289 GN=BCG_0787 PE=4 SV=1	1
13.6	tr|A0A0H3M3T4|A0A0H3M3T4_MYCBP	Possible conserved membrane protein OS=Mycobacterium bovis (strain BCG / Pasteur 1173P2) OX=410289 GN=BCG_1478 PE=4 SV=1	1
25.3	tr|A0A0H3M3P8|A0A0H3M3P8_MYCBP	Uncharacterized protein OS=Mycobacterium bovis (strain BCG / Pasteur 1173P2) OX=410289 GN=BCG_1053 PE=4 SV=1	1
16.2	tr|A0A0H3M3K9|A0A0H3M3K9_MYCBP	Uncharacterized protein OS=Mycobacterium bovis (strain BCG / Pasteur 1173P2) OX=410289 GN=BCG_1002c PE=4 SV=1	1
3.6	tr|A0A0H3M3F1|A0A0H3M3F1_MYCBP	Acetate kinase OS=Mycobacterium bovis (strain BCG / Pasteur 1173P2) OX=410289 GN=ackA PE=3 SV=1	1
8.5	tr|A0A0H3M3C1|A0A0H3M3C1_MYCBP	Probable conserved transmembrane protein OS=Mycobacterium bovis (strain BCG / Pasteur 1173P2) OX=410289 GN=BCG_0922c PE=4 SV=1	1
3.3	tr|A0A0H3M3C0|A0A0H3M3C0_MYCBP	Probable monooxygenase OS=Mycobacterium bovis (strain BCG / Pasteur 1173P2) OX=410289 GN=BCG_0423 PE=3 SV=1	1
7.8	tr|A0A0H3M320|A0A0H3M320_MYCBP	Ribonuclease VapC OS=Mycobacterium bovis (strain BCG / Pasteur 1173P2) OX=410289 GN=vapC PE=3 SV=1	1
5.8	tr|A0A0H3M2U5|A0A0H3M2U5_MYCBP	Ribonuclease VapC OS=Mycobacterium bovis (strain BCG / Pasteur 1173P2) OX=410289 GN=vapC PE=3 SV=1	1
5	tr|A0A0H3M0X2|A0A0H3M0X2_MYCBP	Probable conserved membrane protein OS=Mycobacterium bovis (strain BCG / Pasteur 1173P2) OX=410289 GN=BCG_0236 PE=4 SV=1	1
5.5	sp|A1KPL9|HOA_MYCBP	4-hydroxy-2-oxovalerate aldolase OS=Mycobacterium bovis (strain BCG / Pasteur 1173P2) OX=410289 GN=BCG_3598c PE=3 SV=1	1
24.3	sp|A1KPE7|RL36_MYCBP	50S ribosomal protein L36 OS=Mycobacterium bovis (strain BCG / Pasteur 1173P2) OX=410289 GN=rpmJ PE=3 SV=1	1
6.7	sp|A1KPB0|TSAD_MYCBP	tRNA N6-adenosine threonylcarbamoyltransferase OS=Mycobacterium bovis (strain BCG / Pasteur 1173P2) OX=410289 GN=tsaD PE=3 SV=1	1
5.9	sp|A1KLU2|RUVC_MYCBP	Crossover junction endodeoxyribonuclease RuvC OS=Mycobacterium bovis (strain BCG / Pasteur 1173P2) OX=410289 GN=ruvC PE=3 SV=1	1
7.1	sp|A1KLN0|NUSB_MYCBP	Transcription antitermination protein NusB OS=Mycobacterium bovis (strain BCG / Pasteur 1173P2) OX=410289 GN=nusB PE=3 SV=1	1
9.1	sp|A1KKQ9|LIPB_MYCBP	Octanoyltransferase OS=Mycobacterium bovis (strain BCG / Pasteur 1173P2) OX=410289 GN=lipB PE=3 SV=1	1
8.6	sp|A1KHC1|MSCL_MYCBP	Large-conductance mechanosensitive channel OS=Mycobacterium bovis (strain BCG / Pasteur 1173P2) OX=410289 GN=mscL PE=3 SV=1	1
5.6	sp|A1KG40|HTPX_MYCBP	Protease HtpX homolog OS=Mycobacterium bovis (strain BCG / Pasteur 1173P2) OX=410289 GN=htpX PE=3 SV=1	1
4.1	tr|A0A0H3MEX1|A0A0H3MEX1_MYCBP	Possible conserved protein cpsA OS=Mycobacterium bovis (strain BCG / Pasteur 1173P2) OX=410289 GN=cpsA PE=4 SV=1	1
3.2	tr|A0A0H3M5B9|A0A0H3M5B9_MYCBP	Probable integral membrane protein OS=Mycobacterium bovis (strain BCG / Pasteur 1173P2) OX=410289 GN=BCG_1202 PE=4 SV=1	1
11.6	tr|A0A0H3M565|A0A0H3M565_MYCBP	Uncharacterized protein OS=Mycobacterium bovis (strain BCG / Pasteur 1173P2) OX=410289 GN=BCG_2015c PE=4 SV=1	1
4.2	tr|A0A0H3M1T2|A0A0H3M1T2_MYCBP	Uncharacterized protein OS=Mycobacterium bovis (strain BCG / Pasteur 1173P2) OX=410289 GN=BCG_0545 PE=4 SV=1	1
20	sp|A1KJ22|HIS3_MYCBP	Phosphoribosyl-AMP cyclohydrolase OS=Mycobacterium bovis (strain BCG / Pasteur 1173P2) OX=410289 GN=hisI PE=3 SV=1	1
3.7	tr|A0A0H3M7L4|A0A0H3M7L4_MYCBP	Possible transmembrane protein dedA OS=Mycobacterium bovis (strain BCG / Pasteur 1173P2) OX=410289 GN=dedA PE=4 SV=1	1
2.9	tr|A0A0H3M6D3|A0A0H3M6D3_MYCBP	Beta-lactamase OS=Mycobacterium bovis (strain BCG / Pasteur 1173P2) OX=410289 GN=blaC PE=3 SV=1	1
6.3	tr|A0A0H3M5Q8|A0A0H3M5Q8_MYCBP	Conserved hypothetical secreted protein OS=Mycobacterium bovis (strain BCG / Pasteur 1173P2) OX=410289 GN=BCG_1372 PE=4 SV=1	1
12.9	tr|A0A0H3M3M8|A0A0H3M3M8_MYCBP	9.5 kDa culture filtrate antigen cfp10A OS=Mycobacterium bovis (strain BCG / Pasteur 1173P2) OX=410289 GN=BCG_1397 PE=4 SV=1	1
5.1	tr|A0A0H3M147|A0A0H3M147_MYCBP	Possible transcriptional regulatory protein OS=Mycobacterium bovis (strain BCG / Pasteur 1173P2) OX=410289 GN=BCG_0053 PE=4 SV=1	1
2.3	tr|A0A0H3MB81|A0A0H3MB81_MYCBP	Bifunctional NAD(P)H-hydrate repair enzyme OS=Mycobacterium bovis (strain BCG / Pasteur 1173P2) OX=410289 GN=nnrD PE=3 SV=1	1
13.4	tr|A0A0H3MFI1|A0A0H3MFI1_MYCBP	PPE family protein OS=Mycobacterium bovis (strain BCG / Pasteur 1173P2) OX=410289 GN=PPE41 PE=3 SV=1	1
4.6	tr|A0A0H3MF49|A0A0H3MF49_MYCBP	Possible conserved lipoprotein lppH OS=Mycobacterium bovis (strain BCG / Pasteur 1173P2) OX=410289 GN=lppH PE=4 SV=1	1
4	tr|A0A0H3M7R2|A0A0H3M7R2_MYCBP	Sulfur carrier protein FdhD OS=Mycobacterium bovis (strain BCG / Pasteur 1173P2) OX=410289 GN=fdhD PE=3 SV=1	1
22.4	tr|A0A0H3M9Z9|A0A0H3M9Z9_MYCBP	Probable conserved transmembrane protein rich in alanine and arginine and proline OS=Mycobacterium bovis (strain BCG / Pasteur 1173P2) OX=410289 GN=BCG_3668c PE=4 SV=1	1
4.4	tr|A0A0H3M3G9|A0A0H3M3G9_MYCBP	Possible lipid carrier protein or keto acyl-CoA thiolase OS=Mycobacterium bovis (strain BCG / Pasteur 1173P2) OX=410289 GN=BCG_0966c PE=3 SV=1	1
11.8	tr|A0A0H3M3N2|A0A0H3M3N2_MYCBP	Probable acyl-coa dehydrogenase fadE13 OS=Mycobacterium bovis (strain BCG / Pasteur 1173P2) OX=410289 GN=fadE13 PE=3 SV=1	1
13.9	tr|A0A0H3MDM8|A0A0H3MDM8_MYCBP	Probable phosphatase OS=Mycobacterium bovis (strain BCG / Pasteur 1173P2) OX=410289 GN=BCG_1730 PE=4 SV=1	1
9.2	sp|A1KHP8|EX7L_MYCBP	Exodeoxyribonuclease 7 large subunit OS=Mycobacterium bovis (strain BCG / Pasteur 1173P2) OX=410289 GN=xseA PE=3 SV=1	1
6.9	tr|A0A0H3M9Q2|A0A0H3M9Q2_MYCBP	Probable glutamine-transport transmembrane protein ABC transporter OS=Mycobacterium bovis (strain BCG / Pasteur 1173P2) OX=410289 GN=BCG_0103 PE=4 SV=1	1
16.4	sp|A1KGB4|RL331_MYCBP	50S ribosomal protein L33 1 OS=Mycobacterium bovis (strain BCG / Pasteur 1173P2) OX=410289 GN=rpmG1 PE=3 SV=1	1
6.3	sp|A1KJ57|LYSX_MYCBP	Lysylphosphatidylglycerol biosynthesis bifunctional protein LysX OS=Mycobacterium bovis (strain BCG / Pasteur 1173P2) OX=410289 GN=lysX PE=3 SV=1	1
10.7	tr|A0A0H3M619|A0A0H3M619_MYCBP	Possible transcriptional regulatory protein OS=Mycobacterium bovis (strain BCG / Pasteur 1173P2) OX=410289 GN=BCG_1995 PE=4 SV=1	1
7.4	tr|A0A0H3MC44|A0A0H3MC44_MYCBP	Uncharacterized protein OS=Mycobacterium bovis (strain BCG / Pasteur 1173P2) OX=410289 GN=BCG_2270 PE=4 SV=1	1
7.7	sp|A1KIJ9|MFS55_MYCBP	Probable triacylglyceride transporter BCG_1471c OS=Mycobacterium bovis (strain BCG / Pasteur 1173P2) OX=410289 GN=BCG_1471c PE=1 SV=1	1
7.3	tr|A0A0H3M9M8|A0A0H3M9M8_MYCBP	Uncharacterized protein OS=Mycobacterium bovis (strain BCG / Pasteur 1173P2) OX=410289 GN=BCG_0080 PE=4 SV=1	1
21.2	tr|A0A0H3M6W7|A0A0H3M6W7_MYCBP	Uncharacterized protein OS=Mycobacterium bovis (strain BCG / Pasteur 1173P2) OX=410289 GN=BCG_2288 PE=4 SV=1	1
3.5	tr|A0A0H3M3Q3|A0A0H3M3Q3_MYCBP	Dihydroorotase OS=Mycobacterium bovis (strain BCG / Pasteur 1173P2) OX=410289 GN=pyrC PE=3 SV=1	1
5.9	tr|A0A0H3M0S1|A0A0H3M0S1_MYCBP	Uncharacterized protein OS=Mycobacterium bovis (strain BCG / Pasteur 1173P2) OX=410289 GN=BCG_0177c PE=4 SV=1	1
3.7	tr|A0A0H3M8U4|A0A0H3M8U4_MYCBP	PPE family protein OS=Mycobacterium bovis (strain BCG / Pasteur 1173P2) OX=410289 GN=PPE50 PE=3 SV=1	1
8.4	tr|A0A0H3M0J3|A0A0H3M0J3_MYCBP	Uncharacterized protein OS=Mycobacterium bovis (strain BCG / Pasteur 1173P2) OX=410289 GN=BCG_0065 PE=4 SV=1	1
22.6	tr|A0A0H3M7J4|A0A0H3M7J4_MYCBP	Uncharacterized protein OS=Mycobacterium bovis (strain BCG / Pasteur 1173P2) OX=410289 GN=BCG_2638c PE=4 SV=1	1
11.1	sp|A1KFH3|GRPE_MYCBP	Protein GrpE OS=Mycobacterium bovis (strain BCG / Pasteur 1173P2) OX=410289 GN=grpE PE=3 SV=1	1
4.4	sp|A1KIH4|PYRF_MYCBP	Orotidine 5'-phosphate decarboxylase OS=Mycobacterium bovis (strain BCG / Pasteur 1173P2) OX=410289 GN=pyrF PE=3 SV=1	1
9.4	tr|A0A0H3MA54|A0A0H3MA54_MYCBP	Uncharacterized protein OS=Mycobacterium bovis (strain BCG / Pasteur 1173P2) OX=410289 GN=BCG_3719 PE=4 SV=1	1
8.7	tr|A0A0H3MDA4|A0A0H3MDA4_MYCBP	Uncharacterized protein OS=Mycobacterium bovis (strain BCG / Pasteur 1173P2) OX=410289 GN=BCG_1630c PE=4 SV=1	1
23.6	tr|A0A0H3M6I5|A0A0H3M6I5_MYCBP	Pyridoxal phosphate homeostasis protein OS=Mycobacterium bovis (strain BCG / Pasteur 1173P2) OX=410289 GN=BCG_2165c PE=3 SV=1	1
4.3	RRRRRtr|A0A0H3MAK2|A0A0H3MAK2_MYCBP	REVERSED Possible transcriptional regulatory protein OS=Mycobacterium bovis (strain BCG / Pasteur 1173P2) OX=410289 GN=BCG_0526 PE=4 SV=1	1
4.4	tr|A0A0H3MHR2|A0A0H3MHR2_MYCBP	Uncharacterized protein OS=Mycobacterium bovis (strain BCG / Pasteur 1173P2) OX=410289 GN=BCG_3408 PE=4 SV=1	1
2.8	tr|A0A0H3M9J8|A0A0H3M9J8_MYCBP	Probable conserved transmembrane protein OS=Mycobacterium bovis (strain BCG / Pasteur 1173P2) OX=410289 GN=BCG_3501c PE=4 SV=1	1
10.4	tr|A0A0H3ME88|A0A0H3ME88_MYCBP	Uncharacterized protein OS=Mycobacterium bovis (strain BCG / Pasteur 1173P2) OX=410289 GN=BCG_1953c PE=4 SV=1	1
35.4	tr|A0A0H3M9Z4|A0A0H3M9Z4_MYCBP	Uncharacterized protein OS=Mycobacterium bovis (strain BCG / Pasteur 1173P2) OX=410289 GN=BCG_1335c PE=4 SV=1	1
21.3	tr|A0A0H3M6W1|A0A0H3M6W1_MYCBP	Uncharacterized protein OS=Mycobacterium bovis (strain BCG / Pasteur 1173P2) OX=410289 GN=BCG_2278 PE=4 SV=1	1
7.8	tr|A0A0H3MAK2|A0A0H3MAK2_MYCBP	Possible transcriptional regulatory protein OS=Mycobacterium bovis (strain BCG / Pasteur 1173P2) OX=410289 GN=BCG_0526 PE=4 SV=1	1
15.6	tr|A0A0H3MBS9|A0A0H3MBS9_MYCBP	Uncharacterized protein OS=Mycobacterium bovis (strain BCG / Pasteur 1173P2) OX=410289 GN=BCG_3747c PE=4 SV=1	1
3.4	tr|A0A0H3MA56|A0A0H3MA56_MYCBP	Probable drugs-transport transmembrane ATP-binding protein ABC transporter OS=Mycobacterium bovis (strain BCG / Pasteur 1173P2) OX=410289 GN=BCG_1410 PE=4 SV=1	1
8.4	tr|A0A0H3MAC2|A0A0H3MAC2_MYCBP	Uncharacterized protein OS=Mycobacterium bovis (strain BCG / Pasteur 1173P2) OX=410289 GN=BCG_1516 PE=4 SV=1	1
9	tr|A0A0H3M660|A0A0H3M660_MYCBP	Conserved membrane protein OS=Mycobacterium bovis (strain BCG / Pasteur 1173P2) OX=410289 GN=BCG_1549 PE=4 SV=1	1
7	tr|A0A0H3M2V8|A0A0H3M2V8_MYCBP	Uncharacterized protein OS=Mycobacterium bovis (strain BCG / Pasteur 1173P2) OX=410289 GN=BCG_1030c PE=4 SV=1	1
11	sp|A1KG30|MENC_MYCBP	o-succinylbenzoate synthase OS=Mycobacterium bovis (strain BCG / Pasteur 1173P2) OX=410289 GN=menC PE=3 SV=1	1
6.1	sp|A1KLD5|PROB_MYCBP	Glutamate 5-kinase OS=Mycobacterium bovis (strain BCG / Pasteur 1173P2) OX=410289 GN=proB PE=3 SV=1	1
6.7	tr|A0A0H3MFJ3|A0A0H3MFJ3_MYCBP	Transcriptional regulatory protein (Probably arsR-family) OS=Mycobacterium bovis (strain BCG / Pasteur 1173P2) OX=410289 GN=BCG_3803 PE=4 SV=1	1
5.3	tr|A0A0H3M7W4|A0A0H3M7W4_MYCBP	Possible methyltransferase (Methylase) OS=Mycobacterium bovis (strain BCG / Pasteur 1173P2) OX=410289 GN=BCG_2987c PE=4 SV=1	1
16.9	tr|A0A0H3M9H2|A0A0H3M9H2_MYCBP	Probable phytoene synthase phyA OS=Mycobacterium bovis (strain BCG / Pasteur 1173P2) OX=410289 GN=phyA PE=4 SV=1	1
15.3	tr|A0A0H3M597|A0A0H3M597_MYCBP	Uncharacterized protein OS=Mycobacterium bovis (strain BCG / Pasteur 1173P2) OX=410289 GN=BCG_1171c PE=4 SV=1	1
32.1	tr|A0A0H3M8H9|A0A0H3M8H9_MYCBP	Low molecular weight protein antigen 6 cfp6 OS=Mycobacterium bovis (strain BCG / Pasteur 1173P2) OX=410289 GN=cfp6 PE=4 SV=1	1
5.3	tr|A0A0H3MAB3|A0A0H3MAB3_MYCBP	Possible transcriptional regulatory protein (Possibly arsR-family) OS=Mycobacterium bovis (strain BCG / Pasteur 1173P2) OX=410289 GN=BCG_0364 PE=4 SV=1	1
8.2	tr|A0A0H3M5K3|A0A0H3M5K3_MYCBP	Magnesium transport protein CorA OS=Mycobacterium bovis (strain BCG / Pasteur 1173P2) OX=410289 GN=corA PE=3 SV=1	1
17.3	tr|A0A0H3M974|A0A0H3M974_MYCBP	Uncharacterized protein OS=Mycobacterium bovis (strain BCG / Pasteur 1173P2) OX=410289 GN=BCG_3537 PE=4 SV=1	1
7.2	tr|A0A0H3M2L6|A0A0H3M2L6_MYCBP	Uncharacterized protein OS=Mycobacterium bovis (strain BCG / Pasteur 1173P2) OX=410289 GN=BCG_0174 PE=4 SV=1	1
11.5	tr|A0A0H3MGF0|A0A0H3MGF0_MYCBP	Uncharacterized protein OS=Mycobacterium bovis (strain BCG / Pasteur 1173P2) OX=410289 GN=BCG_2812c PE=3 SV=1	1
8.2	tr|A0A0H3M7G0|A0A0H3M7G0_MYCBP	Probable lipoprotein lppU OS=Mycobacterium bovis (strain BCG / Pasteur 1173P2) OX=410289 GN=lppU PE=4 SV=1	1
26.3	tr|A0A0H3M4Y7|A0A0H3M4Y7_MYCBP	Uncharacterized protein OS=Mycobacterium bovis (strain BCG / Pasteur 1173P2) OX=410289 GN=BCG_1551 PE=4 SV=1	1
3.8	tr|A0A0H3MDS9|A0A0H3MDS9_MYCBP	Probable nitrate reductase NarX OS=Mycobacterium bovis (strain BCG / Pasteur 1173P2) OX=410289 GN=narX PE=4 SV=1	1
17.3	tr|A0A0H3MDL1|A0A0H3MDL1_MYCBP	Probable transcriptional regulatory protein OS=Mycobacterium bovis (strain BCG / Pasteur 1173P2) OX=410289 GN=BCG_2908 PE=4 SV=1	1
6.5	tr|A0A0H3MH03|A0A0H3MH03_MYCBP	Possible transcriptional regulatory protein (Probably tetR-family) OS=Mycobacterium bovis (strain BCG / Pasteur 1173P2) OX=410289 GN=BCG_3083c PE=4 SV=1	1
5.3	tr|A0A0H3M719|A0A0H3M719_MYCBP	Possible molybdopterin biosynthesis protein moeW OS=Mycobacterium bovis (strain BCG / Pasteur 1173P2) OX=410289 GN=moeW PE=4 SV=1	1
6.7	tr|A0A0H3M892|A0A0H3M892_MYCBP	Probable conserved alanine rich lipoprotein lppW OS=Mycobacterium bovis (strain BCG / Pasteur 1173P2) OX=410289 GN=lppW PE=4 SV=1	1
10.4	tr|A0A0H3MB16|A0A0H3MB16_MYCBP	Uncharacterized protein OS=Mycobacterium bovis (strain BCG / Pasteur 1173P2) OX=410289 GN=BCG_0808c PE=4 SV=1	1
18.3	tr|A0A0H3M1J1|A0A0H3M1J1_MYCBP	Putative tuberculin related peptide OS=Mycobacterium bovis (strain BCG / Pasteur 1173P2) OX=410289 GN=BCG_0470 PE=4 SV=1	1
12.4	tr|A0A0H3M525|A0A0H3M525_MYCBP	Probable transcriptional regulator OS=Mycobacterium bovis (strain BCG / Pasteur 1173P2) OX=410289 GN=BCG_1586 PE=4 SV=1	1
17.7	tr|A0A0H3MF30|A0A0H3MF30_MYCBP	Uncharacterized protein OS=Mycobacterium bovis (strain BCG / Pasteur 1173P2) OX=410289 GN=BCG_2257c PE=4 SV=1	1
13.2	tr|A0A0H3MAZ9|A0A0H3MAZ9_MYCBP	Uncharacterized protein OS=Mycobacterium bovis (strain BCG / Pasteur 1173P2) OX=410289 GN=BCG_1766 PE=4 SV=1	1
15.4	tr|A0A0H3MB85|A0A0H3MB85_MYCBP	Uncharacterized protein OS=Mycobacterium bovis (strain BCG / Pasteur 1173P2) OX=410289 GN=BCG_3504 PE=4 SV=1	1
4	tr|A0A0H3M4S3|A0A0H3M4S3_MYCBP	Uncharacterized protein OS=Mycobacterium bovis (strain BCG / Pasteur 1173P2) OX=410289 GN=BCG_1490 PE=4 SV=1	1
2.8	tr|A0A0H3MF45|A0A0H3MF45_MYCBP	Possible hemoglobine-related protein hmp OS=Mycobacterium bovis (strain BCG / Pasteur 1173P2) OX=410289 GN=hmp PE=4 SV=1	1
10.8	sp|A1KGK3|RL30_MYCBP	50S ribosomal protein L30 OS=Mycobacterium bovis (strain BCG / Pasteur 1173P2) OX=410289 GN=rpmD PE=3 SV=1	1
2.7	RRRRRtr|A0A0H3M6U5|A0A0H3M6U5_MYCBP	REVERSED Pyruvate dehydrogenase E1 component OS=Mycobacterium bovis (strain BCG / Pasteur 1173P2) OX=410289 GN=aceE PE=4 SV=1	1
6.1	tr|A0A0H3M331|A0A0H3M331_MYCBP	Uncharacterized protein OS=Mycobacterium bovis (strain BCG / Pasteur 1173P2) OX=410289 GN=BCG_0351 PE=4 SV=1	1
18.8	tr|A0A0H3MBP5|A0A0H3MBP5_MYCBP	Endonuclease III OS=Mycobacterium bovis (strain BCG / Pasteur 1173P2) OX=410289 GN=nth PE=3 SV=1	1
16.7	tr|A0A0H3M3P2|A0A0H3M3P2_MYCBP	Probable UTP--glucose-1-phosphate uridylyltransferase galU OS=Mycobacterium bovis (strain BCG / Pasteur 1173P2) OX=410289 GN=galU PE=4 SV=1	1
12.4	tr|A0A0H3M1U3|A0A0H3M1U3_MYCBP	Possible conserved membrane protein OS=Mycobacterium bovis (strain BCG / Pasteur 1173P2) OX=410289 GN=BCG_0574 PE=4 SV=1	1
2	tr|A0A0H3M6Y5|A0A0H3M6Y5_MYCBP	Probable conserved integral membrane transport protein YjcE OS=Mycobacterium bovis (strain BCG / Pasteur 1173P2) OX=410289 GN=yjcE PE=4 SV=1	1
6.5	tr|A0A0H3M4R2|A0A0H3M4R2_MYCBP	Conserved hypothetical pro-rich protease OS=Mycobacterium bovis (strain BCG / Pasteur 1173P2) OX=410289 GN=BCG_1828 PE=4 SV=1	1
6.3	tr|A0A0H3M326|A0A0H3M326_MYCBP	Putative oxidoreductase OS=Mycobacterium bovis (strain BCG / Pasteur 1173P2) OX=410289 GN=BCG_0346 PE=4 SV=1	1
13.3	RRRRRtr|A0A0H3M759|A0A0H3M759_MYCBP	REVERSED Uncharacterized protein OS=Mycobacterium bovis (strain BCG / Pasteur 1173P2) OX=410289 GN=BCG_2429c PE=4 SV=1	1
4.5	sp|A1KFN6|THIE_MYCBP	Thiamine-phosphate synthase OS=Mycobacterium bovis (strain BCG / Pasteur 1173P2) OX=410289 GN=thiE PE=3 SV=1	1
6.5	tr|A0A0H3MFY3|A0A0H3MFY3_MYCBP	Uncharacterized protein OS=Mycobacterium bovis (strain BCG / Pasteur 1173P2) OX=410289 GN=BCG_3945c PE=4 SV=1	1
13.9	tr|A0A0H3MFC5|A0A0H3MFC5_MYCBP	Isoprenyl transferase OS=Mycobacterium bovis (strain BCG / Pasteur 1173P2) OX=410289 GN=BCG_2375c PE=3 SV=1	1
7.6	tr|A0A0H3M388|A0A0H3M388_MYCBP	Possible peroxidase bpoB (Non-haem peroxidase) OS=Mycobacterium bovis (strain BCG / Pasteur 1173P2) OX=410289 GN=bpoB PE=4 SV=1	1
7.7	tr|A0A0H3MAH9|A0A0H3MAH9_MYCBP	Uncharacterized protein OS=Mycobacterium bovis (strain BCG / Pasteur 1173P2) OX=410289 GN=BCG_1599 PE=4 SV=1	1
4.7	tr|A0A0H3M1H6|A0A0H3M1H6_MYCBP	Putative zinc-type alcohol dehydrogenase (E subunit) adhE OS=Mycobacterium bovis (strain BCG / Pasteur 1173P2) OX=410289 GN=adhE1 PE=3 SV=1	1
6.5	tr|A0A0H3M5E8|A0A0H3M5E8_MYCBP	Probable F420 biosynthesis protein fbiC OS=Mycobacterium bovis (strain BCG / Pasteur 1173P2) OX=410289 GN=fbiC PE=3 SV=1	1
2.1	tr|A0A0H3M8I8|A0A0H3M8I8_MYCBP	RecBCD enzyme subunit RecD OS=Mycobacterium bovis (strain BCG / Pasteur 1173P2) OX=410289 GN=recD PE=3 SV=1	1
11.6	tr|A0A0H3M707|A0A0H3M707_MYCBP	Probable conserved integral membrane alanine and valine and leucine rich protein OS=Mycobacterium bovis (strain BCG / Pasteur 1173P2) OX=410289 GN=BCG_2703c PE=4 SV=1	1
22.5	tr|A0A0H3MA80|A0A0H3MA80_MYCBP	Ribonuclease VapC OS=Mycobacterium bovis (strain BCG / Pasteur 1173P2) OX=410289 GN=vapC PE=3 SV=1	1
5.5	tr|A0A0H3M7A6|A0A0H3M7A6_MYCBP	Probable carboxylesterase lipQ OS=Mycobacterium bovis (strain BCG / Pasteur 1173P2) OX=410289 GN=lipQ PE=4 SV=1	1
20.3	tr|A0A0H3M638|A0A0H3M638_MYCBP	Thioredoxin OS=Mycobacterium bovis (strain BCG / Pasteur 1173P2) OX=410289 GN=trxB1 PE=3 SV=1	1
3.2	tr|A0A0H3MED9|A0A0H3MED9_MYCBP	Uncharacterized protein OS=Mycobacterium bovis (strain BCG / Pasteur 1173P2) OX=410289 GN=BCG_2013 PE=4 SV=1	1
19.2	sp|A1KEG3|RSMG_MYCBP	Ribosomal RNA small subunit methyltransferase G OS=Mycobacterium bovis (strain BCG / Pasteur 1173P2) OX=410289 GN=rsmG1 PE=3 SV=1	1
4.1	RRRRRtr|A0A0H3M738|A0A0H3M738_MYCBP	REVERSED Polyketide synthetase mbtD OS=Mycobacterium bovis (strain BCG / Pasteur 1173P2) OX=410289 GN=mbtD PE=4 SV=1	1
17.3	tr|A0A0H3MF62|A0A0H3MF62_MYCBP	Probable transcription regulator (LysR family) OS=Mycobacterium bovis (strain BCG / Pasteur 1173P2) OX=410289 GN=BCG_2297c PE=4 SV=1	1
11.5	sp|A1KP00|ADD_MYCBP	Adenosine deaminase OS=Mycobacterium bovis (strain BCG / Pasteur 1173P2) OX=410289 GN=add PE=3 SV=1	1
3	tr|A0A0H3M8N5|A0A0H3M8N5_MYCBP	Probable cytochrome P450 136 cyp136 OS=Mycobacterium bovis (strain BCG / Pasteur 1173P2) OX=410289 GN=cyp136 PE=3 SV=1	1
13.1	tr|A0A0H3M987|A0A0H3M987_MYCBP	Uncharacterized protein OS=Mycobacterium bovis (strain BCG / Pasteur 1173P2) OX=410289 GN=BCG_3552 PE=4 SV=1	1
5.1	tr|A0A0H3MJD0|A0A0H3MJD0_MYCBP	Probable glycerophosphoryl diester phosphodiesterase glpQ1 OS=Mycobacterium bovis (strain BCG / Pasteur 1173P2) OX=410289 GN=glpQ1 PE=4 SV=1	1
17.4	tr|A0A0H3M1A8|A0A0H3M1A8_MYCBP	Isoniazid inductible gene protein iniC OS=Mycobacterium bovis (strain BCG / Pasteur 1173P2) OX=410289 GN=iniC PE=4 SV=1	1
2.7	tr|A0A0H3M885|A0A0H3M885_MYCBP	Phosphate transporter OS=Mycobacterium bovis (strain BCG / Pasteur 1173P2) OX=410289 GN=pitB PE=3 SV=1	1
2.3	tr|A0A0H3M182|A0A0H3M182_MYCBP	Possible oxidoreductase OS=Mycobacterium bovis (strain BCG / Pasteur 1173P2) OX=410289 GN=BCG_0094 PE=4 SV=1	1
3.5	tr|A0A0H3M5Z4|A0A0H3M5Z4_MYCBP	Possible monooxygenase OS=Mycobacterium bovis (strain BCG / Pasteur 1173P2) OX=410289 GN=BCG_1975 PE=4 SV=1	1
16.4	sp|A1KJ01|BIOD_MYCBP	ATP-dependent dethiobiotin synthetase BioD OS=Mycobacterium bovis (strain BCG / Pasteur 1173P2) OX=410289 GN=bioD PE=3 SV=1	1
17.2	tr|A0A0H3M6N4|A0A0H3M6N4_MYCBP	Uncharacterized protein OS=Mycobacterium bovis (strain BCG / Pasteur 1173P2) OX=410289 GN=BCG_1729 PE=4 SV=1	1
17.1	tr|A0A0H3M3G1|A0A0H3M3G1_MYCBP	Possible thiamine biosynthesis oxidoreductase thiO OS=Mycobacterium bovis (strain BCG / Pasteur 1173P2) OX=410289 GN=thiO PE=4 SV=1	1
6.8	tr|A0A0H3M848|A0A0H3M848_MYCBP	Probable zinc-type alcohol dehydrogenase adhD OS=Mycobacterium bovis (strain BCG / Pasteur 1173P2) OX=410289 GN=adhD PE=3 SV=1	1
2.5	tr|A0A0H3M639|A0A0H3M639_MYCBP	Probable metal cation transporter P-type atpase G ctpG OS=Mycobacterium bovis (strain BCG / Pasteur 1173P2) OX=410289 GN=ctpG PE=3 SV=1	1
2.4	tr|A0A0H3ME18|A0A0H3ME18_MYCBP	Two component sensor histidine kinase devS OS=Mycobacterium bovis (strain BCG / Pasteur 1173P2) OX=410289 GN=devS PE=4 SV=1	1
4.2	tr|A0A0H3M6L0|A0A0H3M6L0_MYCBP	Probable conserved integral membrane protein OS=Mycobacterium bovis (strain BCG / Pasteur 1173P2) OX=410289 GN=BCG_2196 PE=4 SV=1	1
11	RRRRRtr|A0A0H3MAS4|A0A0H3MAS4_MYCBP	REVERSED Probable phosphomannomutase manB OS=Mycobacterium bovis (strain BCG / Pasteur 1173P2) OX=410289 GN=manB PE=4 SV=1	1
3.8	tr|A0A0H3M481|A0A0H3M481_MYCBP	Possible hydrolase OS=Mycobacterium bovis (strain BCG / Pasteur 1173P2) OX=410289 GN=BCG_0718c PE=4 SV=1	1
3.8	RRRRRtr|A0A0H3MJB7|A0A0H3MJB7_MYCBP	REVERSED Transcriptional regulatory protein (Probably tetR-family) OS=Mycobacterium bovis (strain BCG / Pasteur 1173P2) OX=410289 GN=BCG_3893c PE=4 SV=1	1
3.6	RRRRRtr|A0A0H3M130|A0A0H3M130_MYCBP	REVERSED Uncharacterized protein OS=Mycobacterium bovis (strain BCG / Pasteur 1173P2) OX=410289 GN=BCG_0297c PE=4 SV=1	1
2.9	tr|A0A0H3MJ81|A0A0H3MJ81_MYCBP	Uncharacterized protein OS=Mycobacterium bovis (strain BCG / Pasteur 1173P2) OX=410289 GN=BCG_3858 PE=4 SV=1	1
14.4	tr|A0A0H3M2S1|A0A0H3M2S1_MYCBP	Uncharacterized protein OS=Mycobacterium bovis (strain BCG / Pasteur 1173P2) OX=410289 GN=BCG_0238c PE=4 SV=1	1
9.4	tr|A0A0H3M4D1|A0A0H3M4D1_MYCBP	Probable membrane protein OS=Mycobacterium bovis (strain BCG / Pasteur 1173P2) OX=410289 GN=BCG_1291c PE=4 SV=1	1
10.2	tr|A0A0H3MC75|A0A0H3MC75_MYCBP	Hypothetical alanine rich protein OS=Mycobacterium bovis (strain BCG / Pasteur 1173P2) OX=410289 GN=BCG_3926 PE=4 SV=1	1
4.9	tr|A0A0H3MBM9|A0A0H3MBM9_MYCBP	Possible conserved transmembrane protein OS=Mycobacterium bovis (strain BCG / Pasteur 1173P2) OX=410289 GN=BCG_2056c PE=4 SV=1	1
2.2	tr|A0A0H3MAP5|A0A0H3MAP5_MYCBP	Probable conserved transmembrane protein OS=Mycobacterium bovis (strain BCG / Pasteur 1173P2) OX=410289 GN=BCG_3854 PE=4 SV=1	1
18.4	tr|A0A0H3MB78|A0A0H3MB78_MYCBP	Uncharacterized protein OS=Mycobacterium bovis (strain BCG / Pasteur 1173P2) OX=410289 GN=BCG_1874c PE=4 SV=1	1
8.5	tr|A0A0H3MAV3|A0A0H3MAV3_MYCBP	Probable L-lysine-epsilon aminotransferase lat OS=Mycobacterium bovis (strain BCG / Pasteur 1173P2) OX=410289 GN=lat PE=3 SV=1	1
4.3	tr|A0A0H3MAE6|A0A0H3MAE6_MYCBP	Probable transcriptional regulatory protein (Probably luxR/uhpA-family) OS=Mycobacterium bovis (strain BCG / Pasteur 1173P2) OX=410289 GN=BCG_0424 PE=4 SV=1	1
3.1	tr|A0A0H3M393|A0A0H3M393_MYCBP	Possible conserved transmembrane protein OS=Mycobacterium bovis (strain BCG / Pasteur 1173P2) OX=410289 GN=BCG_0402 PE=4 SV=1	1
6.7	tr|A0A0H3M8N4|A0A0H3M8N4_MYCBP	Purine nucleoside phosphorylase OS=Mycobacterium bovis (strain BCG / Pasteur 1173P2) OX=410289 GN=deoD PE=3 SV=1	1
11	tr|A0A0H3MDG3|A0A0H3MDG3_MYCBP	Hypothetical arginine and alanine rich protein OS=Mycobacterium bovis (strain BCG / Pasteur 1173P2) OX=410289 GN=BCG_2820c PE=4 SV=1	1
5.4	tr|A0A0H3M9T7|A0A0H3M9T7_MYCBP	Probable DNA-3-methyladenine glycosylase i tagA OS=Mycobacterium bovis (strain BCG / Pasteur 1173P2) OX=410289 GN=tagA PE=4 SV=1	1
8.3	tr|A0A0H3M7H4|A0A0H3M7H4_MYCBP	Possible conserved transmembrane protein OS=Mycobacterium bovis (strain BCG / Pasteur 1173P2) OX=410289 GN=BCG_0237 PE=4 SV=1	1
5.3	tr|A0A0H3M8W7|A0A0H3M8W7_MYCBP	Uncharacterized protein OS=Mycobacterium bovis (strain BCG / Pasteur 1173P2) OX=410289 GN=BCG_2543c PE=4 SV=1	1
5.7	RRRRRtr|A0A0H3M3E2|A0A0H3M3E2_MYCBP	REVERSED Probable transcriptional regulatory protein (Probably luxR-family) OS=Mycobacterium bovis (strain BCG / Pasteur 1173P2) OX=410289 GN=BCG_0942c PE=4 SV=1	1
7.7	tr|A0A0H3MEN6|A0A0H3MEN6_MYCBP	Probable ATP-dependent dna helicase helY OS=Mycobacterium bovis (strain BCG / Pasteur 1173P2) OX=410289 GN=helY PE=4 SV=1	1
2.4	tr|A0A0H3MBJ9|A0A0H3MBJ9_MYCBP	Uncharacterized protein OS=Mycobacterium bovis (strain BCG / Pasteur 1173P2) OX=410289 GN=BCG_2021c PE=4 SV=1	1
2	RRRRRtr|A0A0H3M1T6|A0A0H3M1T6_MYCBP	REVERSED Probable conserved transmembrane transport protein mmpL2 OS=Mycobacterium bovis (strain BCG / Pasteur 1173P2) OX=410289 GN=mmpL2 PE=4 SV=1	1
10.9	tr|A0A0H3MDA6|A0A0H3MDA6_MYCBP	Ribonuclease J OS=Mycobacterium bovis (strain BCG / Pasteur 1173P2) OX=410289 GN=rnj PE=3 SV=1	0
17.7	tr|A0A0H3M607|A0A0H3M607_MYCBP	Uncharacterized protein OS=Mycobacterium bovis (strain BCG / Pasteur 1173P2) OX=410289 GN=BCG_1500c PE=4 SV=1	0
2.6	tr|A0A0H3MCF2|A0A0H3MCF2_MYCBP	Probable amidase amiB2 OS=Mycobacterium bovis (strain BCG / Pasteur 1173P2) OX=410289 GN=amiB2 PE=3 SV=1	0
8.3	tr|A0A0H3M3X6|A0A0H3M3X6_MYCBP	Uncharacterized protein OS=Mycobacterium bovis (strain BCG / Pasteur 1173P2) OX=410289 GN=BCG_1118 PE=4 SV=1	0
3.6	tr|A0A0H3MA66|A0A0H3MA66_MYCBP	Probable transcriptional regulatory protein OS=Mycobacterium bovis (strain BCG / Pasteur 1173P2) OX=410289 GN=BCG_1420 PE=4 SV=1	0
2.2	tr|A0A0H3MBB1|A0A0H3MBB1_MYCBP	Diacylglycerol O-acyltransferase OS=Mycobacterium bovis (strain BCG / Pasteur 1173P2) OX=410289 GN=BCG_3544c PE=3 SV=1	0
17.3	tr|A0A0H3M1X1|A0A0H3M1X1_MYCBP	Uncharacterized protein OS=Mycobacterium bovis (strain BCG / Pasteur 1173P2) OX=410289 GN=BCG_0338 PE=4 SV=1	0
7.3	tr|A0A0H3MHK6|A0A0H3MHK6_MYCBP	Probable rna polymerase sigma factor sigF OS=Mycobacterium bovis (strain BCG / Pasteur 1173P2) OX=410289 GN=sigF PE=3 SV=1	0
9.1	RRRRRtr|A0A0H3M7I0|A0A0H3M7I0_MYCBP	REVERSED Uncharacterized protein OS=Mycobacterium bovis (strain BCG / Pasteur 1173P2) OX=410289 GN=BCG_2037c PE=4 SV=1	0
13	RRRRRtr|A0A0H3MDF4|A0A0H3MDF4_MYCBP	REVERSED Dephospho-CoA kinase OS=Mycobacterium bovis (strain BCG / Pasteur 1173P2) OX=410289 GN=coaE PE=3 SV=1	0
5	RRRRRtr|A0A0H3M7S4|A0A0H3M7S4_MYCBP	REVERSED Possible transcriptional regulatory protein OS=Mycobacterium bovis (strain BCG / Pasteur 1173P2) OX=410289 GN=BCG_0378c PE=4 SV=1	0
8.4	tr|A0A0H3MEW3|A0A0H3MEW3_MYCBP	Possible peroxidase bpoA OS=Mycobacterium bovis (strain BCG / Pasteur 1173P2) OX=410289 GN=bpoA PE=4 SV=1	0
7.4	tr|A0A0H3MAI6|A0A0H3MAI6_MYCBP	Uncharacterized protein OS=Mycobacterium bovis (strain BCG / Pasteur 1173P2) OX=410289 GN=BCG_3192 PE=4 SV=1	0
13.8	sp|A1KJA4|3MGH_MYCBP	Putative 3-methyladenine DNA glycosylase OS=Mycobacterium bovis (strain BCG / Pasteur 1173P2) OX=410289 GN=BCG_1726 PE=3 SV=1	0
28	tr|A0A0H3M8D7|A0A0H3M8D7_MYCBP	Uncharacterized protein OS=Mycobacterium bovis (strain BCG / Pasteur 1173P2) OX=410289 GN=BCG_0587c PE=4 SV=1	0
18.6	RRRRRtr|A0A0H3M1R0|A0A0H3M1R0_MYCBP	REVERSED Probable transcriptional regulatory protein OS=Mycobacterium bovis (strain BCG / Pasteur 1173P2) OX=410289 GN=BCG_0515 PE=4 SV=1	0
12.4	RRRRRtr|A0A0H3M309|A0A0H3M309_MYCBP	REVERSED Probable transposase OS=Mycobacterium bovis (strain BCG / Pasteur 1173P2) OX=410289 GN=BCG_1092c PE=4 SV=1	0
5.1	tr|A0A0H3M3K0|A0A0H3M3K0_MYCBP	Non-homologous end joining protein Ku OS=Mycobacterium bovis (strain BCG / Pasteur 1173P2) OX=410289 GN=ku PE=3 SV=1	0
8.1	tr|A0A0H3M9Y0|A0A0H3M9Y0_MYCBP	Uncharacterized protein OS=Mycobacterium bovis (strain BCG / Pasteur 1173P2) OX=410289 GN=BCG_1320c PE=4 SV=1	0
5.4	tr|A0A0H3M6J3|A0A0H3M6J3_MYCBP	Conserved hypothetical membrane protein OS=Mycobacterium bovis (strain BCG / Pasteur 1173P2) OX=410289 GN=BCG_1673c PE=4 SV=1	0
11.2	tr|A0A0H3M280|A0A0H3M280_MYCBP	Probable cdp-diacylglycerol--serine o-phosphatidyltransferase pssA OS=Mycobacterium bovis (strain BCG / Pasteur 1173P2) OX=410289 GN=pssA PE=3 SV=1	0
5.8	RRRRRtr|A0A0H3M8G0|A0A0H3M8G0_MYCBP	REVERSED Mce-family protein mce2F OS=Mycobacterium bovis (strain BCG / Pasteur 1173P2) OX=410289 GN=mce2F PE=4 SV=1	0
3.9	tr|A0A0H3M9Y5|A0A0H3M9Y5_MYCBP	Probable transmembrane serine/threonine-protein kinase H pknH OS=Mycobacterium bovis (strain BCG / Pasteur 1173P2) OX=410289 GN=pknH PE=4 SV=1	0
5.8	tr|A0A0H3MCK3|A0A0H3MCK3_MYCBP	Putative ada regulatory protein alkA OS=Mycobacterium bovis (strain BCG / Pasteur 1173P2) OX=410289 GN=alkA PE=4 SV=1	0
16.9	sp|A1KM65|MIAA_MYCBP	tRNA dimethylallyltransferase OS=Mycobacterium bovis (strain BCG / Pasteur 1173P2) OX=410289 GN=miaA PE=3 SV=1	0
14.9	tr|A0A0H3M505|A0A0H3M505_MYCBP	Probable para-aminobenzoate synthase component I pabD OS=Mycobacterium bovis (strain BCG / Pasteur 1173P2) OX=410289 GN=pabB PE=4 SV=1	0
5.8	tr|A0A0H3M8D8|A0A0H3M8D8_MYCBP	Uncharacterized protein OS=Mycobacterium bovis (strain BCG / Pasteur 1173P2) OX=410289 GN=BCG_3205 PE=4 SV=1	0
14.1	tr|A0A0H3M3F6|A0A0H3M3F6_MYCBP	Probable transmembrane protein OS=Mycobacterium bovis (strain BCG / Pasteur 1173P2) OX=410289 GN=BCG_1287c PE=4 SV=1	0
3.1	RRRRRtr|A0A0H3MED5|A0A0H3MED5_MYCBP	REVERSED Probable transmembrane carbonic anhydrase OS=Mycobacterium bovis (strain BCG / Pasteur 1173P2) OX=410289 GN=BCG_3302 PE=4 SV=1	0
3	RRRRRtr|A0A0H3MD77|A0A0H3MD77_MYCBP	REVERSED Possible conserved transmembrane alanine and glycine rich protein OS=Mycobacterium bovis (strain BCG / Pasteur 1173P2) OX=410289 GN=BCG_2734c PE=4 SV=1	0
5.3	RRRRRtr|A0A0H3MAV0|A0A0H3MAV0_MYCBP	REVERSED Methoxy mycolic acid synthase 4 mmaA4 OS=Mycobacterium bovis (strain BCG / Pasteur 1173P2) OX=410289 GN=mmaA4 PE=4 SV=1	0
9.8	RRRRRtr|A0A0H3MA22|A0A0H3MA22_MYCBP	REVERSED Uncharacterized protein OS=Mycobacterium bovis (strain BCG / Pasteur 1173P2) OX=410289 GN=BCG_3011c PE=4 SV=1	0
6	RRRRRtr|A0A0H3M4L1|A0A0H3M4L1_MYCBP	REVERSED Possible acyl-CoA dehydrogenase fadE14 OS=Mycobacterium bovis (strain BCG / Pasteur 1173P2) OX=410289 GN=fadE14 PE=3 SV=1	0
10.4	RRRRRsp|A1KPU4|GCH1_MYCBP	REVERSED GTP cyclohydrolase 1 OS=Mycobacterium bovis (strain BCG / Pasteur 1173P2) OX=410289 GN=folE PE=3 SV=1	0
3	tr|A0A0H3MCE7|A0A0H3MCE7_MYCBP	Uncharacterized protein OS=Mycobacterium bovis (strain BCG / Pasteur 1173P2) OX=410289 GN=BCG_1317 PE=4 SV=1	0
6	tr|A0A0H3MAV5|A0A0H3MAV5_MYCBP	Transcriptional regulatory repressor protein (TetR-family) ethR OS=Mycobacterium bovis (strain BCG / Pasteur 1173P2) OX=410289 GN=ethR PE=4 SV=1	0
3.9	tr|A0A0H3M769|A0A0H3M769_MYCBP	Uncharacterized protein OS=Mycobacterium bovis (strain BCG / Pasteur 1173P2) OX=410289 GN=BCG_1928c PE=3 SV=1	0
4.4	RRRRRtr|A0A0H3M6S2|A0A0H3M6S2_MYCBP	REVERSED Probable membrane protein OS=Mycobacterium bovis (strain BCG / Pasteur 1173P2) OX=410289 GN=BCG_2620 PE=4 SV=1	0

## Sheet: bcg 2
% Cov	Accession #	Name	Peptides(95%)
98.3	sp|A1KFR2|CH602_MYCBP	60 kDa chaperonin 2 OS=Mycobacterium bovis (strain BCG / Pasteur 1173P2) OX=410289 GN=groL2 PE=3 SV=1	512
64.9	tr|A0A0H3MGR2|A0A0H3MGR2_MYCBP	Probable multifunctional mycocerosic acid synthase membrane-associated mas OS=Mycobacterium bovis (strain BCG / Pasteur 1173P2) OX=410289 GN=mas PE=4 SV=1	239
78.8	sp|A1KGE8|RPOC_MYCBP	DNA-directed RNA polymerase subunit beta' OS=Mycobacterium bovis (strain BCG / Pasteur 1173P2) OX=410289 GN=rpoC PE=3 SV=1	214
87.1	sp|A1KGG5|EFTU_MYCBP	Elongation factor Tu OS=Mycobacterium bovis (strain BCG / Pasteur 1173P2) OX=410289 GN=tuf PE=3 SV=1	210
59.7	tr|A0A0H3MFR6|A0A0H3MFR6_MYCBP	Probable fatty acid synthase fas OS=Mycobacterium bovis (strain BCG / Pasteur 1173P2) OX=410289 GN=fas PE=4 SV=1	197
69.1	sp|A1KGE7|RPOB_MYCBP	DNA-directed RNA polymerase subunit beta OS=Mycobacterium bovis (strain BCG / Pasteur 1173P2) OX=410289 GN=rpoB PE=3 SV=2	133
87.4	sp|A1KFH2|DNAK_MYCBP	Chaperone protein DnaK OS=Mycobacterium bovis (strain BCG / Pasteur 1173P2) OX=410289 GN=dnaK PE=1 SV=1	125
50.1	tr|A0A0H3M9Y4|A0A0H3M9Y4_MYCBP	Phenolpthiocerol synthesis type-I polyketide synthase ppsC OS=Mycobacterium bovis (strain BCG / Pasteur 1173P2) OX=410289 GN=ppsC PE=4 SV=1	111
58.2	tr|A0A0H3MC20|A0A0H3MC20_MYCBP	Polyketide synthase pks13 OS=Mycobacterium bovis (strain BCG / Pasteur 1173P2) OX=410289 GN=pks13 PE=4 SV=1	110
70.6	sp|A1KHS4|METE_MYCBP	5-methyltetrahydropteroyltriglutamate--homocysteine methyltransferase OS=Mycobacterium bovis (strain BCG / Pasteur 1173P2) OX=410289 GN=metE PE=3 SV=1	103
46.5	tr|A0A0H3M8C2|A0A0H3M8C2_MYCBP	Probable polyketide synthase pks1 OS=Mycobacterium bovis (strain BCG / Pasteur 1173P2) OX=410289 GN=pks1 PE=4 SV=1	93
55.6	tr|A0A0H3M8B0|A0A0H3M8B0_MYCBP	Phenolpthiocerol synthesis type-I polyketide synthase ppsE OS=Mycobacterium bovis (strain BCG / Pasteur 1173P2) OX=410289 GN=ppsE PE=4 SV=1	90
66.3	sp|A1KNQ0|SAHH_MYCBP	Adenosylhomocysteinase OS=Mycobacterium bovis (strain BCG / Pasteur 1173P2) OX=410289 GN=ahcY PE=3 SV=1	90
66.8	sp|A1KJP9|MASZ_MYCBP	Malate synthase G OS=Mycobacterium bovis (strain BCG / Pasteur 1173P2) OX=410289 GN=glcB PE=3 SV=1	89
72.5	sp|A1KPA8|CH601_MYCBP	60 kDa chaperonin 1 OS=Mycobacterium bovis (strain BCG / Pasteur 1173P2) OX=410289 GN=groL1 PE=1 SV=1	89
81.6	sp|A1KPE3|RPOA_MYCBP	DNA-directed RNA polymerase subunit alpha OS=Mycobacterium bovis (strain BCG / Pasteur 1173P2) OX=410289 GN=rpoA PE=3 SV=1	79
76.6	sp|A1KGG4|EFG_MYCBP	Elongation factor G OS=Mycobacterium bovis (strain BCG / Pasteur 1173P2) OX=410289 GN=fusA PE=3 SV=1	75
47.3	tr|A0A0H3M7U0|A0A0H3M7U0_MYCBP	Phenolpthiocerol synthesis type-I polyketide synthase ppsA OS=Mycobacterium bovis (strain BCG / Pasteur 1173P2) OX=410289 GN=ppsA PE=4 SV=1	72
100	sp|A1KPA9|CH10_MYCBP	10 kDa chaperonin OS=Mycobacterium bovis (strain BCG / Pasteur 1173P2) OX=410289 GN=groS PE=3 SV=1	71
34.7	tr|A0A0H3M7L7|A0A0H3M7L7_MYCBP	Probable polyketide synthase pks12 OS=Mycobacterium bovis (strain BCG / Pasteur 1173P2) OX=410289 GN=pks12 PE=4 SV=1	69
59.2	tr|A0A0H3MFL9|A0A0H3MFL9_MYCBP	Probable nad-dependent glutamate dehydrogenase gdh OS=Mycobacterium bovis (strain BCG / Pasteur 1173P2) OX=410289 GN=gdh PE=4 SV=1	67
68.6	tr|A0A0H3M6S8|A0A0H3M6S8_MYCBP	Glutamine synthetase OS=Mycobacterium bovis (strain BCG / Pasteur 1173P2) OX=410289 GN=glnA1 PE=3 SV=1	66
74.5	tr|A0A0H3MAU6|A0A0H3MAU6_MYCBP	Probable bifunctional protein acetyl-/propionyl-coenzyme A carboxylase (Alpha chain) accA3: biotin carboxylase + biotin carboxyl carrier protein OS=Mycobacterium bovis (strain BCG / Pasteur 1173P2) OX=410289 GN=accA3 PE=4 SV=1	60
60.7	sp|A1KI96|ATPA_MYCBP	ATP synthase subunit alpha OS=Mycobacterium bovis (strain BCG / Pasteur 1173P2) OX=410289 GN=atpA PE=3 SV=1	59
59.4	sp|A1KKZ1|HTPG_MYCBP	Chaperone protein HtpG OS=Mycobacterium bovis (strain BCG / Pasteur 1173P2) OX=410289 GN=htpG PE=3 SV=1	59
67.6	tr|A0A0H3M6I9|A0A0H3M6I9_MYCBP	Probable ribosomal protein S1 rpsA OS=Mycobacterium bovis (strain BCG / Pasteur 1173P2) OX=410289 GN=rpsA PE=4 SV=1	59
74.4	tr|A0A0H3M8A6|A0A0H3M8A6_MYCBP	Fatty-acid-CoA ligase fadD26 OS=Mycobacterium bovis (strain BCG / Pasteur 1173P2) OX=410289 GN=fadD26 PE=4 SV=1	58
72.5	tr|A0A0H3MJ88|A0A0H3MJ88_MYCBP	Probable fatty-acid-CoA ligase fadD32 OS=Mycobacterium bovis (strain BCG / Pasteur 1173P2) OX=410289 GN=fadD32 PE=4 SV=1	58
57.7	sp|A1KJX3|KATG_MYCBP	Catalase-peroxidase OS=Mycobacterium bovis (strain BCG / Pasteur 1173P2) OX=410289 GN=katG PE=3 SV=1	56
62.2	sp|A1KI36|KGD_MYCBP	Multifunctional 2-oxoglutarate metabolism enzyme OS=Mycobacterium bovis (strain BCG / Pasteur 1173P2) OX=410289 GN=kgd PE=3 SV=2	55
44.1	tr|A0A0H3MJE7|A0A0H3MJE7_MYCBP	Putative ferredoxin-dependent glutamate synthase [NADPH] (Large subunit) gltB OS=Mycobacterium bovis (strain BCG / Pasteur 1173P2) OX=410289 GN=gltB PE=4 SV=1	54
54.4	tr|A0A0H3M648|A0A0H3M648_MYCBP	Probable aconitate hydratase acn OS=Mycobacterium bovis (strain BCG / Pasteur 1173P2) OX=410289 GN=acn PE=4 SV=1	54
93.8	tr|A0A0H3MDR9|A0A0H3MDR9_MYCBP	D-3-phosphoglycerate dehydrogenase OS=Mycobacterium bovis (strain BCG / Pasteur 1173P2) OX=410289 GN=serA1 PE=3 SV=1	52
81.7	sp|A1KI98|ATPB_MYCBP	ATP synthase subunit beta OS=Mycobacterium bovis (strain BCG / Pasteur 1173P2) OX=410289 GN=atpD PE=3 SV=1	50
76.8	tr|A0A0H3M7K8|A0A0H3M7K8_MYCBP	Probable acyl-CoA dehydrogenase fadE5 OS=Mycobacterium bovis (strain BCG / Pasteur 1173P2) OX=410289 GN=fadE5 PE=3 SV=1	49
62.9	sp|A1KMC6|PNP_MYCBP	Polyribonucleotide nucleotidyltransferase OS=Mycobacterium bovis (strain BCG / Pasteur 1173P2) OX=410289 GN=pnp PE=3 SV=1	49
39.9	tr|A0A0H3MDP0|A0A0H3MDP0_MYCBP	Phenolpthiocerol synthesis type-I polyketide synthase ppsB OS=Mycobacterium bovis (strain BCG / Pasteur 1173P2) OX=410289 GN=ppsB PE=4 SV=1	49
68.4	tr|A0A0H3MF64|A0A0H3MF64_MYCBP	Probable ATP-dependent clp proteasE ATP-binding subunit clpC OS=Mycobacterium bovis (strain BCG / Pasteur 1173P2) OX=410289 GN=clpC PE=4 SV=1	48
64.7	tr|A0A0H3M3A7|A0A0H3M3A7_MYCBP	Probable fatty oxidation protein fadB OS=Mycobacterium bovis (strain BCG / Pasteur 1173P2) OX=410289 GN=fadB PE=4 SV=1	45
79.7	tr|A0A0H3M4I5|A0A0H3M4I5_MYCBP	Uncharacterized protein OS=Mycobacterium bovis (strain BCG / Pasteur 1173P2) OX=410289 GN=BCG_0884c PE=4 SV=1	45
61.6	tr|A0A0H3MA36|A0A0H3MA36_MYCBP	DNA topoisomerase 1 OS=Mycobacterium bovis (strain BCG / Pasteur 1173P2) OX=410289 GN=topA PE=3 SV=1	44
57.9	tr|A0A0H3M121|A0A0H3M121_MYCBP	Probable succinate dehydrogenase [iron-sulfur subunit] OS=Mycobacterium bovis (strain BCG / Pasteur 1173P2) OX=410289 GN=BCG_0286c PE=4 SV=1	44
52	sp|A1KF31|PCKG_MYCBP	Phosphoenolpyruvate carboxykinase [GTP] OS=Mycobacterium bovis (strain BCG / Pasteur 1173P2) OX=410289 GN=pckG PE=2 SV=1	41
72.8	tr|A0A0H3M586|A0A0H3M586_MYCBP	Serine hydroxymethyltransferase OS=Mycobacterium bovis (strain BCG / Pasteur 1173P2) OX=410289 GN=glyA1 PE=3 SV=1	41
48.6	sp|A1KNP2|SECA1_MYCBP	Protein translocase subunit SecA 1 OS=Mycobacterium bovis (strain BCG / Pasteur 1173P2) OX=410289 GN=secA1 PE=3 SV=1	40
53.5	tr|A0A0H3M4J8|A0A0H3M4J8_MYCBP	Probable glycogen phosphorylase glgP OS=Mycobacterium bovis (strain BCG / Pasteur 1173P2) OX=410289 GN=glgP PE=4 SV=1	40
64.9	tr|A0A0H3MAC0|A0A0H3MAC0_MYCBP	Transketolase OS=Mycobacterium bovis (strain BCG / Pasteur 1173P2) OX=410289 GN=tkt PE=3 SV=1	40
51.3	sp|A0A0G2Q9F8|GYRA_MYCBP	DNA gyrase subunit A OS=Mycobacterium bovis (strain BCG / Pasteur 1173P2) OX=410289 GN=gyrA1 PE=1 SV=1	40
70.2	sp|A1KII1|METK_MYCBP	S-adenosylmethionine synthase OS=Mycobacterium bovis (strain BCG / Pasteur 1173P2) OX=410289 GN=metK PE=3 SV=1	39
70.1	tr|A0A0H3M6V0|A0A0H3M6V0_MYCBP	3-oxoacyl-[acyl-carrier protein] synthase 2 kasB OS=Mycobacterium bovis (strain BCG / Pasteur 1173P2) OX=410289 GN=kasB PE=3 SV=1	39
94.3	tr|A0A0H3MGW8|A0A0H3MGW8_MYCBP	Probable electron transfer flavoprotein (Alpha-subunit) fixB OS=Mycobacterium bovis (strain BCG / Pasteur 1173P2) OX=410289 GN=fixB PE=4 SV=1	38
83.8	tr|A0A0H3MAE5|A0A0H3MAE5_MYCBP	Probable transcriptional regulatory protein moxR1 OS=Mycobacterium bovis (strain BCG / Pasteur 1173P2) OX=410289 GN=moxR1 PE=4 SV=1	37
59.3	tr|A0A0H3M7W9|A0A0H3M7W9_MYCBP	Chaperone protein ClpB OS=Mycobacterium bovis (strain BCG / Pasteur 1173P2) OX=410289 GN=clpB PE=3 SV=1	36
59.7	tr|A0A0H3MAH2|A0A0H3MAH2_MYCBP	NADH-quinone oxidoreductase OS=Mycobacterium bovis (strain BCG / Pasteur 1173P2) OX=410289 GN=nuoG PE=3 SV=1	36
42.3	sp|A1KNI8|Y3215_MYCBP	UPF0182 protein BCG_3215c OS=Mycobacterium bovis (strain BCG / Pasteur 1173P2) OX=410289 GN=BCG_3215c PE=3 SV=1	36
60	tr|A0A0H3M7A3|A0A0H3M7A3_MYCBP	Probable macrolide-transport ATP-binding protein ABC transporter OS=Mycobacterium bovis (strain BCG / Pasteur 1173P2) OX=410289 GN=BCG_2497c PE=4 SV=1	35
54.6	tr|A0A0H3M5S4|A0A0H3M5S4_MYCBP	Dihydrolipoamide acetyltransferase component of pyruvate dehydrogenase complex OS=Mycobacterium bovis (strain BCG / Pasteur 1173P2) OX=410289 GN=dlaT PE=3 SV=1	35
48.8	sp|A1KLQ3|SYA_MYCBP	Alanine--tRNA ligase OS=Mycobacterium bovis (strain BCG / Pasteur 1173P2) OX=410289 GN=alaS PE=3 SV=1	33
36.4	tr|A0A0H3MGQ7|A0A0H3MGQ7_MYCBP	Phenolpthiocerol synthesis type-I polyketide synthase ppsD OS=Mycobacterium bovis (strain BCG / Pasteur 1173P2) OX=410289 GN=ppsD PE=4 SV=1	33
57.7	tr|A0A0H3M2F3|A0A0H3M2F3_MYCBP	Probable isocitrate dehydrogenase OS=Mycobacterium bovis (strain BCG / Pasteur 1173P2) OX=410289 GN=icd2 PE=4 SV=1	33
45.5	sp|A0A0G2Q9D6|GYRB_MYCBP	DNA gyrase subunit B OS=Mycobacterium bovis (strain BCG / Pasteur 1173P2) OX=410289 GN=gyrB1 PE=1 SV=1	33
65.7	tr|A0A0H3M0K1|A0A0H3M0K1_MYCBP	Myo-inositol-1-phosphate synthase INO1 OS=Mycobacterium bovis (strain BCG / Pasteur 1173P2) OX=410289 GN=ino1 PE=4 SV=1	33
73.9	tr|A0A0H3M3L4|A0A0H3M3L4_MYCBP	Dihydrolipoyl dehydrogenase OS=Mycobacterium bovis (strain BCG / Pasteur 1173P2) OX=410289 GN=lpd PE=3 SV=1	33
62	sp|A1KGI8|RS3_MYCBP	30S ribosomal protein S3 OS=Mycobacterium bovis (strain BCG / Pasteur 1173P2) OX=410289 GN=rpsC PE=3 SV=1	33
56.5	sp|A1KQD8|A85A_MYCBP	Diacylglycerol acyltransferase/mycolyltransferase Ag85A OS=Mycobacterium bovis (strain BCG / Pasteur 1173P2) OX=410289 GN=fbpA PE=3 SV=1	33
36.7	tr|A0A0H3M694|A0A0H3M694_MYCBP	Probable polyketide synthase pks5 OS=Mycobacterium bovis (strain BCG / Pasteur 1173P2) OX=410289 GN=pks5 PE=4 SV=1	32
57.7	tr|A0A0H3M6U5|A0A0H3M6U5_MYCBP	Pyruvate dehydrogenase E1 component OS=Mycobacterium bovis (strain BCG / Pasteur 1173P2) OX=410289 GN=aceE PE=4 SV=1	32
89	tr|A0A0H3M3X5|A0A0H3M3X5_MYCBP	Cysteine desulfurase OS=Mycobacterium bovis (strain BCG / Pasteur 1173P2) OX=410289 GN=csd PE=3 SV=1	32
34.4	tr|A0A0H3M2S6|A0A0H3M2S6_MYCBP	Conserved transmembrane transport protein mmpL3 OS=Mycobacterium bovis (strain BCG / Pasteur 1173P2) OX=410289 GN=mmpL3 PE=4 SV=1	32
71.6	tr|A0A0H3M5R5|A0A0H3M5R5_MYCBP	Adenosine kinase OS=Mycobacterium bovis (strain BCG / Pasteur 1173P2) OX=410289 GN=adoK PE=4 SV=1	32
53.5	sp|A0A0H3MBK5|PSTS3_MYCBP	Phosphate-binding protein PstS3 OS=Mycobacterium bovis (strain BCG / Pasteur 1173P2) OX=410289 GN=pstS3 PE=1 SV=1	32
64.8	tr|A0A0H3MA15|A0A0H3MA15_MYCBP	Transcription termination factor Rho OS=Mycobacterium bovis (strain BCG / Pasteur 1173P2) OX=410289 GN=rho PE=3 SV=1	30
78.6	sp|A1KMN3|EFTS_MYCBP	Elongation factor Ts OS=Mycobacterium bovis (strain BCG / Pasteur 1173P2) OX=410289 GN=tsf PE=3 SV=1	30
51.8	tr|A0A0H3MC79|A0A0H3MC79_MYCBP	Uncharacterized protein OS=Mycobacterium bovis (strain BCG / Pasteur 1173P2) OX=410289 GN=BCG_3931 PE=4 SV=1	30
56.6	tr|A0A0H3MHK1|A0A0H3MHK1_MYCBP	PRobable propionyl-CoA carboxylase beta chain 5 accD5 OS=Mycobacterium bovis (strain BCG / Pasteur 1173P2) OX=410289 GN=accD5 PE=4 SV=1	30
74.8	tr|A0A0H3MC12|A0A0H3MC12_MYCBP	Probable beta-ketoacyl CoA thiolase fadA3 OS=Mycobacterium bovis (strain BCG / Pasteur 1173P2) OX=410289 GN=fadA3 PE=3 SV=1	30
43.1	tr|A0A0H3M4I3|A0A0H3M4I3_MYCBP	Possible long-chain acyl-CoA synthase OS=Mycobacterium bovis (strain BCG / Pasteur 1173P2) OX=410289 GN=BCG_1721 PE=4 SV=1	29
68.2	sp|A1KI80|SYR_MYCBP	Arginine--tRNA ligase OS=Mycobacterium bovis (strain BCG / Pasteur 1173P2) OX=410289 GN=argS PE=3 SV=1	29
58.5	tr|A0A0G2Q9I2|A0A0G2Q9I2_MYCBP	Possible short-chain dehydrogenase/reductase OS=Mycobacterium bovis (strain BCG / Pasteur 1173P2) OX=410289 GN=BCG_3252 PE=4 SV=1	29
45	tr|A0A0H3MFQ3|A0A0H3MFQ3_MYCBP	Probable propionyl-CoA carboxylase beta chain 4 accD4 OS=Mycobacterium bovis (strain BCG / Pasteur 1173P2) OX=410289 GN=accD4 PE=4 SV=1	29
60.1	tr|A0A0H3MD23|A0A0H3MD23_MYCBP	Possible exported conserved protein OS=Mycobacterium bovis (strain BCG / Pasteur 1173P2) OX=410289 GN=BCG_1550 PE=4 SV=1	28
50.3	tr|A0A0H3MFH5|A0A0H3MFH5_MYCBP	Uncharacterized protein OS=Mycobacterium bovis (strain BCG / Pasteur 1173P2) OX=410289 GN=BCG_3782c PE=4 SV=1	28
75.9	tr|A0A0H3M0S5|A0A0H3M0S5_MYCBP	Probable short-chain type dehydrogenase/reductase OS=Mycobacterium bovis (strain BCG / Pasteur 1173P2) OX=410289 GN=BCG_0184 PE=4 SV=1	28
32	tr|A0A0H3MDX6|A0A0H3MDX6_MYCBP	Probable conserved membrane protein OS=Mycobacterium bovis (strain BCG / Pasteur 1173P2) OX=410289 GN=BCG_1816 PE=4 SV=1	27
46.7	tr|A0A0H3M5X7|A0A0H3M5X7_MYCBP	Probable isocitrate lyase aceA OS=Mycobacterium bovis (strain BCG / Pasteur 1173P2) OX=410289 GN=aceA PE=4 SV=1	27
73.4	tr|A0A0H3M1P9|A0A0H3M1P9_MYCBP	Probable 3-oxoacyl-[acyl-carrier protein] reductase fabG4 OS=Mycobacterium bovis (strain BCG / Pasteur 1173P2) OX=410289 GN=fabG4 PE=4 SV=1	27
40	tr|A0A0H3MDV8|A0A0H3MDV8_MYCBP	Ribonucleoside-diphosphate reductase OS=Mycobacterium bovis (strain BCG / Pasteur 1173P2) OX=410289 GN=nrdE PE=3 SV=1	27
79.7	tr|A0A0G2Q9N7|A0A0G2Q9N7_MYCBP	Thioredoxin reductase OS=Mycobacterium bovis (strain BCG / Pasteur 1173P2) OX=410289 GN=trxB2_1 PE=3 SV=1	27
56.3	tr|A0A0H3MAT7|A0A0H3MAT7_MYCBP	Probable acyl-CoA dehydrogenase fadE25 OS=Mycobacterium bovis (strain BCG / Pasteur 1173P2) OX=410289 GN=fadE25 PE=3 SV=1	27
55.2	sp|A1KLF8|TIG_MYCBP	Trigger factor OS=Mycobacterium bovis (strain BCG / Pasteur 1173P2) OX=410289 GN=tig PE=3 SV=1	27
56.1	tr|A0A0H3MFG4|A0A0H3MFG4_MYCBP	2-isopropylmalate synthase OS=Mycobacterium bovis (strain BCG / Pasteur 1173P2) OX=410289 GN=leuA PE=3 SV=1	26
67.4	sp|A1KN04|GATB_MYCBP	Aspartyl/glutamyl-tRNA(Asn/Gln) amidotransferase subunit B OS=Mycobacterium bovis (strain BCG / Pasteur 1173P2) OX=410289 GN=gatB PE=3 SV=1	26
46.6	sp|A1KMX8|PPK1_MYCBP	Polyphosphate kinase OS=Mycobacterium bovis (strain BCG / Pasteur 1173P2) OX=410289 GN=ppk PE=3 SV=1	26
69.9	tr|A0A0H3M4V8|A0A0H3M4V8_MYCBP	Probable conserved ATP-binding protein ABC transporter OS=Mycobacterium bovis (strain BCG / Pasteur 1173P2) OX=410289 GN=BCG_1524 PE=4 SV=1	26
84.7	tr|A0A0H3MAR7|A0A0H3MAR7_MYCBP	Two component sensory transduction transcriptional regulatory protein mtrA OS=Mycobacterium bovis (strain BCG / Pasteur 1173P2) OX=410289 GN=mtrA PE=4 SV=1	26
49.7	tr|A0A0H3M795|A0A0H3M795_MYCBP	Probable aminopeptidase N pepN OS=Mycobacterium bovis (strain BCG / Pasteur 1173P2) OX=410289 GN=pepN PE=4 SV=1	25
51.2	tr|A0A0H3ME46|A0A0H3ME46_MYCBP	Possible L-lactate dehydrogenase (Cytochrome) lldD2 OS=Mycobacterium bovis (strain BCG / Pasteur 1173P2) OX=410289 GN=lldD2 PE=3 SV=1	25
61.3	tr|A0A0H3M808|A0A0H3M808_MYCBP	Probable NADP-dependent alcohol dehydrogenase adhC OS=Mycobacterium bovis (strain BCG / Pasteur 1173P2) OX=410289 GN=adhC PE=3 SV=1	25
54.4	tr|A0A0H3MB17|A0A0H3MB17_MYCBP	Possible zinc-containing alcohol dehydrogenase NAD dependant adhB OS=Mycobacterium bovis (strain BCG / Pasteur 1173P2) OX=410289 GN=adhB PE=3 SV=1	25
69.6	tr|A0A0H3M3L9|A0A0H3M3L9_MYCBP	Isocitrate lyase icl OS=Mycobacterium bovis (strain BCG / Pasteur 1173P2) OX=410289 GN=icl PE=4 SV=1	25
54	tr|A0A0H3M5C1|A0A0H3M5C1_MYCBP	Phenylalanine--tRNA ligase beta subunit OS=Mycobacterium bovis (strain BCG / Pasteur 1173P2) OX=410289 GN=pheT PE=3 SV=1	24
47.8	sp|A1KJN3|SECA2_MYCBP	Protein translocase subunit SecA 2 OS=Mycobacterium bovis (strain BCG / Pasteur 1173P2) OX=410289 GN=secA2 PE=3 SV=1	24
68.7	tr|A0A0H3MC72|A0A0H3MC72_MYCBP	Putative NADH-dependent glutamate synthase (Small subunit) gltD OS=Mycobacterium bovis (strain BCG / Pasteur 1173P2) OX=410289 GN=gltD PE=4 SV=1	24
49.8	tr|A0A0H3MAY5|A0A0H3MAY5_MYCBP	Possible protease IV sppA (Endopeptidase IV) OS=Mycobacterium bovis (strain BCG / Pasteur 1173P2) OX=410289 GN=sppA PE=4 SV=1	24
44.4	tr|A0A0H3M7V5|A0A0H3M7V5_MYCBP	Probable fatty-acid-CoA ligase fadD22 OS=Mycobacterium bovis (strain BCG / Pasteur 1173P2) OX=410289 GN=fadD22 PE=4 SV=1	24
39.8	tr|A0A0H3M8H6|A0A0H3M8H6_MYCBP	Uncharacterized protein OS=Mycobacterium bovis (strain BCG / Pasteur 1173P2) OX=410289 GN=BCG_0660c PE=4 SV=1	23
40.2	sp|A1KMI2|IF2_MYCBP	Translation initiation factor IF-2 OS=Mycobacterium bovis (strain BCG / Pasteur 1173P2) OX=410289 GN=infB PE=3 SV=1	23
54.8	tr|A0A0H3MEW8|A0A0H3MEW8_MYCBP	Probable Rieske iron-sulfur protein QcrA OS=Mycobacterium bovis (strain BCG / Pasteur 1173P2) OX=410289 GN=qcrA PE=4 SV=1	23
48.7	tr|A0A0H3M5J1|A0A0H3M5J1_MYCBP	Probable serine protease htrA OS=Mycobacterium bovis (strain BCG / Pasteur 1173P2) OX=410289 GN=htrA PE=4 SV=1	23
41.9	tr|A0A0H3M745|A0A0H3M745_MYCBP	Probable ferredoxin-dependant nitrite reductase nirA OS=Mycobacterium bovis (strain BCG / Pasteur 1173P2) OX=410289 GN=nirA PE=3 SV=1	23
58.7	sp|A1KI97|ATPG_MYCBP	ATP synthase gamma chain OS=Mycobacterium bovis (strain BCG / Pasteur 1173P2) OX=410289 GN=atpG PE=3 SV=1	23
70.4	tr|A0A0H3M855|A0A0H3M855_MYCBP	Acyl carrier protein OS=Mycobacterium bovis (strain BCG / Pasteur 1173P2) OX=410289 GN=acpM PE=3 SV=1	23
31.1	tr|A0A0H3M6G7|A0A0H3M6G7_MYCBP	Methionine synthase OS=Mycobacterium bovis (strain BCG / Pasteur 1173P2) OX=410289 GN=metH PE=4 SV=1	22
31.3	tr|A0A0H3M6B9|A0A0H3M6B9_MYCBP	DNA-directed DNA polymerase OS=Mycobacterium bovis (strain BCG / Pasteur 1173P2) OX=410289 GN=dnaE1 PE=3 SV=1	22
57.9	tr|A0A0H3M5V0|A0A0H3M5V0_MYCBP	Acetyl/propionyl-CoA carboxylase (Beta subunit) accD6 OS=Mycobacterium bovis (strain BCG / Pasteur 1173P2) OX=410289 GN=accD6 PE=4 SV=1	22
59.7	tr|A0A0H3M589|A0A0H3M589_MYCBP	Fumarate hydratase class II OS=Mycobacterium bovis (strain BCG / Pasteur 1173P2) OX=410289 GN=fum PE=3 SV=1	22
63.9	tr|A0A0H3MBW0|A0A0H3MBW0_MYCBP	Phospho-2-dehydro-3-deoxyheptonate aldolase OS=Mycobacterium bovis (strain BCG / Pasteur 1173P2) OX=410289 GN=aroG PE=3 SV=1	22
58.2	tr|A0A0H3M4X4|A0A0H3M4X4_MYCBP	Probable reductase OS=Mycobacterium bovis (strain BCG / Pasteur 1173P2) OX=410289 GN=BCG_1905c PE=4 SV=1	22
54.6	tr|A0A0H3M9B8|A0A0H3M9B8_MYCBP	Ribose-phosphate pyrophosphokinase OS=Mycobacterium bovis (strain BCG / Pasteur 1173P2) OX=410289 GN=prsA PE=3 SV=1	22
60.1	sp|A1KHG1|ENO_MYCBP	Enolase OS=Mycobacterium bovis (strain BCG / Pasteur 1173P2) OX=410289 GN=eno PE=3 SV=1	22
73.6	sp|A1KPE4|RS4_MYCBP	30S ribosomal protein S4 OS=Mycobacterium bovis (strain BCG / Pasteur 1173P2) OX=410289 GN=rpsD PE=3 SV=1	22
56.8	tr|A0A0H3M2P3|A0A0H3M2P3_MYCBP	Possible enoyl-CoA hydratase echA6 OS=Mycobacterium bovis (strain BCG / Pasteur 1173P2) OX=410289 GN=echA6 PE=3 SV=1	22
50.2	tr|A0A0H3M9X8|A0A0H3M9X8_MYCBP	Probable thioesterase tesA OS=Mycobacterium bovis (strain BCG / Pasteur 1173P2) OX=410289 GN=tesA PE=4 SV=1	22
77.4	sp|A1KGI2|RL3_MYCBP	50S ribosomal protein L3 OS=Mycobacterium bovis (strain BCG / Pasteur 1173P2) OX=410289 GN=rplC PE=3 SV=1	22
35	tr|A0A0H3M8B5|A0A0H3M8B5_MYCBP	Fatty-acid-CoA ligase fadD28 OS=Mycobacterium bovis (strain BCG / Pasteur 1173P2) OX=410289 GN=fadD28 PE=4 SV=1	22
41.3	tr|A0A0H3M4F7|A0A0H3M4F7_MYCBP	UvrABC system protein A OS=Mycobacterium bovis (strain BCG / Pasteur 1173P2) OX=410289 GN=uvrA PE=3 SV=1	21
32.4	tr|A0A0H3M9X3|A0A0H3M9X3_MYCBP	Chromosome partition protein Smc OS=Mycobacterium bovis (strain BCG / Pasteur 1173P2) OX=410289 GN=smc PE=3 SV=1	21
41.6	tr|A0A0H3M6F5|A0A0H3M6F5_MYCBP	Probable helicase helZ OS=Mycobacterium bovis (strain BCG / Pasteur 1173P2) OX=410289 GN=helZ PE=4 SV=1	21
59.5	tr|A0A0H3M573|A0A0H3M573_MYCBP	Pyruvate kinase OS=Mycobacterium bovis (strain BCG / Pasteur 1173P2) OX=410289 GN=pykA PE=3 SV=1	21
41.7	tr|A0A0H3M9Z8|A0A0H3M9Z8_MYCBP	Probable fatty-acid-CoA ligase fadD29 OS=Mycobacterium bovis (strain BCG / Pasteur 1173P2) OX=410289 GN=fadD29 PE=4 SV=1	21
66	tr|A0A0G2Q9M2|A0A0G2Q9M2_MYCBP	Uncharacterized protein OS=Mycobacterium bovis (strain BCG / Pasteur 1173P2) OX=410289 GN=BCG_3321 PE=4 SV=1	21
68.9	tr|A0A0G2Q9D4|A0A0G2Q9D4_MYCBP	Beta sliding clamp OS=Mycobacterium bovis (strain BCG / Pasteur 1173P2) OX=410289 GN=dnaN_1 PE=3 SV=1	21
43.4	tr|A0A0H3ME97|A0A0H3ME97_MYCBP	Probable acyl-CoA ligase fadD31 OS=Mycobacterium bovis (strain BCG / Pasteur 1173P2) OX=410289 GN=fadD31 PE=4 SV=1	21
79.6	sp|A1KML3|ISPG_MYCBP	4-hydroxy-3-methylbut-2-en-1-yl diphosphate synthase (flavodoxin) OS=Mycobacterium bovis (strain BCG / Pasteur 1173P2) OX=410289 GN=ispG PE=3 SV=1	21
67.4	tr|A0A0H3M7K2|A0A0H3M7K2_MYCBP	Possible methyltransferase (Methylase) OS=Mycobacterium bovis (strain BCG / Pasteur 1173P2) OX=410289 GN=BCG_2649 PE=4 SV=1	21
53.7	tr|A0A0H3MGM8|A0A0H3MGM8_MYCBP	30S ribosomal protein S2 OS=Mycobacterium bovis (strain BCG / Pasteur 1173P2) OX=410289 GN=rpsB PE=3 SV=1	21
41.3	tr|A0A0H3MFJ5|A0A0H3MFJ5_MYCBP	Valine--tRNA ligase OS=Mycobacterium bovis (strain BCG / Pasteur 1173P2) OX=410289 GN=valS PE=3 SV=1	20
49.5	tr|A0A0H3M7N1|A0A0H3M7N1_MYCBP	Probable fatty-acid-CoA ligase fadD2 OS=Mycobacterium bovis (strain BCG / Pasteur 1173P2) OX=410289 GN=fadD2 PE=4 SV=1	20
66.7	sp|A1KMU5|PHKR_MYCBP	Phthiodiolone/phenolphthiodiolone dimycocerosates ketoreductase OS=Mycobacterium bovis (strain BCG / Pasteur 1173P2) OX=410289 GN=BCG_2972c PE=3 SV=1	20
64.6	sp|A1KJ75|ASSY_MYCBP	Argininosuccinate synthase OS=Mycobacterium bovis (strain BCG / Pasteur 1173P2) OX=410289 GN=argG PE=3 SV=1	20
25.7	sp|A1KEK9|SYL_MYCBP	Leucine--tRNA ligase OS=Mycobacterium bovis (strain BCG / Pasteur 1173P2) OX=410289 GN=leuS PE=3 SV=1	20
66.8	tr|A0A0H3MBZ3|A0A0H3MBZ3_MYCBP	Putative enoyl-CoA hydratase echA21 OS=Mycobacterium bovis (strain BCG / Pasteur 1173P2) OX=410289 GN=echA21 PE=4 SV=1	20
50.5	sp|A1KMU7|TAER_MYCBP	Trans-acting enoyl reductase OS=Mycobacterium bovis (strain BCG / Pasteur 1173P2) OX=410289 GN=BCG_2974 PE=3 SV=1	20
52.8	sp|A1KMZ6|ILVC_MYCBP	Ketol-acid reductoisomerase (NADP(+)) OS=Mycobacterium bovis (strain BCG / Pasteur 1173P2) OX=410289 GN=ilvC PE=3 SV=2	20
71.7	tr|A0A0H3M2B0|A0A0H3M2B0_MYCBP	Possible mycolic acid synthase umaA1 OS=Mycobacterium bovis (strain BCG / Pasteur 1173P2) OX=410289 GN=umaA1 PE=4 SV=1	20
28.7	sp|A1KGT6|PURL_MYCBP	Phosphoribosylformylglycinamidine synthase subunit PurL OS=Mycobacterium bovis (strain BCG / Pasteur 1173P2) OX=410289 GN=purL PE=3 SV=2	20
54.2	tr|A0A0H3MC31|A0A0H3MC31_MYCBP	Possible acyl-[acyl-carrier protein] desaturase desA2 OS=Mycobacterium bovis (strain BCG / Pasteur 1173P2) OX=410289 GN=desA2 PE=4 SV=1	20
48.4	sp|A1KI95|ATPFD_MYCBP	ATP synthase subunit b-delta OS=Mycobacterium bovis (strain BCG / Pasteur 1173P2) OX=410289 GN=atpFH PE=3 SV=1	20
63.1	sp|A1KGJ7|RL5_MYCBP	50S ribosomal protein L5 OS=Mycobacterium bovis (strain BCG / Pasteur 1173P2) OX=410289 GN=rplE PE=3 SV=1	20
32.8	tr|A0A0H3M6C0|A0A0H3M6C0_MYCBP	Possible ribonuclease E rne OS=Mycobacterium bovis (strain BCG / Pasteur 1173P2) OX=410289 GN=rne PE=4 SV=1	19
51	tr|A0A0H3MB68|A0A0H3MB68_MYCBP	Inosine-5'-monophosphate dehydrogenase OS=Mycobacterium bovis (strain BCG / Pasteur 1173P2) OX=410289 GN=guaB2 PE=3 SV=1	19
49.8	tr|A0A0H3M947|A0A0H3M947_MYCBP	Glutamine--fructose-6-phosphate aminotransferase [isomerizing] OS=Mycobacterium bovis (strain BCG / Pasteur 1173P2) OX=410289 GN=glmS PE=3 SV=1	19
53.5	tr|A0A0G2Q9K1|A0A0G2Q9K1_MYCBP	Glycerol-3-phosphate dehydrogenase OS=Mycobacterium bovis (strain BCG / Pasteur 1173P2) OX=410289 GN=glpD2_1 PE=3 SV=1	19
48.2	tr|A0A0H3M6T3|A0A0H3M6T3_MYCBP	Uncharacterized protein OS=Mycobacterium bovis (strain BCG / Pasteur 1173P2) OX=410289 GN=BCG_2243 PE=4 SV=1	19
46.9	sp|A1KP87|GUAA_MYCBP	GMP synthase [glutamine-hydrolyzing] OS=Mycobacterium bovis (strain BCG / Pasteur 1173P2) OX=410289 GN=guaA PE=3 SV=1	19
66.6	tr|A0A0H3M233|A0A0H3M233_MYCBP	Methoxy mycolic acid synthase 2 mmaA2 OS=Mycobacterium bovis (strain BCG / Pasteur 1173P2) OX=410289 GN=mmaA2 PE=4 SV=1	19
52.5	sp|A1KH85|SUCC_MYCBP	Succinate--CoA ligase [ADP-forming] subunit beta OS=Mycobacterium bovis (strain BCG / Pasteur 1173P2) OX=410289 GN=sucC PE=3 SV=1	19
58.7	sp|A1KI28|MDH_MYCBP	Malate dehydrogenase OS=Mycobacterium bovis (strain BCG / Pasteur 1173P2) OX=410289 GN=mdh PE=3 SV=1	19
67.3	sp|A1KGG3|RS7_MYCBP	30S ribosomal protein S7 OS=Mycobacterium bovis (strain BCG / Pasteur 1173P2) OX=410289 GN=rpsG PE=3 SV=1	19
30.8	tr|A0A0H3M7P2|A0A0H3M7P2_MYCBP	Possible conserved membrane protein OS=Mycobacterium bovis (strain BCG / Pasteur 1173P2) OX=410289 GN=BCG_0324 PE=4 SV=1	18
28.9	tr|A0A0H3MDQ6|A0A0H3MDQ6_MYCBP	Pyruvate carboxylase OS=Mycobacterium bovis (strain BCG / Pasteur 1173P2) OX=410289 GN=pca PE=4 SV=1	18
53.8	tr|A0A0H3M3T0|A0A0H3M3T0_MYCBP	Probable uroporphyrin-III c-methyltransferase hemD OS=Mycobacterium bovis (strain BCG / Pasteur 1173P2) OX=410289 GN=hemD PE=4 SV=1	18
44.6	tr|A0A0H3M788|A0A0H3M788_MYCBP	Probable oxidoreductase (Alpha subunit) OS=Mycobacterium bovis (strain BCG / Pasteur 1173P2) OX=410289 GN=BCG_2475c PE=4 SV=1	18
46.8	tr|A0A0H3MGU7|A0A0H3MGU7_MYCBP	Acetolactate synthase OS=Mycobacterium bovis (strain BCG / Pasteur 1173P2) OX=410289 GN=ilvB1 PE=3 SV=1	18
45.2	tr|A0A0H3M9A9|A0A0H3M9A9_MYCBP	Probable acetohydroxyacid synthase ilvX OS=Mycobacterium bovis (strain BCG / Pasteur 1173P2) OX=410289 GN=ilvX PE=4 SV=1	18
45.5	tr|A0A0H3M3E8|A0A0H3M3E8_MYCBP	Citrate synthase OS=Mycobacterium bovis (strain BCG / Pasteur 1173P2) OX=410289 GN=gltA2 PE=3 SV=1	18
39.7	tr|A0A0H3ME92|A0A0H3ME92_MYCBP	Probable ATP-dependent RNA helicase rhlE OS=Mycobacterium bovis (strain BCG / Pasteur 1173P2) OX=410289 GN=rhlE PE=3 SV=1	18
68	tr|A0A0H3M4U6|A0A0H3M4U6_MYCBP	Succinate--CoA ligase [ADP-forming] subunit alpha OS=Mycobacterium bovis (strain BCG / Pasteur 1173P2) OX=410289 GN=sucD PE=3 SV=1	18
34.1	tr|A0A0H3MAG0|A0A0H3MAG0_MYCBP	Probable fatty-acid-CoA ligase fadD25 OS=Mycobacterium bovis (strain BCG / Pasteur 1173P2) OX=410289 GN=fadD25 PE=4 SV=1	18
55.2	sp|A0A0H3MAB5|G3P_MYCBP	Glyceraldehyde-3-phosphate dehydrogenase OS=Mycobacterium bovis (strain BCG / Pasteur 1173P2) OX=410289 GN=gap PE=1 SV=1	18
53.4	sp|A1KIN7|TAL_MYCBP	Transaldolase OS=Mycobacterium bovis (strain BCG / Pasteur 1173P2) OX=410289 GN=tal PE=3 SV=1	18
58.3	tr|A0A0H3MBU2|A0A0H3MBU2_MYCBP	Cell division protein FtsZ OS=Mycobacterium bovis (strain BCG / Pasteur 1173P2) OX=410289 GN=ftsZ PE=3 SV=1	18
84.8	sp|A1KMW6|Y2993_MYCBP	Uncharacterized oxidoreductase BCG_2993 OS=Mycobacterium bovis (strain BCG / Pasteur 1173P2) OX=410289 GN=BCG_2993 PE=3 SV=1	18
54.3	tr|A0A0H3M5H2|A0A0H3M5H2_MYCBP	2,3,4,5-tetrahydropyridine-2,6-dicarboxylate N-succinyltransferase OS=Mycobacterium bovis (strain BCG / Pasteur 1173P2) OX=410289 GN=dapD PE=3 SV=1	18
60.7	tr|A0A0H3M2H1|A0A0H3M2H1_MYCBP	Uncharacterized protein OS=Mycobacterium bovis (strain BCG / Pasteur 1173P2) OX=410289 GN=BCG_0573 PE=4 SV=1	18
35.9	tr|A0A0H3M5M8|A0A0H3M5M8_MYCBP	Probable oxidoreductase OS=Mycobacterium bovis (strain BCG / Pasteur 1173P2) OX=410289 GN=BCG_1807 PE=4 SV=1	18
41.1	sp|A1KGI5|RL2_MYCBP	50S ribosomal protein L2 OS=Mycobacterium bovis (strain BCG / Pasteur 1173P2) OX=410289 GN=rplB PE=3 SV=1	18
57.5	sp|A0A0H3MGR5|LPPX_MYCBP	Putative phthiocerol dimycocerosate transporter LppX OS=Mycobacterium bovis (strain BCG / Pasteur 1173P2) OX=410289 GN=lppX PE=1 SV=1	18
62.8	tr|A0A0H3MAV0|A0A0H3MAV0_MYCBP	Methoxy mycolic acid synthase 4 mmaA4 OS=Mycobacterium bovis (strain BCG / Pasteur 1173P2) OX=410289 GN=mmaA4 PE=4 SV=1	18
44.6	tr|A0A0H3MAD8|A0A0H3MAD8_MYCBP	Aspartate-semialdehyde dehydrogenase OS=Mycobacterium bovis (strain BCG / Pasteur 1173P2) OX=410289 GN=asd PE=3 SV=1	18
47.2	tr|A0A0H3M2Q7|A0A0H3M2Q7_MYCBP	Uncharacterized protein OS=Mycobacterium bovis (strain BCG / Pasteur 1173P2) OX=410289 GN=BCG_0685 PE=4 SV=1	18
58.1	tr|A0A0H3M725|A0A0H3M725_MYCBP	Glycine--tRNA ligase OS=Mycobacterium bovis (strain BCG / Pasteur 1173P2) OX=410289 GN=glyS PE=3 SV=1	17
64.2	tr|A0A0H3MDM9|A0A0H3MDM9_MYCBP	Signal recognition particle protein OS=Mycobacterium bovis (strain BCG / Pasteur 1173P2) OX=410289 GN=ffh PE=3 SV=1	17
52	tr|A0A0H3M8S4|A0A0H3M8S4_MYCBP	Probable NADPH:adrenodoxin oxidoreductase fprA OS=Mycobacterium bovis (strain BCG / Pasteur 1173P2) OX=410289 GN=fprA PE=4 SV=1	17
24.8	tr|A0A0H3MCA7|A0A0H3MCA7_MYCBP	Probable conserved transmembrane protein OS=Mycobacterium bovis (strain BCG / Pasteur 1173P2) OX=410289 GN=BCG_3967 PE=4 SV=1	17
49.5	sp|A1KEU8|MAK_MYCBP	Maltokinase OS=Mycobacterium bovis (strain BCG / Pasteur 1173P2) OX=410289 GN=mak PE=3 SV=1	17
61	tr|A0A0H3M6B2|A0A0H3M6B2_MYCBP	Possible fatty acyl-CoA reductase OS=Mycobacterium bovis (strain BCG / Pasteur 1173P2) OX=410289 GN=BCG_1595 PE=3 SV=1	17
28.7	tr|A0A0H3M629|A0A0H3M629_MYCBP	Uncharacterized protein OS=Mycobacterium bovis (strain BCG / Pasteur 1173P2) OX=410289 GN=BCG_1522 PE=4 SV=1	17
55.6	tr|A0A0H3M8W5|A0A0H3M8W5_MYCBP	Probable acyl-[acyl-carrier protein] desaturase desA1 OS=Mycobacterium bovis (strain BCG / Pasteur 1173P2) OX=410289 GN=desA1 PE=4 SV=1	17
52.4	tr|A0A0H3M8I0|A0A0H3M8I0_MYCBP	Chaperone protein DnaJ OS=Mycobacterium bovis (strain BCG / Pasteur 1173P2) OX=410289 GN=dnaJ2 PE=3 SV=1	17
50.3	tr|A0A0H3M8T4|A0A0H3M8T4_MYCBP	Probable thiosulfate sulfurtransferase cysA3 OS=Mycobacterium bovis (strain BCG / Pasteur 1173P2) OX=410289 GN=cysA3 PE=4 SV=1	17
48.1	sp|A0A0H3M950|PSTS1_MYCBP	Phosphate-binding protein PstS1 OS=Mycobacterium bovis (strain BCG / Pasteur 1173P2) OX=410289 GN=pstS1 PE=1 SV=1	17
47.6	tr|A0A0H3MEZ4|A0A0H3MEZ4_MYCBP	Possible coenzyme F420-dependent oxidoreductase OS=Mycobacterium bovis (strain BCG / Pasteur 1173P2) OX=410289 GN=BCG_3584c PE=4 SV=1	17
53.6	tr|A0A0H3MFE4|A0A0H3MFE4_MYCBP	Putative methanol dehydrogenase transcriptional regulatory protein moxR2 OS=Mycobacterium bovis (strain BCG / Pasteur 1173P2) OX=410289 GN=moxR2 PE=4 SV=1	17
61.4	sp|A1KGJ9|RS8_MYCBP	30S ribosomal protein S8 OS=Mycobacterium bovis (strain BCG / Pasteur 1173P2) OX=410289 GN=rpsH PE=3 SV=1	17
31.5	sp|A1KKJ8|MURD_MYCBP	UDP-N-acetylmuramoylalanine--D-glutamate ligase OS=Mycobacterium bovis (strain BCG / Pasteur 1173P2) OX=410289 GN=murD PE=3 SV=2	17
41.6	sp|A1KGI7|RL22_MYCBP	50S ribosomal protein L22 OS=Mycobacterium bovis (strain BCG / Pasteur 1173P2) OX=410289 GN=rplV PE=3 SV=1	17
53.3	tr|A0A0H3MCE9|A0A0H3MCE9_MYCBP	Possible conserved transmembrane protein OS=Mycobacterium bovis (strain BCG / Pasteur 1173P2) OX=410289 GN=BCG_2368 PE=4 SV=1	16
59.1	tr|A0A0G2Q9I7|A0A0G2Q9I7_MYCBP	3-phosphoshikimate 1-carboxyvinyltransferase OS=Mycobacterium bovis (strain BCG / Pasteur 1173P2) OX=410289 GN=aroA_1 PE=3 SV=1	16
33.9	tr|A0A0H3MG83|A0A0H3MG83_MYCBP	Protein RecA OS=Mycobacterium bovis (strain BCG / Pasteur 1173P2) OX=410289 GN=recA PE=3 SV=1	16
54.2	tr|A0A0H3MB87|A0A0H3MB87_MYCBP	Probable NADH dehydrogenase ndh OS=Mycobacterium bovis (strain BCG / Pasteur 1173P2) OX=410289 GN=ndh PE=4 SV=1	16
68.7	tr|A0A0H3M4V5|A0A0H3M4V5_MYCBP	Probable inosine-5'-monophosphate dehydrogenase guaB1 OS=Mycobacterium bovis (strain BCG / Pasteur 1173P2) OX=410289 GN=guaB1 PE=4 SV=1	16
49.6	tr|A0A0H3MAS8|A0A0H3MAS8_MYCBP	Probable mannose-1-phosphate guanyltransferase manC OS=Mycobacterium bovis (strain BCG / Pasteur 1173P2) OX=410289 GN=manC PE=4 SV=1	16
30.9	tr|A0A0H3MAW3|A0A0H3MAW3_MYCBP	Possible arylsulfatase atsD OS=Mycobacterium bovis (strain BCG / Pasteur 1173P2) OX=410289 GN=atsD PE=4 SV=1	16
40.1	tr|A0A0H3M1L3|A0A0H3M1L3_MYCBP	Probable zinc metalloprotease OS=Mycobacterium bovis (strain BCG / Pasteur 1173P2) OX=410289 GN=BCG_0235c PE=4 SV=1	16
52.9	tr|A0A0H3MF34|A0A0H3MF34_MYCBP	3-oxoacyl-[acyl-carrier protein] synthase 1 kasA OS=Mycobacterium bovis (strain BCG / Pasteur 1173P2) OX=410289 GN=kasA PE=3 SV=1	16
60.9	sp|A1KGC1|RL1_MYCBP	50S ribosomal protein L1 OS=Mycobacterium bovis (strain BCG / Pasteur 1173P2) OX=410289 GN=rplA PE=3 SV=1	16
68.7	tr|A0A0H3M8M8|A0A0H3M8M8_MYCBP	Alkyl hydroperoxide reductase C protein ahpC OS=Mycobacterium bovis (strain BCG / Pasteur 1173P2) OX=410289 GN=ahpC PE=4 SV=1	16
39.1	tr|A0A0H3M116|A0A0H3M116_MYCBP	Probable acetyl-CoA acyltransferase fadA2 OS=Mycobacterium bovis (strain BCG / Pasteur 1173P2) OX=410289 GN=fadA2 PE=3 SV=1	16
35.7	tr|A0A0H3M7G4|A0A0H3M7G4_MYCBP	Dihydroxy-acid dehydratase OS=Mycobacterium bovis (strain BCG / Pasteur 1173P2) OX=410289 GN=ilvD PE=3 SV=1	16
46.2	tr|A0A0H3M5S1|A0A0H3M5S1_MYCBP	Uncharacterized protein OS=Mycobacterium bovis (strain BCG / Pasteur 1173P2) OX=410289 GN=BCG_1871c PE=4 SV=1	16
41.7	tr|A0A0H3MAK1|A0A0H3MAK1_MYCBP	Tryptophan synthase beta chain OS=Mycobacterium bovis (strain BCG / Pasteur 1173P2) OX=410289 GN=trpB PE=3 SV=1	16
45.9	tr|A0A0H3MCW8|A0A0H3MCW8_MYCBP	Probable glutamine-transport transmembrane protein ABC transporter OS=Mycobacterium bovis (strain BCG / Pasteur 1173P2) OX=410289 GN=BCG_2585 PE=4 SV=1	16
44	tr|A0A0H3MCI8|A0A0H3MCI8_MYCBP	Homoserine dehydrogenase OS=Mycobacterium bovis (strain BCG / Pasteur 1173P2) OX=410289 GN=thrA PE=3 SV=1	16
55.4	tr|A0A0H3M8P9|A0A0H3M8P9_MYCBP	Uncharacterized protein OS=Mycobacterium bovis (strain BCG / Pasteur 1173P2) OX=410289 GN=BCG_3100c PE=3 SV=1	16
89.6	tr|A0A0G2Q9G0|A0A0G2Q9G0_MYCBP	Peptidyl-prolyl cis-trans isomerase OS=Mycobacterium bovis (strain BCG / Pasteur 1173P2) OX=410289 GN=ppiA_2 PE=3 SV=1	16
76.5	sp|A1KMQ3|RS16_MYCBP	30S ribosomal protein S16 OS=Mycobacterium bovis (strain BCG / Pasteur 1173P2) OX=410289 GN=rpsP PE=3 SV=1	16
54	sp|A1KLF3|CLPX_MYCBP	ATP-dependent Clp protease ATP-binding subunit ClpX OS=Mycobacterium bovis (strain BCG / Pasteur 1173P2) OX=410289 GN=clpX PE=3 SV=1	15
54.6	sp|A1KMI8|SYP_MYCBP	Proline--tRNA ligase OS=Mycobacterium bovis (strain BCG / Pasteur 1173P2) OX=410289 GN=proS PE=3 SV=1	15
34	tr|A0A0H3MAN7|A0A0H3MAN7_MYCBP	DNA polymerase I OS=Mycobacterium bovis (strain BCG / Pasteur 1173P2) OX=410289 GN=polA PE=3 SV=1	15
52.2	tr|A0A0H3M5J7|A0A0H3M5J7_MYCBP	UDP-N-acetylmuramoyl-L-alanyl-D-glutamate--2,6-diaminopimelate ligase OS=Mycobacterium bovis (strain BCG / Pasteur 1173P2) OX=410289 GN=murE PE=3 SV=1	15
63.8	tr|A0A0H3M7U5|A0A0H3M7U5_MYCBP	Probable daunorubicin-DIM-transport ATP-binding protein ABC transporter drrA OS=Mycobacterium bovis (strain BCG / Pasteur 1173P2) OX=410289 GN=drrA PE=4 SV=1	15
59	sp|A1KIM6|PGK_MYCBP	Phosphoglycerate kinase OS=Mycobacterium bovis (strain BCG / Pasteur 1173P2) OX=410289 GN=pgk PE=3 SV=1	15
47.6	sp|A1KKF8|ARC_MYCBP	Proteasome-associated ATPase OS=Mycobacterium bovis (strain BCG / Pasteur 1173P2) OX=410289 GN=mpa PE=3 SV=1	15
37.5	tr|A0A0H3MAQ2|A0A0H3MAQ2_MYCBP	Galactofuranosyl transferase OS=Mycobacterium bovis (strain BCG / Pasteur 1173P2) OX=410289 GN=BCG_3870c PE=4 SV=1	15
22.4	tr|A0A0H3MCM6|A0A0H3MCM6_MYCBP	Glutamine-dependent NAD(+) synthetase OS=Mycobacterium bovis (strain BCG / Pasteur 1173P2) OX=410289 GN=nadE PE=3 SV=1	15
56.4	tr|A0A0G2Q9E8|A0A0G2Q9E8_MYCBP	Probable chromosome partitioning protein parB OS=Mycobacterium bovis (strain BCG / Pasteur 1173P2) OX=410289 GN=parB_2 PE=3 SV=1	15
50.6	tr|A0A0H3M5Y7|A0A0H3M5Y7_MYCBP	Probable aminotransferase OS=Mycobacterium bovis (strain BCG / Pasteur 1173P2) OX=410289 GN=BCG_2310 PE=4 SV=1	15
37	tr|A0A0H3MA04|A0A0H3MA04_MYCBP	ATP-dependent zinc metalloprotease FtsH OS=Mycobacterium bovis (strain BCG / Pasteur 1173P2) OX=410289 GN=ftsH PE=3 SV=1	15
32.6	tr|A0A0H3M9E6|A0A0H3M9E6_MYCBP	Possible cell division transmembrane protein ftsK OS=Mycobacterium bovis (strain BCG / Pasteur 1173P2) OX=410289 GN=ftsK PE=3 SV=1	15
50.4	tr|A0A0H3M1F9|A0A0H3M1F9_MYCBP	Aldehyde dehydrogenase OS=Mycobacterium bovis (strain BCG / Pasteur 1173P2) OX=410289 GN=BCG_0183 PE=3 SV=1	15
57.4	tr|A0A0H3MDJ3|A0A0H3MDJ3_MYCBP	Uncharacterized protein OS=Mycobacterium bovis (strain BCG / Pasteur 1173P2) OX=410289 GN=BCG_2857c PE=4 SV=1	15
55.9	tr|A0A0H3MD01|A0A0H3MD01_MYCBP	Uncharacterized protein OS=Mycobacterium bovis (strain BCG / Pasteur 1173P2) OX=410289 GN=BCG_1523 PE=4 SV=1	15
39.5	tr|A0A0H3M8B9|A0A0H3M8B9_MYCBP	Possible dioxygenase OS=Mycobacterium bovis (strain BCG / Pasteur 1173P2) OX=410289 GN=BCG_3185c PE=4 SV=1	15
54.2	tr|A0A0H3MFJ9|A0A0H3MFJ9_MYCBP	Probable oxidoreductase (Beta subunit) OS=Mycobacterium bovis (strain BCG / Pasteur 1173P2) OX=410289 GN=BCG_2474c PE=4 SV=1	15
44.2	sp|A1KMY2|LEUC_MYCBP	3-isopropylmalate dehydratase large subunit OS=Mycobacterium bovis (strain BCG / Pasteur 1173P2) OX=410289 GN=leuC PE=3 SV=1	15
40.4	tr|A0A0H3MCL7|A0A0H3MCL7_MYCBP	Alpha-1,4-glucan:maltose-1-phosphate maltosyltransferase OS=Mycobacterium bovis (strain BCG / Pasteur 1173P2) OX=410289 GN=glgE PE=3 SV=1	15
44	sp|A1KH91|PUR9_MYCBP	Bifunctional purine biosynthesis protein PurH OS=Mycobacterium bovis (strain BCG / Pasteur 1173P2) OX=410289 GN=purH PE=3 SV=1	15
64.2	tr|A0A0H3M0V8|A0A0H3M0V8_MYCBP	Possible lysophospholipase OS=Mycobacterium bovis (strain BCG / Pasteur 1173P2) OX=410289 GN=BCG_0220 PE=4 SV=1	15
47.2	tr|A0A0H3M1Q4|A0A0H3M1Q4_MYCBP	Probable succinate dehydrogenase [iron-sulfur subunit] OS=Mycobacterium bovis (strain BCG / Pasteur 1173P2) OX=410289 GN=BCG_0285c PE=4 SV=1	15
24.8	tr|A0A0H3M977|A0A0H3M977_MYCBP	Succinate dehydrogenase flavoprotein subunit OS=Mycobacterium bovis (strain BCG / Pasteur 1173P2) OX=410289 GN=sdhA PE=3 SV=1	15
53.5	sp|A1KGW3|Y883_MYCBP	Putative S-adenosyl-L-methionine-dependent methyltransferase BCG_0883 OS=Mycobacterium bovis (strain BCG / Pasteur 1173P2) OX=410289 GN=BCG_0883 PE=3 SV=1	15
91.5	tr|A0A0H3M7V3|A0A0H3M7V3_MYCBP	Uncharacterized protein OS=Mycobacterium bovis (strain BCG / Pasteur 1173P2) OX=410289 GN=TB18.6 PE=4 SV=1	15
53.9	tr|A0A0H3M655|A0A0H3M655_MYCBP	Uncharacterized protein OS=Mycobacterium bovis (strain BCG / Pasteur 1173P2) OX=410289 GN=BCG_1542 PE=4 SV=1	15
63.7	sp|A1KGI3|RL4_MYCBP	50S ribosomal protein L4 OS=Mycobacterium bovis (strain BCG / Pasteur 1173P2) OX=410289 GN=rplD PE=3 SV=1	15
55.4	tr|A0A0H3M817|A0A0H3M817_MYCBP	Superoxide dismutase [Cu-Zn] OS=Mycobacterium bovis (strain BCG / Pasteur 1173P2) OX=410289 GN=sodC PE=3 SV=1	15
69.8	tr|A0A0H3M9G4|A0A0H3M9G4_MYCBP	Possible conserved lipoprotein lpqE OS=Mycobacterium bovis (strain BCG / Pasteur 1173P2) OX=410289 GN=lpqE PE=4 SV=1	15
41.8	tr|A0A0H3M0Z1|A0A0H3M0Z1_MYCBP	Uncharacterized protein OS=Mycobacterium bovis (strain BCG / Pasteur 1173P2) OX=410289 GN=BCG_0253 PE=4 SV=1	14
17.6	tr|A0A0H3M0P5|A0A0H3M0P5_MYCBP	Probable cation-transporter atpase I ctpI OS=Mycobacterium bovis (strain BCG / Pasteur 1173P2) OX=410289 GN=ctpI PE=4 SV=1	14
43.9	sp|A1KFP5|THIC_MYCBP	Phosphomethylpyrimidine synthase OS=Mycobacterium bovis (strain BCG / Pasteur 1173P2) OX=410289 GN=thiC PE=3 SV=1	14
76.1	tr|A0A0H3M4H7|A0A0H3M4H7_MYCBP	Threonine synthase OS=Mycobacterium bovis (strain BCG / Pasteur 1173P2) OX=410289 GN=thrC PE=3 SV=1	14
39.4	sp|A1KMY6|SYE_MYCBP	Glutamate--tRNA ligase OS=Mycobacterium bovis (strain BCG / Pasteur 1173P2) OX=410289 GN=gltX PE=3 SV=1	14
26.3	tr|A0A0H3M4Z3|A0A0H3M4Z3_MYCBP	Probable methylmalonyl-COA mutase large subunit mutB OS=Mycobacterium bovis (strain BCG / Pasteur 1173P2) OX=410289 GN=mutB PE=4 SV=1	14
24.7	tr|A0A0H3MB60|A0A0H3MB60_MYCBP	Uncharacterized protein OS=Mycobacterium bovis (strain BCG / Pasteur 1173P2) OX=410289 GN=BCG_3471 PE=4 SV=1	14
35.1	sp|A1KPT4|SYK_MYCBP	Lysine--tRNA ligase OS=Mycobacterium bovis (strain BCG / Pasteur 1173P2) OX=410289 GN=lysS PE=3 SV=1	14
22.6	sp|A1KJP4|GCSP_MYCBP	Glycine dehydrogenase (decarboxylating) OS=Mycobacterium bovis (strain BCG / Pasteur 1173P2) OX=410289 GN=gcvP PE=3 SV=1	14
29.9	sp|A1KLW4|SYT_MYCBP	Threonine--tRNA ligase OS=Mycobacterium bovis (strain BCG / Pasteur 1173P2) OX=410289 GN=thrS PE=3 SV=1	14
38.2	tr|A0A0H3M2T2|A0A0H3M2T2_MYCBP	Probable acyl-CoA dehydrogenase fadE8 OS=Mycobacterium bovis (strain BCG / Pasteur 1173P2) OX=410289 GN=fadE8 PE=3 SV=1	14
37.2	tr|A0A0H3M264|A0A0H3M264_MYCBP	Probable lipoprotein aminopeptidase lpqL OS=Mycobacterium bovis (strain BCG / Pasteur 1173P2) OX=410289 GN=lpqL PE=4 SV=1	14
29.6	tr|A0A0H3M9B7|A0A0H3M9B7_MYCBP	RNA polymerase sigma factor SigA OS=Mycobacterium bovis (strain BCG / Pasteur 1173P2) OX=410289 GN=sigA PE=3 SV=1	14
78.8	sp|A1KMY1|LEUD_MYCBP	3-isopropylmalate dehydratase small subunit OS=Mycobacterium bovis (strain BCG / Pasteur 1173P2) OX=410289 GN=leuD PE=3 SV=1	14
74.5	tr|A0A0G2Q9L2|A0A0G2Q9L2_MYCBP	RNA polymerase sigma factor OS=Mycobacterium bovis (strain BCG / Pasteur 1173P2) OX=410289 GN=sigH_2 PE=3 SV=1	14
60.8	sp|A1KG00|GSA_MYCBP	Glutamate-1-semialdehyde 2,1-aminomutase OS=Mycobacterium bovis (strain BCG / Pasteur 1173P2) OX=410289 GN=hemL PE=3 SV=1	14
28.5	tr|A0A0H3MD77|A0A0H3MD77_MYCBP	Possible conserved transmembrane alanine and glycine rich protein OS=Mycobacterium bovis (strain BCG / Pasteur 1173P2) OX=410289 GN=BCG_2734c PE=4 SV=1	14
49	tr|A0A0H3MDY4|A0A0H3MDY4_MYCBP	Uncharacterized protein OS=Mycobacterium bovis (strain BCG / Pasteur 1173P2) OX=410289 GN=BCG_1826 PE=4 SV=1	14
35.2	tr|A0A0G2Q9I5|A0A0G2Q9I5_MYCBP	Possible transferase OS=Mycobacterium bovis (strain BCG / Pasteur 1173P2) OX=410289 GN=BCG_3255c PE=4 SV=1	14
44.2	sp|A1KFU9|HBHA_MYCBP	Heparin-binding hemagglutinin OS=Mycobacterium bovis (strain BCG / Pasteur 1173P2) OX=410289 GN=hbhA PE=1 SV=1	14
57.3	sp|A0A0H3MBL5|PSTS2_MYCBP	Phosphate-binding protein PstS2 OS=Mycobacterium bovis (strain BCG / Pasteur 1173P2) OX=410289 GN=pstS2 PE=1 SV=1	14
55	sp|A1KGK2|RS5_MYCBP	30S ribosomal protein S5 OS=Mycobacterium bovis (strain BCG / Pasteur 1173P2) OX=410289 GN=rpsE PE=3 SV=1	14
73.2	tr|A0A0H3M2E5|A0A0H3M2E5_MYCBP	Single-stranded DNA-binding protein OS=Mycobacterium bovis (strain BCG / Pasteur 1173P2) OX=410289 GN=ssb PE=3 SV=1	14
45.3	sp|A1KPE5|RS11_MYCBP	30S ribosomal protein S11 OS=Mycobacterium bovis (strain BCG / Pasteur 1173P2) OX=410289 GN=rpsK PE=3 SV=1	14
36.7	tr|A0A0H3M5I0|A0A0H3M5I0_MYCBP	Probable fatty-acid-CoA ligase fadD6 OS=Mycobacterium bovis (strain BCG / Pasteur 1173P2) OX=410289 GN=fadD6 PE=4 SV=1	13
29.5	tr|A0A0H3MAF8|A0A0H3MAF8_MYCBP	Serine/threonine-protein kinase pknG OS=Mycobacterium bovis (strain BCG / Pasteur 1173P2) OX=410289 GN=pknG PE=4 SV=1	13
42.6	tr|A0A0H3M4M1|A0A0H3M4M1_MYCBP	Probable acyl-CoA dehydrogenase fadE10 OS=Mycobacterium bovis (strain BCG / Pasteur 1173P2) OX=410289 GN=fadE10 PE=3 SV=1	13
54.1	tr|A0A0H3MES3|A0A0H3MES3_MYCBP	Probable inosine-5'-monophosphate dehydrogenase guaB3 OS=Mycobacterium bovis (strain BCG / Pasteur 1173P2) OX=410289 GN=guaB3 PE=4 SV=1	13
27.4	tr|A0A0H3M7V1|A0A0H3M7V1_MYCBP	Conserved transmembrane transport protein mmpL7 OS=Mycobacterium bovis (strain BCG / Pasteur 1173P2) OX=410289 GN=mmpL7 PE=4 SV=1	13
46.3	tr|A0A0H3M7X8|A0A0H3M7X8_MYCBP	Probable acyl-CoA dehydrogenase fadE7 OS=Mycobacterium bovis (strain BCG / Pasteur 1173P2) OX=410289 GN=fadE7 PE=3 SV=1	13
57.7	tr|A0A0H3M2N0|A0A0H3M2N0_MYCBP	Probable nad(P) transhydrogenase (Subunit alpha) pntAa [first part] OS=Mycobacterium bovis (strain BCG / Pasteur 1173P2) OX=410289 GN=pntAa PE=4 SV=1	13
44.7	tr|A0A0H3M9T1|A0A0H3M9T1_MYCBP	Aspartokinase OS=Mycobacterium bovis (strain BCG / Pasteur 1173P2) OX=410289 GN=ask PE=3 SV=1	13
35.3	tr|A0A0H3MAV4|A0A0H3MAV4_MYCBP	Uncharacterized protein OS=Mycobacterium bovis (strain BCG / Pasteur 1173P2) OX=410289 GN=BCG_0696c PE=4 SV=1	13
30.4	tr|A0A0H3MCX5|A0A0H3MCX5_MYCBP	Aspartate--tRNA(Asp/Asn) ligase OS=Mycobacterium bovis (strain BCG / Pasteur 1173P2) OX=410289 GN=aspS PE=3 SV=1	13
82.2	tr|A0A0H3MDG1|A0A0H3MDG1_MYCBP	Uncharacterized protein OS=Mycobacterium bovis (strain BCG / Pasteur 1173P2) OX=410289 GN=TB15.3 PE=4 SV=1	13
45.5	tr|A0A0H3M9G9|A0A0H3M9G9_MYCBP	Probable cystathionine beta-synthase cbs OS=Mycobacterium bovis (strain BCG / Pasteur 1173P2) OX=410289 GN=cbs PE=4 SV=1	13
38	tr|A0A0H3MAS6|A0A0H3MAS6_MYCBP	Uncharacterized protein OS=Mycobacterium bovis (strain BCG / Pasteur 1173P2) OX=410289 GN=BCG_3880 PE=4 SV=1	13
67.3	tr|A0A0H3M8K1|A0A0H3M8K1_MYCBP	Probable electron transfer flavoprotein (Beta-subunit) fixA OS=Mycobacterium bovis (strain BCG / Pasteur 1173P2) OX=410289 GN=fixA PE=4 SV=1	13
38.7	tr|A0A0H3M3Q9|A0A0H3M3Q9_MYCBP	Methionine--tRNA ligase OS=Mycobacterium bovis (strain BCG / Pasteur 1173P2) OX=410289 GN=metS PE=3 SV=1	13
65.4	sp|A1KGV2|MSHD_MYCBP	Mycothiol acetyltransferase OS=Mycobacterium bovis (strain BCG / Pasteur 1173P2) OX=410289 GN=mshD PE=3 SV=1	13
49.8	tr|A0A0H3M4I7|A0A0H3M4I7_MYCBP	Tyrosine--tRNA ligase OS=Mycobacterium bovis (strain BCG / Pasteur 1173P2) OX=410289 GN=tyrS PE=3 SV=1	13
74.6	tr|A0A0H3MA79|A0A0H3MA79_MYCBP	Probable transcriptional regulatory protein (Probably crp/fnr-family) OS=Mycobacterium bovis (strain BCG / Pasteur 1173P2) OX=410289 GN=BCG_3734 PE=4 SV=1	13
38.6	sp|A1KLC0|PROA_MYCBP	Gamma-glutamyl phosphate reductase OS=Mycobacterium bovis (strain BCG / Pasteur 1173P2) OX=410289 GN=proA PE=3 SV=1	13
40.1	sp|A1KH80|G6PI_MYCBP	Glucose-6-phosphate isomerase OS=Mycobacterium bovis (strain BCG / Pasteur 1173P2) OX=410289 GN=pgi PE=3 SV=1	13
36.7	tr|A0A0H3MGZ4|A0A0H3MGZ4_MYCBP	Ribonucleoside-diphosphate reductase subunit beta OS=Mycobacterium bovis (strain BCG / Pasteur 1173P2) OX=410289 GN=nrdF2 PE=3 SV=1	13
35.7	sp|A1KKQ5|AMPA_MYCBP	Probable cytosol aminopeptidase OS=Mycobacterium bovis (strain BCG / Pasteur 1173P2) OX=410289 GN=pepA PE=3 SV=1	13
55.7	tr|A0A0H3M356|A0A0H3M356_MYCBP	Possible enoyl-CoA hydratase echA9 OS=Mycobacterium bovis (strain BCG / Pasteur 1173P2) OX=410289 GN=echA9 PE=4 SV=1	13
64.4	tr|A0A0H3M8E8|A0A0H3M8E8_MYCBP	Probable lipase/esterase lipN OS=Mycobacterium bovis (strain BCG / Pasteur 1173P2) OX=410289 GN=lipN PE=4 SV=1	13
30.7	tr|A0A0H3MBU7|A0A0H3MBU7_MYCBP	Putative polyketide synthase pks16 OS=Mycobacterium bovis (strain BCG / Pasteur 1173P2) OX=410289 GN=pks16 PE=4 SV=1	13
51	tr|A0A0H3MBB6|A0A0H3MBB6_MYCBP	Probable short-chain type dehydrogenase/reductase OS=Mycobacterium bovis (strain BCG / Pasteur 1173P2) OX=410289 GN=BCG_3549c PE=4 SV=1	13
35.5	tr|A0A0H3MET3|A0A0H3MET3_MYCBP	Alanine racemase OS=Mycobacterium bovis (strain BCG / Pasteur 1173P2) OX=410289 GN=alr PE=3 SV=1	13
41.4	sp|A1KHN9|GLPX_MYCBP	Fructose-1,6-bisphosphatase class 2 OS=Mycobacterium bovis (strain BCG / Pasteur 1173P2) OX=410289 GN=glpX PE=3 SV=2	13
64.5	sp|A1KPE6|RS13_MYCBP	30S ribosomal protein S13 OS=Mycobacterium bovis (strain BCG / Pasteur 1173P2) OX=410289 GN=rpsM PE=3 SV=1	13
54.8	tr|A0A0H3M5K8|A0A0H3M5K8_MYCBP	Uncharacterized protein OS=Mycobacterium bovis (strain BCG / Pasteur 1173P2) OX=410289 GN=BCG_2187c PE=4 SV=1	13
53	tr|A0A0H3M3M2|A0A0H3M3M2_MYCBP	Probable acetyl-CoA acetyltransferase fadA4 OS=Mycobacterium bovis (strain BCG / Pasteur 1173P2) OX=410289 GN=fadA4 PE=3 SV=1	13
49.4	tr|A0A0H3M4Y2|A0A0H3M4Y2_MYCBP	Probable 3-oxoacyl-[acyl-carrier protein] reductase fabG1 OS=Mycobacterium bovis (strain BCG / Pasteur 1173P2) OX=410289 GN=fabG1 PE=4 SV=1	13
42.6	tr|A0A0H3MC16|A0A0H3MC16_MYCBP	Probable glutamine synthetase glnA2 OS=Mycobacterium bovis (strain BCG / Pasteur 1173P2) OX=410289 GN=glnA2 PE=3 SV=1	13
46.7	sp|A1KMU6|PHMT_MYCBP	Phthiotriol/phenolphthiotriol dimycocerosates methyltransferase OS=Mycobacterium bovis (strain BCG / Pasteur 1173P2) OX=410289 GN=BCG_2973 PE=3 SV=1	13
36.4	tr|A0A0H3M823|A0A0H3M823_MYCBP	Aminomethyltransferase OS=Mycobacterium bovis (strain BCG / Pasteur 1173P2) OX=410289 GN=gcvT PE=3 SV=1	13
55	tr|A0A0H3M824|A0A0H3M824_MYCBP	Putative dehydrogenase/reductase OS=Mycobacterium bovis (strain BCG / Pasteur 1173P2) OX=410289 GN=BCG_0478c PE=4 SV=1	13
56	tr|A0A0H3MFU6|A0A0H3MFU6_MYCBP	Superoxide dismutase OS=Mycobacterium bovis (strain BCG / Pasteur 1173P2) OX=410289 GN=sodA PE=3 SV=1	13
34.3	tr|A0A0H3MAR6|A0A0H3MAR6_MYCBP	Probable transcriptional regulatory protein (Possibly arsR-family) OS=Mycobacterium bovis (strain BCG / Pasteur 1173P2) OX=410289 GN=BCG_0621 PE=4 SV=1	13
11	tr|A0A0H3M499|A0A0H3M499_MYCBP	Probable polyketide beta-ketoacyl synthase pks3 OS=Mycobacterium bovis (strain BCG / Pasteur 1173P2) OX=410289 GN=pks3 PE=4 SV=1	13
35.7	tr|A0A0H3M1P1|A0A0H3M1P1_MYCBP	Probable acyl-CoA dehydrogenase fadE4 OS=Mycobacterium bovis (strain BCG / Pasteur 1173P2) OX=410289 GN=fadE4 PE=4 SV=1	12
41.6	tr|A0A0G2Q9F4|A0A0G2Q9F4_MYCBP	Chromosomal replication initiator protein DnaA OS=Mycobacterium bovis (strain BCG / Pasteur 1173P2) OX=410289 GN=dnaA_2 PE=3 SV=1	12
30.9	tr|A0A0H3MAG9|A0A0H3MAG9_MYCBP	Putative conserved atpase OS=Mycobacterium bovis (strain BCG / Pasteur 1173P2) OX=410289 GN=BCG_0474c PE=3 SV=1	12
35.2	tr|A0A0H3M3K7|A0A0H3M3K7_MYCBP	Probable peptidase OS=Mycobacterium bovis (strain BCG / Pasteur 1173P2) OX=410289 GN=BCG_0497c PE=4 SV=1	12
65.1	tr|A0A0H3M7T9|A0A0H3M7T9_MYCBP	Probable fructose-bisphosphate aldolase fba OS=Mycobacterium bovis (strain BCG / Pasteur 1173P2) OX=410289 GN=fba PE=3 SV=1	12
23.4	tr|A0A0H3MAH0|A0A0H3MAH0_MYCBP	Isoleucine--tRNA ligase OS=Mycobacterium bovis (strain BCG / Pasteur 1173P2) OX=410289 GN=ileS PE=3 SV=1	12
48.2	sp|A1KJ27|TRPC_MYCBP	Indole-3-glycerol phosphate synthase OS=Mycobacterium bovis (strain BCG / Pasteur 1173P2) OX=410289 GN=trpC PE=3 SV=1	12
18.3	tr|A0A0H3MCS3|A0A0H3MCS3_MYCBP	Carbamoyl-phosphate synthase large chain OS=Mycobacterium bovis (strain BCG / Pasteur 1173P2) OX=410289 GN=carB PE=3 SV=1	12
40.2	sp|A1KPC8|GLMM_MYCBP	Phosphoglucosamine mutase OS=Mycobacterium bovis (strain BCG / Pasteur 1173P2) OX=410289 GN=glmM PE=3 SV=1	12
35	tr|A0A0H3M6W0|A0A0H3M6W0_MYCBP	Probable conserved membrane protein OS=Mycobacterium bovis (strain BCG / Pasteur 1173P2) OX=410289 GN=BCG_1815 PE=4 SV=1	12
68	sp|A1KGD1|RL10_MYCBP	50S ribosomal protein L10 OS=Mycobacterium bovis (strain BCG / Pasteur 1173P2) OX=410289 GN=rplJ PE=3 SV=1	12
59.6	sp|A1KJ29|TRPA_MYCBP	Tryptophan synthase alpha chain OS=Mycobacterium bovis (strain BCG / Pasteur 1173P2) OX=410289 GN=trpA PE=3 SV=1	12
48	tr|A0A0H3MCR6|A0A0H3MCR6_MYCBP	Probable pyruvate dehydrogenase E1 component (Beta subunit) pdhB OS=Mycobacterium bovis (strain BCG / Pasteur 1173P2) OX=410289 GN=pdhB PE=4 SV=1	12
22.7	tr|A0A0H3M1A4|A0A0H3M1A4_MYCBP	Putative iron-sulfur-binding reductase OS=Mycobacterium bovis (strain BCG / Pasteur 1173P2) OX=410289 GN=BCG_0377c PE=4 SV=1	12
59.9	tr|A0A0H3M8L7|A0A0H3M8L7_MYCBP	Sulfurtransferase OS=Mycobacterium bovis (strain BCG / Pasteur 1173P2) OX=410289 GN=sseA PE=4 SV=1	12
38	tr|A0A0H3MH35|A0A0H3MH35_MYCBP	Uncharacterized protein OS=Mycobacterium bovis (strain BCG / Pasteur 1173P2) OX=410289 GN=BCG_3119c PE=4 SV=1	12
45.9	tr|A0A0H3M4A9|A0A0H3M4A9_MYCBP	Uncharacterized protein OS=Mycobacterium bovis (strain BCG / Pasteur 1173P2) OX=410289 GN=BCG_0780 PE=4 SV=1	12
58.2	tr|A0A0H3MCA1|A0A0H3MCA1_MYCBP	Uncharacterized protein OS=Mycobacterium bovis (strain BCG / Pasteur 1173P2) OX=410289 GN=BCG_1252 PE=4 SV=1	12
34.2	tr|A0A0H3MA76|A0A0H3MA76_MYCBP	Putative integration host factor mihF OS=Mycobacterium bovis (strain BCG / Pasteur 1173P2) OX=410289 GN=mihF PE=4 SV=1	12
42.1	tr|A0A0H3M3W6|A0A0H3M3W6_MYCBP	Probable quinone reductase qor OS=Mycobacterium bovis (strain BCG / Pasteur 1173P2) OX=410289 GN=qor PE=4 SV=1	12
29	sp|A1KIB6|GLGB_MYCBP	1,4-alpha-glucan branching enzyme GlgB OS=Mycobacterium bovis (strain BCG / Pasteur 1173P2) OX=410289 GN=glgB PE=3 SV=1	12
77.7	sp|A1KGK0|RL6_MYCBP	50S ribosomal protein L6 OS=Mycobacterium bovis (strain BCG / Pasteur 1173P2) OX=410289 GN=rplF PE=3 SV=1	12
22.7	tr|A0A0H3M4U0|A0A0H3M4U0_MYCBP	Probable drugs-transport transmembrane ATP-binding protein ABC transporter OS=Mycobacterium bovis (strain BCG / Pasteur 1173P2) OX=410289 GN=BCG_1854c PE=4 SV=1	12
38.3	tr|A1KEI6|A1KEI6_MYCBP	Serine/threonine phosphatase PPP OS=Mycobacterium bovis (strain BCG / Pasteur 1173P2) OX=410289 GN=pstP PE=4 SV=1	12
22.8	tr|A0A0H3MAS9|A0A0H3MAS9_MYCBP	Probable fatty-acid-CoA ligase fadD23 OS=Mycobacterium bovis (strain BCG / Pasteur 1173P2) OX=410289 GN=fadD23 PE=4 SV=1	12
38.1	tr|A0A0H3M3W1|A0A0H3M3W1_MYCBP	Glucose-6-phosphate 1-dehydrogenase OS=Mycobacterium bovis (strain BCG / Pasteur 1173P2) OX=410289 GN=zwf2 PE=3 SV=1	11
29.8	sp|A1KN09|DNLJ_MYCBP	DNA ligase OS=Mycobacterium bovis (strain BCG / Pasteur 1173P2) OX=410289 GN=ligA PE=3 SV=1	11
39	tr|A0A0H3M6I8|A0A0H3M6I8_MYCBP	UDP-N-acetylmuramoyl-tripeptide--D-alanyl-D-alanine ligase OS=Mycobacterium bovis (strain BCG / Pasteur 1173P2) OX=410289 GN=murF PE=3 SV=1	11
50.5	sp|A1KHD9|ARCA_MYCBP	Arginine deiminase OS=Mycobacterium bovis (strain BCG / Pasteur 1173P2) OX=410289 GN=arcA PE=3 SV=1	11
42.3	sp|A1KKE3|PAFA_MYCBP	Pup--protein ligase OS=Mycobacterium bovis (strain BCG / Pasteur 1173P2) OX=410289 GN=pafA PE=3 SV=1	11
26.6	tr|A0A0H3MCY6|A0A0H3MCY6_MYCBP	Probable fatty-acid-CoA ligase fadD9 OS=Mycobacterium bovis (strain BCG / Pasteur 1173P2) OX=410289 GN=fadD9 PE=4 SV=1	11
44.7	tr|A0A0H3MFN0|A0A0H3MFN0_MYCBP	Possible aminotransferase OS=Mycobacterium bovis (strain BCG / Pasteur 1173P2) OX=410289 GN=BCG_3840c PE=4 SV=1	11
35.3	tr|A0A0H3MEB7|A0A0H3MEB7_MYCBP	Uncharacterized protein OS=Mycobacterium bovis (strain BCG / Pasteur 1173P2) OX=410289 GN=BCG_3285c PE=4 SV=1	11
61.2	tr|A0A0H3MAI7|A0A0H3MAI7_MYCBP	Probable 3-hydroxybutyryl-CoA dehydrogenase fadB2 OS=Mycobacterium bovis (strain BCG / Pasteur 1173P2) OX=410289 GN=fadB2 PE=4 SV=1	11
25.5	tr|A0A0H3M9N8|A0A0H3M9N8_MYCBP	Acetyl-coenzyme A synthetase OS=Mycobacterium bovis (strain BCG / Pasteur 1173P2) OX=410289 GN=acs PE=3 SV=1	11
57.1	tr|A0A0H3MDN4|A0A0H3MDN4_MYCBP	Probable catechol-o-methyltransferase OS=Mycobacterium bovis (strain BCG / Pasteur 1173P2) OX=410289 GN=BCG_1741c PE=4 SV=1	11
17.7	tr|A0A0H3MA24|A0A0H3MA24_MYCBP	Integral membrane indolylacetylinositol arabinosyltransferase embC OS=Mycobacterium bovis (strain BCG / Pasteur 1173P2) OX=410289 GN=embC PE=4 SV=1	11
42.4	tr|A0A0H3M2Z1|A0A0H3M2Z1_MYCBP	Probable methylmalonate-semialdehyde dehydrogenase mmsA OS=Mycobacterium bovis (strain BCG / Pasteur 1173P2) OX=410289 GN=mmsA PE=4 SV=1	11
70.8	tr|A0A0H3M851|A0A0H3M851_MYCBP	Uncharacterized protein OS=Mycobacterium bovis (strain BCG / Pasteur 1173P2) OX=410289 GN=BCG_0506 PE=4 SV=1	11
41.6	tr|A0A0H3M755|A0A0H3M755_MYCBP	Probable cytochrome p450 140 CYP140 OS=Mycobacterium bovis (strain BCG / Pasteur 1173P2) OX=410289 GN=cyp140 PE=3 SV=1	11
45.6	tr|A0A0H3MAZ7|A0A0H3MAZ7_MYCBP	Poly(A) polymerase pcnA OS=Mycobacterium bovis (strain BCG / Pasteur 1173P2) OX=410289 GN=pcnA PE=3 SV=1	11
42.8	tr|A0A0H3M3Y5|A0A0H3M3Y5_MYCBP	Probable enoyl-CoA hydratase echA8 OS=Mycobacterium bovis (strain BCG / Pasteur 1173P2) OX=410289 GN=echA8 PE=3 SV=1	11
45.9	tr|A0A0H3M7C2|A0A0H3M7C2_MYCBP	Putative short-chain type dehydrogenase/reductase OS=Mycobacterium bovis (strain BCG / Pasteur 1173P2) OX=410289 GN=BCG_2529 PE=4 SV=1	11
36	tr|A0A0H3M9F4|A0A0H3M9F4_MYCBP	Possible oxidoreductase OS=Mycobacterium bovis (strain BCG / Pasteur 1173P2) OX=410289 GN=BCG_3635c PE=4 SV=1	11
48.5	tr|A0A0H3M8M4|A0A0H3M8M4_MYCBP	Putative ferredoxin reductase OS=Mycobacterium bovis (strain BCG / Pasteur 1173P2) OX=410289 GN=BCG_0737 PE=4 SV=1	11
74.2	tr|A0A0H3ME30|A0A0H3ME30_MYCBP	Possible oxidoreductase OS=Mycobacterium bovis (strain BCG / Pasteur 1173P2) OX=410289 GN=BCG_1892c PE=4 SV=1	11
29.9	tr|A0A0H3M9B4|A0A0H3M9B4_MYCBP	Probable fatty-acid-CoA ligase fadD19 OS=Mycobacterium bovis (strain BCG / Pasteur 1173P2) OX=410289 GN=fadD19 PE=4 SV=1	11
34.1	tr|A0A0H3M569|A0A0H3M569_MYCBP	Anthranilate synthase component 1 OS=Mycobacterium bovis (strain BCG / Pasteur 1173P2) OX=410289 GN=trpE PE=3 SV=1	11
74.6	tr|A0A0H3M991|A0A0H3M991_MYCBP	Possible pterin-4-alpha-carbinolamine dehydratase moaB2 OS=Mycobacterium bovis (strain BCG / Pasteur 1173P2) OX=410289 GN=moaB2 PE=4 SV=1	11
12.2	tr|A0A0H3MFP8|A0A0H3MFP8_MYCBP	Integral membrane indolylacetylinositol arabinosyltransferase embA OS=Mycobacterium bovis (strain BCG / Pasteur 1173P2) OX=410289 GN=embA PE=4 SV=1	11
18.5	tr|A0A0H3MED5|A0A0H3MED5_MYCBP	Probable transmembrane carbonic anhydrase OS=Mycobacterium bovis (strain BCG / Pasteur 1173P2) OX=410289 GN=BCG_3302 PE=4 SV=1	11
58.9	tr|A0A0H3M9G6|A0A0H3M9G6_MYCBP	Cyclopropane-fatty-acyl-phospholipid synthase 1 cmaA1 OS=Mycobacterium bovis (strain BCG / Pasteur 1173P2) OX=410289 GN=cmaA1 PE=4 SV=1	11
56.1	sp|A1KPE2|RL17_MYCBP	50S ribosomal protein L17 OS=Mycobacterium bovis (strain BCG / Pasteur 1173P2) OX=410289 GN=rplQ PE=3 SV=1	11
40.4	sp|A1KGK4|RL15_MYCBP	50S ribosomal protein L15 OS=Mycobacterium bovis (strain BCG / Pasteur 1173P2) OX=410289 GN=rplO PE=3 SV=1	11
43.2	sp|A0A0H3M3S8|LPRG_MYCBP	Lipoarabinomannan carrier protein LprG OS=Mycobacterium bovis (strain BCG / Pasteur 1173P2) OX=410289 GN=lprG PE=1 SV=1	11
42.4	tr|A0A0H3M7X4|A0A0H3M7X4_MYCBP	Probable DNA-binding protein HU homolog hupB OS=Mycobacterium bovis (strain BCG / Pasteur 1173P2) OX=410289 GN=hupB PE=3 SV=1	11
46.7	tr|A0A0H3MFK4|A0A0H3MFK4_MYCBP	ATP-dependent Clp protease proteolytic subunit OS=Mycobacterium bovis (strain BCG / Pasteur 1173P2) OX=410289 GN=clpP2 PE=3 SV=1	11
75	sp|A1KEM1|RS6_MYCBP	30S ribosomal protein S6 OS=Mycobacterium bovis (strain BCG / Pasteur 1173P2) OX=410289 GN=rpsF PE=3 SV=1	11
39.9	tr|A0A0H3MAU5|A0A0H3MAU5_MYCBP	UPF0336 protein BCG_0684 OS=Mycobacterium bovis (strain BCG / Pasteur 1173P2) OX=410289 GN=BCG_0684 PE=3 SV=1	11
24.6	sp|A1KJU9|A85B_MYCBP	Diacylglycerol acyltransferase/mycolyltransferase Ag85B OS=Mycobacterium bovis (strain BCG / Pasteur 1173P2) OX=410289 GN=fbpB PE=3 SV=1	11
67.7	sp|A1KLT2|APT_MYCBP	Adenine phosphoribosyltransferase OS=Mycobacterium bovis (strain BCG / Pasteur 1173P2) OX=410289 GN=apt PE=3 SV=1	10
30.7	tr|A0A0H3MD27|A0A0H3MD27_MYCBP	Probable methylmalonyl-CoA mutase small subunit mutA OS=Mycobacterium bovis (strain BCG / Pasteur 1173P2) OX=410289 GN=mutA PE=4 SV=1	10
32.8	sp|A1KJB5|PYRG_MYCBP	CTP synthase OS=Mycobacterium bovis (strain BCG / Pasteur 1173P2) OX=410289 GN=pyrG PE=3 SV=1	10
41	tr|A0A0H3MAE7|A0A0H3MAE7_MYCBP	Possible fatty acid synthase OS=Mycobacterium bovis (strain BCG / Pasteur 1173P2) OX=410289 GN=BCG_3780 PE=4 SV=1	10
51	tr|A0A0H3M5J5|A0A0H3M5J5_MYCBP	Iron-sulfur cluster carrier protein OS=Mycobacterium bovis (strain BCG / Pasteur 1173P2) OX=410289 GN=mrp PE=3 SV=1	10
23.6	tr|A0A0H3M2Y2|A0A0H3M2Y2_MYCBP	Probable 5-oxoprolinase oplA OS=Mycobacterium bovis (strain BCG / Pasteur 1173P2) OX=410289 GN=oplA PE=4 SV=1	10
36.6	tr|A0A0H3M854|A0A0H3M854_MYCBP	Uncharacterized protein OS=Mycobacterium bovis (strain BCG / Pasteur 1173P2) OX=410289 GN=BCG_3116 PE=4 SV=1	10
36.5	tr|A0A0H3M9U1|A0A0H3M9U1_MYCBP	DNA polymerase III subunit gamma/tau OS=Mycobacterium bovis (strain BCG / Pasteur 1173P2) OX=410289 GN=dnaZX PE=3 SV=1	10
38.6	tr|A0A0H3M1M2|A0A0H3M1M2_MYCBP	Probable transcriptional regulatory protein OS=Mycobacterium bovis (strain BCG / Pasteur 1173P2) OX=410289 GN=BCG_0505c PE=4 SV=1	10
51.6	tr|A0A0H3M4R1|A0A0H3M4R1_MYCBP	Riboflavin biosynthesis protein RibD OS=Mycobacterium bovis (strain BCG / Pasteur 1173P2) OX=410289 GN=ribG PE=3 SV=1	10
29	tr|A0A0H3ME32|A0A0H3ME32_MYCBP	NADH-quinone oxidoreductase subunit F OS=Mycobacterium bovis (strain BCG / Pasteur 1173P2) OX=410289 GN=nuoF PE=3 SV=1	10
44.9	tr|A0A0H3MA40|A0A0H3MA40_MYCBP	UDP-galactopyranose mutase glf OS=Mycobacterium bovis (strain BCG / Pasteur 1173P2) OX=410289 GN=glf PE=4 SV=1	10
45.2	tr|A0A0H3M5G3|A0A0H3M5G3_MYCBP	Uncharacterized protein OS=Mycobacterium bovis (strain BCG / Pasteur 1173P2) OX=410289 GN=BCG_2129c PE=4 SV=1	10
36.1	tr|A0A0H3M9R5|A0A0H3M9R5_MYCBP	Glycerol kinase OS=Mycobacterium bovis (strain BCG / Pasteur 1173P2) OX=410289 GN=glpK PE=3 SV=1	10
25.9	tr|A0A0H3MEK6|A0A0H3MEK6_MYCBP	Probable cobalamin biosynthesis protein CobN OS=Mycobacterium bovis (strain BCG / Pasteur 1173P2) OX=410289 GN=cobN PE=4 SV=1	10
52.2	tr|A0A0H3M751|A0A0H3M751_MYCBP	Uncharacterized protein OS=Mycobacterium bovis (strain BCG / Pasteur 1173P2) OX=410289 GN=TB39.8 PE=4 SV=1	10
39	sp|A1KMM4|RLMN_MYCBP	Probable dual-specificity RNA methyltransferase RlmN OS=Mycobacterium bovis (strain BCG / Pasteur 1173P2) OX=410289 GN=rlmN PE=3 SV=1	10
39.1	sp|A1KP90|Y3469_MYCBP	Putative S-adenosyl-L-methionine-dependent methyltransferase BCG_3469 OS=Mycobacterium bovis (strain BCG / Pasteur 1173P2) OX=410289 GN=BCG_3469 PE=3 SV=3	10
40.7	sp|A1KNE4|NUOD_MYCBP	NADH-quinone oxidoreductase subunit D OS=Mycobacterium bovis (strain BCG / Pasteur 1173P2) OX=410289 GN=nuoD PE=3 SV=1	10
38.2	tr|A0A0H3M6H3|A0A0H3M6H3_MYCBP	Probable oxidoreductase OS=Mycobacterium bovis (strain BCG / Pasteur 1173P2) OX=410289 GN=BCG_2146c PE=3 SV=1	10
58.2	tr|A0A0H3M0V2|A0A0H3M0V2_MYCBP	Probable conserved MCE associated membrane protein OS=Mycobacterium bovis (strain BCG / Pasteur 1173P2) OX=410289 GN=BCG_0215 PE=4 SV=1	10
27.5	tr|A0A0H3M3J7|A0A0H3M3J7_MYCBP	Multifunctional fusion protein OS=Mycobacterium bovis (strain BCG / Pasteur 1173P2) OX=410289 GN=cysN PE=3 SV=1	10
46.2	tr|A0A0H3MB97|A0A0H3MB97_MYCBP	dTDP-glucose 4,6-dehydratase OS=Mycobacterium bovis (strain BCG / Pasteur 1173P2) OX=410289 GN=rmlB1 PE=3 SV=1	10
57.5	sp|A1KIL0|Y1482_MYCBP	Nucleotide-binding protein BCG_1482 OS=Mycobacterium bovis (strain BCG / Pasteur 1173P2) OX=410289 GN=BCG_1482 PE=3 SV=1	10
26.4	tr|A0A0H3M9V1|A0A0H3M9V1_MYCBP	Probable amidase amic OS=Mycobacterium bovis (strain BCG / Pasteur 1173P2) OX=410289 GN=amiC PE=3 SV=1	10
36.9	tr|A0A0H3MF01|A0A0H3MF01_MYCBP	Probable transmembrane cytochrome C oxidase (Subunit ii) ctaC OS=Mycobacterium bovis (strain BCG / Pasteur 1173P2) OX=410289 GN=ctaC PE=4 SV=1	10
63.9	tr|A0A0H3MEW0|A0A0H3MEW0_MYCBP	Uncharacterized protein OS=Mycobacterium bovis (strain BCG / Pasteur 1173P2) OX=410289 GN=TB16.3 PE=4 SV=1	10
30.9	tr|A0A0H3MC67|A0A0H3MC67_MYCBP	Probable dehydrogenase OS=Mycobacterium bovis (strain BCG / Pasteur 1173P2) OX=410289 GN=BCG_2295 PE=4 SV=1	10
24.9	tr|A0A0H3MCX2|A0A0H3MCX2_MYCBP	Conserved hypothetical alanine and leucine rich protein OS=Mycobacterium bovis (strain BCG / Pasteur 1173P2) OX=410289 GN=BCG_2590 PE=4 SV=1	10
61.9	sp|A1KEW6|Y182_MYCBP	Putative S-adenosyl-L-methionine-dependent methyltransferase BCG_0182 OS=Mycobacterium bovis (strain BCG / Pasteur 1173P2) OX=410289 GN=BCG_0182 PE=3 SV=1	10
39.9	tr|A0A0H3M6S0|A0A0H3M6S0_MYCBP	Possible short-chain dehydrogenase EphD OS=Mycobacterium bovis (strain BCG / Pasteur 1173P2) OX=410289 GN=ephD PE=4 SV=1	10
27.9	sp|A1KN06|GATA_MYCBP	Glutamyl-tRNA(Gln) amidotransferase subunit A OS=Mycobacterium bovis (strain BCG / Pasteur 1173P2) OX=410289 GN=gatA PE=3 SV=1	10
47.1	tr|A0A0H3MBM0|A0A0H3MBM0_MYCBP	UDP-glucose 4-epimerase galE1 OS=Mycobacterium bovis (strain BCG / Pasteur 1173P2) OX=410289 GN=galE1 PE=4 SV=1	10
43.6	tr|A0A0H3MBD0|A0A0H3MBD0_MYCBP	Phosphoserine aminotransferase OS=Mycobacterium bovis (strain BCG / Pasteur 1173P2) OX=410289 GN=serC PE=3 SV=1	10
34.5	tr|A0A0H3MBA2|A0A0H3MBA2_MYCBP	Possible acyl-CoA thiolase fadA OS=Mycobacterium bovis (strain BCG / Pasteur 1173P2) OX=410289 GN=fadA PE=3 SV=1	10
26.5	tr|A0A0H3MBU0|A0A0H3MBU0_MYCBP	Uncharacterized protein OS=Mycobacterium bovis (strain BCG / Pasteur 1173P2) OX=410289 GN=BCG_1063 PE=4 SV=1	10
40.2	tr|A0A0G2Q9N9|A0A0G2Q9N9_MYCBP	Putative hydrolase OS=Mycobacterium bovis (strain BCG / Pasteur 1173P2) OX=410289 GN=BCG_0021 PE=4 SV=1	10
46.4	tr|A0A0H3M4R4|A0A0H3M4R4_MYCBP	Putative short-chain type dehydrogenase/reductase OS=Mycobacterium bovis (strain BCG / Pasteur 1173P2) OX=410289 GN=BCG_0979c PE=4 SV=1	10
45.2	sp|A1KGI6|RS19_MYCBP	30S ribosomal protein S19 OS=Mycobacterium bovis (strain BCG / Pasteur 1173P2) OX=410289 GN=rpsS PE=3 SV=1	10
47.7	tr|A0A0H3MD11|A0A0H3MD11_MYCBP	Possible enoyl-CoA hydratase echA12 OS=Mycobacterium bovis (strain BCG / Pasteur 1173P2) OX=410289 GN=echA12 PE=3 SV=1	10
34.3	sp|A1KMV3|RNMT_MYCBP	Rhamnosyl O-methyltransferase OS=Mycobacterium bovis (strain BCG / Pasteur 1173P2) OX=410289 GN=BCG_2980c PE=3 SV=1	10
40.5	sp|A1KKG4|HIS1_MYCBP	ATP phosphoribosyltransferase OS=Mycobacterium bovis (strain BCG / Pasteur 1173P2) OX=410289 GN=hisG PE=3 SV=1	10
33.9	tr|A0A0H3M1V9|A0A0H3M1V9_MYCBP	Uncharacterized protein OS=Mycobacterium bovis (strain BCG / Pasteur 1173P2) OX=410289 GN=BCG_0322 PE=4 SV=1	10
28.7	tr|A0A0H3M7Y0|A0A0H3M7Y0_MYCBP	Probable conserved lipoprotein lppY OS=Mycobacterium bovis (strain BCG / Pasteur 1173P2) OX=410289 GN=lppY PE=4 SV=1	10
27.6	tr|A0A0H3M7R0|A0A0H3M7R0_MYCBP	Possible beta-1,3-glucanase OS=Mycobacterium bovis (strain BCG / Pasteur 1173P2) OX=410289 GN=BCG_0355 PE=4 SV=1	10
18.6	tr|A0A0H3MBV2|A0A0H3MBV2_MYCBP	Transcription-repair-coupling factor OS=Mycobacterium bovis (strain BCG / Pasteur 1173P2) OX=410289 GN=mfd PE=3 SV=1	9
24.3	sp|A0A0H3M5A8|PPMNT_MYCBP	Bifunctional apolipoprotein N-acyltransferase/polyprenol monophosphomannose synthase OS=Mycobacterium bovis (strain BCG / Pasteur 1173P2) OX=410289 GN=lnt PE=1 SV=1	9
42.1	tr|A0A0H3MCA9|A0A0H3MCA9_MYCBP	Probable succinyl-diaminopimelate desuccinylase dapE OS=Mycobacterium bovis (strain BCG / Pasteur 1173P2) OX=410289 GN=dapE PE=4 SV=1	9
31.7	tr|A0A0H3MC97|A0A0H3MC97_MYCBP	Probable fatty-acid--CoA ligase fadD21 OS=Mycobacterium bovis (strain BCG / Pasteur 1173P2) OX=410289 GN=fadD21 PE=4 SV=1	9
38.4	tr|A0A0H3M8U9|A0A0H3M8U9_MYCBP	Probable pyruvate dehydrogenase E1 component (Alpha subunit) pdhA OS=Mycobacterium bovis (strain BCG / Pasteur 1173P2) OX=410289 GN=pdhA PE=4 SV=1	9
24.7	tr|A0A0H3M920|A0A0H3M920_MYCBP	Probable monooxygenase OS=Mycobacterium bovis (strain BCG / Pasteur 1173P2) OX=410289 GN=BCG_0944 PE=4 SV=1	9
62.8	tr|A0A0H3MG35|A0A0H3MG35_MYCBP	Uncharacterized protein OS=Mycobacterium bovis (strain BCG / Pasteur 1173P2) OX=410289 GN=BCG_2689c PE=4 SV=1	9
24.8	tr|A0A0H3M5P9|A0A0H3M5P9_MYCBP	Diaminopimelate decarboxylase OS=Mycobacterium bovis (strain BCG / Pasteur 1173P2) OX=410289 GN=lysA PE=3 SV=1	9
44.8	tr|A0A0H3M9X4|A0A0H3M9X4_MYCBP	Putative oxidoreductase OS=Mycobacterium bovis (strain BCG / Pasteur 1173P2) OX=410289 GN=BCG_0197 PE=4 SV=1	9
41.4	tr|A0A0H3M867|A0A0H3M867_MYCBP	Possible transcriptional regulatory protein OS=Mycobacterium bovis (strain BCG / Pasteur 1173P2) OX=410289 GN=BCG_2276c PE=4 SV=1	9
28.8	tr|A0A0H3M564|A0A0H3M564_MYCBP	Histidinol dehydrogenase OS=Mycobacterium bovis (strain BCG / Pasteur 1173P2) OX=410289 GN=hisD PE=3 SV=1	9
57.2	tr|A0A0H3M9V3|A0A0H3M9V3_MYCBP	Possible mycobactin utilization protein viuB OS=Mycobacterium bovis (strain BCG / Pasteur 1173P2) OX=410289 GN=viuB PE=4 SV=1	9
22.7	tr|A0A0H3MDU1|A0A0H3MDU1_MYCBP	Probable conserved transmembrane ATP-binding protein ABC transporter OS=Mycobacterium bovis (strain BCG / Pasteur 1173P2) OX=410289 GN=BCG_1786 PE=4 SV=1	9
40.9	tr|A0A0H3MB63|A0A0H3MB63_MYCBP	Phosphoribosylformylglycinamidine cyclo-ligase OS=Mycobacterium bovis (strain BCG / Pasteur 1173P2) OX=410289 GN=purM PE=3 SV=1	9
39.2	tr|A0A0H3M3C7|A0A0H3M3C7_MYCBP	O-succinylhomoserine sulfhydrylase OS=Mycobacterium bovis (strain BCG / Pasteur 1173P2) OX=410289 GN=metZ PE=3 SV=1	9
40.3	tr|A0A0H3M8F6|A0A0H3M8F6_MYCBP	Probable molybdenum cofactor biosynthesis protein moeB1 OS=Mycobacterium bovis (strain BCG / Pasteur 1173P2) OX=410289 GN=moeB1 PE=4 SV=1	9
49.8	sp|A1KJ19|HIS4_MYCBP	Phosphoribosyl isomerase A OS=Mycobacterium bovis (strain BCG / Pasteur 1173P2) OX=410289 GN=priA PE=3 SV=1	9
41.8	tr|A0A0H3M102|A0A0H3M102_MYCBP	Probable conserved membrane protein OS=Mycobacterium bovis (strain BCG / Pasteur 1173P2) OX=410289 GN=BCG_0264c PE=4 SV=1	9
43	tr|A0A0H3MFS5|A0A0H3MFS5_MYCBP	Putative cytoplasmic peptidase pepQ OS=Mycobacterium bovis (strain BCG / Pasteur 1173P2) OX=410289 GN=pepQ PE=4 SV=1	9
51.1	tr|A0A0H3M864|A0A0H3M864_MYCBP	Putative cell division ATP-binding protein ftsE OS=Mycobacterium bovis (strain BCG / Pasteur 1173P2) OX=410289 GN=ftsE PE=4 SV=1	9
29.6	tr|A0A0H3MF17|A0A0H3MF17_MYCBP	Probable exported protease OS=Mycobacterium bovis (strain BCG / Pasteur 1173P2) OX=410289 GN=BCG_2241c PE=4 SV=1	9
14.2	tr|A0A0H3M5L3|A0A0H3M5L3_MYCBP	Uncharacterized protein OS=Mycobacterium bovis (strain BCG / Pasteur 1173P2) OX=410289 GN=BCG_1311c PE=4 SV=1	9
36.8	tr|A0A0H3MA85|A0A0H3MA85_MYCBP	Probable anion transporter atpase OS=Mycobacterium bovis (strain BCG / Pasteur 1173P2) OX=410289 GN=BCG_3739 PE=4 SV=1	9
39.5	tr|A0A0H3MHM7|A0A0H3MHM7_MYCBP	Uncharacterized protein OS=Mycobacterium bovis (strain BCG / Pasteur 1173P2) OX=410289 GN=BCG_3376 PE=4 SV=1	9
32.8	tr|A0A0H3M862|A0A0H3M862_MYCBP	Probable aldehyde dehydrogenase aldC OS=Mycobacterium bovis (strain BCG / Pasteur 1173P2) OX=410289 GN=aldC PE=3 SV=1	9
37.5	tr|A0A0H3M717|A0A0H3M717_MYCBP	Possible oxidoreductase OS=Mycobacterium bovis (strain BCG / Pasteur 1173P2) OX=410289 GN=BCG_1891c PE=4 SV=1	9
74.8	sp|A1KPC9|RS9_MYCBP	30S ribosomal protein S9 OS=Mycobacterium bovis (strain BCG / Pasteur 1173P2) OX=410289 GN=rpsI PE=3 SV=1	9
26.2	tr|A0A0H3MHD1|A0A0H3MHD1_MYCBP	Possible transmembrane cation transporter OS=Mycobacterium bovis (strain BCG / Pasteur 1173P2) OX=410289 GN=BCG_3225c PE=4 SV=1	9
22.1	tr|A0A0H3M5V5|A0A0H3M5V5_MYCBP	Possible flavoprotein OS=Mycobacterium bovis (strain BCG / Pasteur 1173P2) OX=410289 GN=BCG_2269 PE=4 SV=1	9
31.6	sp|A1KPR6|SYC_MYCBP	Cysteine--tRNA ligase OS=Mycobacterium bovis (strain BCG / Pasteur 1173P2) OX=410289 GN=cysS PE=3 SV=1	9
24.4	tr|A0A0H3MFV3|A0A0H3MFV3_MYCBP	Uncharacterized protein OS=Mycobacterium bovis (strain BCG / Pasteur 1173P2) OX=410289 GN=BCG_2587 PE=4 SV=1	9
33	sp|A1KGY5|KDC_MYCBP	Alpha-keto-acid decarboxylase OS=Mycobacterium bovis (strain BCG / Pasteur 1173P2) OX=410289 GN=kdc PE=3 SV=1	9
26.3	tr|A0A0H3M7B7|A0A0H3M7B7_MYCBP	Probable fatty-acid-CoA ligase fadD7 OS=Mycobacterium bovis (strain BCG / Pasteur 1173P2) OX=410289 GN=fadD7 PE=4 SV=1	9
55.8	tr|A0A0H3M796|A0A0H3M796_MYCBP	Uncharacterized protein OS=Mycobacterium bovis (strain BCG / Pasteur 1173P2) OX=410289 GN=BCG_0121 PE=4 SV=1	9
40.5	sp|A1KJ71|ARGB_MYCBP	Acetylglutamate kinase OS=Mycobacterium bovis (strain BCG / Pasteur 1173P2) OX=410289 GN=argB PE=3 SV=1	9
29.5	tr|A0A0H3M2W3|A0A0H3M2W3_MYCBP	Probable serine protease OS=Mycobacterium bovis (strain BCG / Pasteur 1173P2) OX=410289 GN=BCG_1038 PE=4 SV=1	9
41.2	tr|A0A0H3MC09|A0A0H3MC09_MYCBP	Putative oxidoreductase OS=Mycobacterium bovis (strain BCG / Pasteur 1173P2) OX=410289 GN=BCG_3852 PE=4 SV=1	9
31.6	tr|A0A0H3M2C1|A0A0H3M2C1_MYCBP	Transmembrane serine/threonine-protein kinase A pknA OS=Mycobacterium bovis (strain BCG / Pasteur 1173P2) OX=410289 GN=pknA PE=4 SV=1	9
31.1	tr|A0A0H3MAQ9|A0A0H3MAQ9_MYCBP	Diacylglycerol O-acyltransferase OS=Mycobacterium bovis (strain BCG / Pasteur 1173P2) OX=410289 GN=BCG_3263c PE=3 SV=1	9
52.3	tr|A0A0H3MER4|A0A0H3MER4_MYCBP	Probable hydrolase OS=Mycobacterium bovis (strain BCG / Pasteur 1173P2) OX=410289 GN=BCG_3470 PE=4 SV=1	9
37.7	tr|A0A0H3M316|A0A0H3M316_MYCBP	Adenylosuccinate lyase OS=Mycobacterium bovis (strain BCG / Pasteur 1173P2) OX=410289 GN=purB PE=3 SV=1	9
51.5	tr|A0A0H3M791|A0A0H3M791_MYCBP	ATP-dependent Clp protease proteolytic subunit OS=Mycobacterium bovis (strain BCG / Pasteur 1173P2) OX=410289 GN=clpP1 PE=3 SV=1	9
46.6	tr|A0A0H3M3Y3|A0A0H3M3Y3_MYCBP	Uncharacterized protein OS=Mycobacterium bovis (strain BCG / Pasteur 1173P2) OX=410289 GN=BCG_0625c PE=4 SV=1	9
48.4	tr|A0A0H3M1M7|A0A0H3M1M7_MYCBP	Mycolic acid synthase pcaA OS=Mycobacterium bovis (strain BCG / Pasteur 1173P2) OX=410289 GN=pcaA PE=4 SV=1	9
35.2	sp|A1KNE3|NUOC_MYCBP	NADH-quinone oxidoreductase subunit C OS=Mycobacterium bovis (strain BCG / Pasteur 1173P2) OX=410289 GN=nuoC PE=3 SV=1	9
37	tr|A0A0H3M4A7|A0A0H3M4A7_MYCBP	Probable fatty-acid-CoA ligase fadD36 OS=Mycobacterium bovis (strain BCG / Pasteur 1173P2) OX=410289 GN=fadD36 PE=4 SV=1	9
40.7	tr|A0A0H3MBD5|A0A0H3MBD5_MYCBP	Possible oxidoreductase fadB5 OS=Mycobacterium bovis (strain BCG / Pasteur 1173P2) OX=410289 GN=fadB5 PE=4 SV=1	9
62.3	tr|A0A0H3MDQ0|A0A0H3MDQ0_MYCBP	Uncharacterized protein OS=Mycobacterium bovis (strain BCG / Pasteur 1173P2) OX=410289 GN=BCG_2970c PE=4 SV=1	9
49.5	sp|A1KIL2|WHIA_MYCBP	Putative sporulation transcription regulator WhiA OS=Mycobacterium bovis (strain BCG / Pasteur 1173P2) OX=410289 GN=whiA PE=3 SV=1	9
35.5	tr|A0A0H3M5X8|A0A0H3M5X8_MYCBP	Probable esterase LipM OS=Mycobacterium bovis (strain BCG / Pasteur 1173P2) OX=410289 GN=lipM PE=4 SV=1	9
61.6	tr|A0A0H3MA81|A0A0H3MA81_MYCBP	Probable lipase lipH OS=Mycobacterium bovis (strain BCG / Pasteur 1173P2) OX=410289 GN=lipI PE=4 SV=1	9
51.7	sp|A1KID0|RNPH_MYCBP	Ribonuclease PH OS=Mycobacterium bovis (strain BCG / Pasteur 1173P2) OX=410289 GN=rph PE=3 SV=1	9
41.6	tr|A0A0H3M6T0|A0A0H3M6T0_MYCBP	Probable conserved membrane protein OS=Mycobacterium bovis (strain BCG / Pasteur 1173P2) OX=410289 GN=BCG_2634c PE=4 SV=1	9
17.4	sp|A1KMV6|RNTF_MYCBP	PGL/p-HBAD biosynthesis rhamnosyltransferase OS=Mycobacterium bovis (strain BCG / Pasteur 1173P2) OX=410289 GN=BCG_2983c PE=3 SV=1	9
38.4	sp|A1KGK7|Y776_MYCBP	Putative S-adenosyl-L-methionine-dependent methyltransferase BCG_0776c OS=Mycobacterium bovis (strain BCG / Pasteur 1173P2) OX=410289 GN=BCG_0776c PE=3 SV=1	9
39.4	sp|A1KM58|LEXA_MYCBP	LexA repressor OS=Mycobacterium bovis (strain BCG / Pasteur 1173P2) OX=410289 GN=lexA PE=3 SV=2	9
25.4	tr|A0A0H3M7G5|A0A0H3M7G5_MYCBP	Probable lipid-transfer protein ltp1 OS=Mycobacterium bovis (strain BCG / Pasteur 1173P2) OX=410289 GN=ltp1 PE=3 SV=1	9
27.7	tr|A0A0H3M8I4|A0A0H3M8I4_MYCBP	ATP-dependent 6-phosphofructokinase OS=Mycobacterium bovis (strain BCG / Pasteur 1173P2) OX=410289 GN=pfkA PE=3 SV=1	9
60.1	sp|A1KGI9|RL16_MYCBP	50S ribosomal protein L16 OS=Mycobacterium bovis (strain BCG / Pasteur 1173P2) OX=410289 GN=rplP PE=3 SV=1	9
47.6	sp|A1KEM3|RS181_MYCBP	30S ribosomal protein S18 1 OS=Mycobacterium bovis (strain BCG / Pasteur 1173P2) OX=410289 GN=rpsR1 PE=3 SV=1	9
42.1	sp|A1KJ69|ARGC_MYCBP	N-acetyl-gamma-glutamyl-phosphate reductase OS=Mycobacterium bovis (strain BCG / Pasteur 1173P2) OX=410289 GN=argC PE=3 SV=1	8
39.1	tr|A0A0H3MC07|A0A0H3MC07_MYCBP	Branched-chain-amino-acid aminotransferase OS=Mycobacterium bovis (strain BCG / Pasteur 1173P2) OX=410289 GN=ilvE PE=3 SV=1	8
36.8	sp|A1KF54|GABD1_MYCBP	Succinate-semialdehyde dehydrogenase [NADP(+)] 1 OS=Mycobacterium bovis (strain BCG / Pasteur 1173P2) OX=410289 GN=gabD1 PE=3 SV=2	8
55	tr|A0A0H3MFP0|A0A0H3MFP0_MYCBP	Probable citrate (Pro-3s)-lyase (Beta subunit) OS=Mycobacterium bovis (strain BCG / Pasteur 1173P2) OX=410289 GN=citE PE=3 SV=1	8
43.2	tr|A0A0H3MGI9|A0A0H3MGI9_MYCBP	Transcription termination/antitermination protein NusA OS=Mycobacterium bovis (strain BCG / Pasteur 1173P2) OX=410289 GN=nusA PE=3 SV=1	8
56.9	sp|A1KMY9|LEU3_MYCBP	3-isopropylmalate dehydrogenase OS=Mycobacterium bovis (strain BCG / Pasteur 1173P2) OX=410289 GN=leuB PE=3 SV=1	8
20.6	tr|A0A0H3MA00|A0A0H3MA00_MYCBP	Probable oligopeptide-transport ATP-binding protein ABC transporter oppD OS=Mycobacterium bovis (strain BCG / Pasteur 1173P2) OX=410289 GN=oppD PE=3 SV=1	8
34	tr|A0A0H3M4V4|A0A0H3M4V4_MYCBP	Possible magnesium chelatase OS=Mycobacterium bovis (strain BCG / Pasteur 1173P2) OX=410289 GN=BCG_1012 PE=4 SV=1	8
18.9	tr|A0A0H3MFD4|A0A0H3MFD4_MYCBP	Probable bifunctional membrane-associated penicillin-binding protein 1A/1B ponA2 OS=Mycobacterium bovis (strain BCG / Pasteur 1173P2) OX=410289 GN=ponA2 PE=4 SV=1	8
40.5	tr|A0A0H3MH46|A0A0H3MH46_MYCBP	Peptide chain release factor 2 OS=Mycobacterium bovis (strain BCG / Pasteur 1173P2) OX=410289 GN=prfB PE=3 SV=1	8
40	sp|A1KJ16|HIS8_MYCBP	Histidinol-phosphate aminotransferase OS=Mycobacterium bovis (strain BCG / Pasteur 1173P2) OX=410289 GN=hisC PE=3 SV=1	8
48.6	tr|A0A0H3M2Z6|A0A0H3M2Z6_MYCBP	Possible two component system response transcriptional positive regulator phoP OS=Mycobacterium bovis (strain BCG / Pasteur 1173P2) OX=410289 GN=phoP PE=4 SV=1	8
36.6	tr|A0A0H3M454|A0A0H3M454_MYCBP	Transcription termination/antitermination protein NusG OS=Mycobacterium bovis (strain BCG / Pasteur 1173P2) OX=410289 GN=nusG PE=3 SV=1	8
35.5	tr|A0A0H3M155|A0A0H3M155_MYCBP	Possible conserved membrane protein OS=Mycobacterium bovis (strain BCG / Pasteur 1173P2) OX=410289 GN=BCG_0323 PE=4 SV=1	8
28.1	tr|A0A0H3MFH1|A0A0H3MFH1_MYCBP	Uncharacterized protein OS=Mycobacterium bovis (strain BCG / Pasteur 1173P2) OX=410289 GN=BCG_2427c PE=4 SV=1	8
27.9	tr|A0A0H3M4F2|A0A0H3M4F2_MYCBP	UvrABC system protein B OS=Mycobacterium bovis (strain BCG / Pasteur 1173P2) OX=410289 GN=uvrB PE=3 SV=1	8
29.6	sp|A1KMJ5|MQO_MYCBP	Probable malate:quinone oxidoreductase OS=Mycobacterium bovis (strain BCG / Pasteur 1173P2) OX=410289 GN=mqo PE=3 SV=1	8
19.6	tr|A0A0H3MCU8|A0A0H3MCU8_MYCBP	Probable amino acid decarboxylase OS=Mycobacterium bovis (strain BCG / Pasteur 1173P2) OX=410289 GN=BCG_2553c PE=4 SV=1	8
45.6	tr|A0A0H3M828|A0A0H3M828_MYCBP	Probable conserved transmembrane protein OS=Mycobacterium bovis (strain BCG / Pasteur 1173P2) OX=410289 GN=BCG_2235 PE=4 SV=1	8
43.5	tr|A0A0H3MC11|A0A0H3MC11_MYCBP	Uncharacterized protein OS=Mycobacterium bovis (strain BCG / Pasteur 1173P2) OX=410289 GN=BCG_2232 PE=4 SV=1	8
36.5	tr|A0A0H3M936|A0A0H3M936_MYCBP	dTDP-4-dehydrorhamnose reductase OS=Mycobacterium bovis (strain BCG / Pasteur 1173P2) OX=410289 GN=rmld PE=3 SV=1	8
35	tr|A0A0H3MJ74|A0A0H3MJ74_MYCBP	Putative short-chain type dehydrogenase/reductase OS=Mycobacterium bovis (strain BCG / Pasteur 1173P2) OX=410289 GN=BCG_3853 PE=4 SV=1	8
43	sp|A1KQH3|PHEA_MYCBP	Prephenate dehydratase OS=Mycobacterium bovis (strain BCG / Pasteur 1173P2) OX=410289 GN=pheA PE=3 SV=1	8
52.5	tr|A0A0G2Q9K0|A0A0G2Q9K0_MYCBP	Phosphate-specific transport system accessory protein PhoU OS=Mycobacterium bovis (strain BCG / Pasteur 1173P2) OX=410289 GN=phoY1_1 PE=3 SV=1	8
50.3	sp|A1KMM6|RRF_MYCBP	Ribosome-recycling factor OS=Mycobacterium bovis (strain BCG / Pasteur 1173P2) OX=410289 GN=frr PE=3 SV=1	8
38.4	tr|A0A0H3M2R3|A0A0H3M2R3_MYCBP	Divalent cation-transport integral membrane protein mntH OS=Mycobacterium bovis (strain BCG / Pasteur 1173P2) OX=410289 GN=BCG_0977c PE=4 SV=1	8
44.7	tr|A0A0H3M7P0|A0A0H3M7P0_MYCBP	Protoporphyrinogen oxidase OS=Mycobacterium bovis (strain BCG / Pasteur 1173P2) OX=410289 GN=hemY PE=3 SV=1	8
24.3	tr|A0A0H3MAA5|A0A0H3MAA5_MYCBP	Probable phosphoglucomutase pgmA OS=Mycobacterium bovis (strain BCG / Pasteur 1173P2) OX=410289 GN=pgmA PE=3 SV=1	8
39.7	sp|A1KMX5|DDL_MYCBP	D-alanine--D-alanine ligase OS=Mycobacterium bovis (strain BCG / Pasteur 1173P2) OX=410289 GN=ddl PE=3 SV=1	8
44.2	tr|A0A0H3MEV5|A0A0H3MEV5_MYCBP	Uncharacterized protein OS=Mycobacterium bovis (strain BCG / Pasteur 1173P2) OX=410289 GN=BCG_3528 PE=4 SV=1	8
22.2	sp|A1KJE8|GABD2_MYCBP	Putative succinate-semialdehyde dehydrogenase [NADP(+)] 2 OS=Mycobacterium bovis (strain BCG / Pasteur 1173P2) OX=410289 GN=gabD2 PE=3 SV=1	8
16.6	tr|A0A0H3M746|A0A0H3M746_MYCBP	Transmembrane serine/threonine-protein kinase B pknB OS=Mycobacterium bovis (strain BCG / Pasteur 1173P2) OX=410289 GN=pknB PE=4 SV=1	8
53.3	tr|A0A0H3M6Y1|A0A0H3M6Y1_MYCBP	Probable dehydrogenase OS=Mycobacterium bovis (strain BCG / Pasteur 1173P2) OX=410289 GN=BCG_1846c PE=4 SV=1	8
65.4	tr|A0A0H3M9V8|A0A0H3M9V8_MYCBP	Uncharacterized protein OS=Mycobacterium bovis (strain BCG / Pasteur 1173P2) OX=410289 GN=BCG_2922c PE=4 SV=1	8
49.4	tr|A0A0H3M7K7|A0A0H3M7K7_MYCBP	Probable enoyl-CoA hydratase echa16 OS=Mycobacterium bovis (strain BCG / Pasteur 1173P2) OX=410289 GN=echA16 PE=4 SV=1	8
40.1	tr|A0A0H3M8L8|A0A0H3M8L8_MYCBP	Probable FeIII-dicitrate-binding periplasmic lipoprotein fecB OS=Mycobacterium bovis (strain BCG / Pasteur 1173P2) OX=410289 GN=fecB PE=4 SV=1	8
37.9	tr|A0A0H3MDN2|A0A0H3MDN2_MYCBP	Signal recognition particle receptor FtsY OS=Mycobacterium bovis (strain BCG / Pasteur 1173P2) OX=410289 GN=ftsY PE=3 SV=1	8
38.3	tr|A0A0H3M400|A0A0H3M400_MYCBP	Enoyl-[acyl-carrier-protein] reductase [NADH] OS=Mycobacterium bovis (strain BCG / Pasteur 1173P2) OX=410289 GN=inhA PE=3 SV=1	8
23.6	sp|A1KHF6|GLMU_MYCBP	Bifunctional protein GlmU OS=Mycobacterium bovis (strain BCG / Pasteur 1173P2) OX=410289 GN=glmU PE=3 SV=1	8
85	tr|A0A0H3MAT3|A0A0H3MAT3_MYCBP	Uncharacterized protein OS=Mycobacterium bovis (strain BCG / Pasteur 1173P2) OX=410289 GN=BCG_3298 PE=4 SV=1	8
57.2	tr|A0A0H3M9N1|A0A0H3M9N1_MYCBP	Probable short-chain type dehydrogenase/reductase OS=Mycobacterium bovis (strain BCG / Pasteur 1173P2) OX=410289 GN=BCG_1206 PE=3 SV=1	8
64.9	tr|A0A0H3M7M8|A0A0H3M7M8_MYCBP	Uncharacterized protein OS=Mycobacterium bovis (strain BCG / Pasteur 1173P2) OX=410289 GN=BCG_2080c PE=4 SV=1	8
32.2	tr|A0A0H3M8Z6|A0A0H3M8Z6_MYCBP	Uncharacterized protein OS=Mycobacterium bovis (strain BCG / Pasteur 1173P2) OX=410289 GN=BCG_3231c PE=4 SV=1	8
43.4	tr|A0A0H3M8L2|A0A0H3M8L2_MYCBP	Uncharacterized protein OS=Mycobacterium bovis (strain BCG / Pasteur 1173P2) OX=410289 GN=BCG_3062c PE=4 SV=1	8
37.8	tr|A0A0H3M8I6|A0A0H3M8I6_MYCBP	Probable mannose-6-phosphate isomerase manA OS=Mycobacterium bovis (strain BCG / Pasteur 1173P2) OX=410289 GN=manA PE=3 SV=1	8
48.5	sp|A1KKF3|PSB_MYCBP	Proteasome subunit beta OS=Mycobacterium bovis (strain BCG / Pasteur 1173P2) OX=410289 GN=prcB PE=3 SV=1	8
37.4	tr|A0A0H3M2A5|A0A0H3M2A5_MYCBP	Uncharacterized protein OS=Mycobacterium bovis (strain BCG / Pasteur 1173P2) OX=410289 GN=BCG_0504c PE=4 SV=1	8
92	tr|A0A0H3M4H2|A0A0H3M4H2_MYCBP	Uncharacterized protein OS=Mycobacterium bovis (strain BCG / Pasteur 1173P2) OX=410289 GN=sseC2 PE=4 SV=1	8
23.9	tr|A0A0H3M6M5|A0A0H3M6M5_MYCBP	Probable Ubiquinol-cytochrome C reductase QcrB (Cytochrome B subunit) OS=Mycobacterium bovis (strain BCG / Pasteur 1173P2) OX=410289 GN=qcrB PE=4 SV=1	8
24.5	tr|A0A0H3M9N6|A0A0H3M9N6_MYCBP	Glucanase OS=Mycobacterium bovis (strain BCG / Pasteur 1173P2) OX=410289 GN=celA1 PE=3 SV=1	8
24	tr|A0A0H3M857|A0A0H3M857_MYCBP	Probable mycothiol reductase mtr OS=Mycobacterium bovis (strain BCG / Pasteur 1173P2) OX=410289 GN=mtr PE=3 SV=1	8
59.8	sp|A1KFW3|GPMA_MYCBP	2,3-bisphosphoglycerate-dependent phosphoglycerate mutase OS=Mycobacterium bovis (strain BCG / Pasteur 1173P2) OX=410289 GN=gpmA PE=3 SV=1	7
42.2	tr|A0A0H3M893|A0A0H3M893_MYCBP	Putative two component sensor histidine kinase senX3 OS=Mycobacterium bovis (strain BCG / Pasteur 1173P2) OX=410289 GN=senX3 PE=4 SV=1	7
32.7	tr|A0A0H3MDF4|A0A0H3MDF4_MYCBP	Dephospho-CoA kinase OS=Mycobacterium bovis (strain BCG / Pasteur 1173P2) OX=410289 GN=coaE PE=3 SV=1	7
18.1	tr|A0A0H3ME77|A0A0H3ME77_MYCBP	DNA helicase OS=Mycobacterium bovis (strain BCG / Pasteur 1173P2) OX=410289 GN=UvrD2 PE=3 SV=1	7
26.6	tr|A0A0H3MB40|A0A0H3MB40_MYCBP	Uncharacterized protein OS=Mycobacterium bovis (strain BCG / Pasteur 1173P2) OX=410289 GN=BCG_1829 PE=4 SV=1	7
34.1	tr|A0A0H3M703|A0A0H3M703_MYCBP	Uncharacterized protein OS=Mycobacterium bovis (strain BCG / Pasteur 1173P2) OX=410289 GN=BCG_2335c PE=4 SV=1	7
41.6	sp|A1KHE8|RSMA_MYCBP	Ribosomal RNA small subunit methyltransferase A OS=Mycobacterium bovis (strain BCG / Pasteur 1173P2) OX=410289 GN=rsmA PE=3 SV=1	7
26.8	tr|A0A0H3MCD2|A0A0H3MCD2_MYCBP	Putative transmembrane ATP-binding protein ABC transporter OS=Mycobacterium bovis (strain BCG / Pasteur 1173P2) OX=410289 GN=BCG_2347c PE=4 SV=1	7
33.1	tr|A0A0H3MIA2|A0A0H3MIA2_MYCBP	Probable short-chain type dehydrogenase/reductase OS=Mycobacterium bovis (strain BCG / Pasteur 1173P2) OX=410289 GN=BCG_3566c PE=3 SV=1	7
47.2	tr|A0A0H3M3I9|A0A0H3M3I9_MYCBP	Putative lipoprotein lprC OS=Mycobacterium bovis (strain BCG / Pasteur 1173P2) OX=410289 GN=lprC PE=4 SV=1	7
19.4	sp|A1KPH5|OTSA_MYCBP	Trehalose-6-phosphate synthase OS=Mycobacterium bovis (strain BCG / Pasteur 1173P2) OX=410289 GN=otsA PE=3 SV=1	7
37.2	tr|A0A0H3M899|A0A0H3M899_MYCBP	Probable NADPH quinone oxidoreductase fadB4 OS=Mycobacterium bovis (strain BCG / Pasteur 1173P2) OX=410289 GN=fadB4 PE=4 SV=1	7
45.2	tr|A0A0H3MFF9|A0A0H3MFF9_MYCBP	Probable sulfate-binding lipoprotein subI OS=Mycobacterium bovis (strain BCG / Pasteur 1173P2) OX=410289 GN=subI PE=4 SV=1	7
44.1	tr|A0A0G2Q9H2|A0A0G2Q9H2_MYCBP	Probable isochorismate synthase entC OS=Mycobacterium bovis (strain BCG / Pasteur 1173P2) OX=410289 GN=entC_1 PE=4 SV=1	7
11.7	tr|A0A0H3MFE2|A0A0H3MFE2_MYCBP	Peptide synthetase mbtE OS=Mycobacterium bovis (strain BCG / Pasteur 1173P2) OX=410289 GN=mbtE PE=4 SV=1	7
16.1	tr|A0A0H3M2Y8|A0A0H3M2Y8_MYCBP	Probable acyl-CoA dehydrogenase fadE6 OS=Mycobacterium bovis (strain BCG / Pasteur 1173P2) OX=410289 GN=fadE6 PE=4 SV=1	7
43.6	tr|A0A0H3M8Z8|A0A0H3M8Z8_MYCBP	Probable glutamine-transport ATP-binding protein ABC transporter glnQ OS=Mycobacterium bovis (strain BCG / Pasteur 1173P2) OX=410289 GN=glnQ PE=4 SV=1	7
25.8	tr|A0A0H3M926|A0A0H3M926_MYCBP	Probable cholesterol oxidase choD OS=Mycobacterium bovis (strain BCG / Pasteur 1173P2) OX=410289 GN=choD PE=4 SV=1	7
21.8	tr|A0A0H3M5S8|A0A0H3M5S8_MYCBP	Bifunctional glutamine synthetase adenylyltransferase/adenylyl-removing enzyme OS=Mycobacterium bovis (strain BCG / Pasteur 1173P2) OX=410289 GN=glnE PE=3 SV=1	7
30.2	tr|A0A0H3MG70|A0A0H3MG70_MYCBP	Possible hydrolase OS=Mycobacterium bovis (strain BCG / Pasteur 1173P2) OX=410289 GN=BCG_2728 PE=4 SV=1	7
30	tr|A0A0H3MB48|A0A0H3MB48_MYCBP	Uncharacterized protein OS=Mycobacterium bovis (strain BCG / Pasteur 1173P2) OX=410289 GN=BCG_0844c PE=4 SV=1	7
29.1	tr|A0A0H3M380|A0A0H3M380_MYCBP	Chaperone protein DnaJ OS=Mycobacterium bovis (strain BCG / Pasteur 1173P2) OX=410289 GN=dnaJ1 PE=3 SV=1	7
55.1	tr|A0A0H3M4P8|A0A0H3M4P8_MYCBP	Uncharacterized protein OS=Mycobacterium bovis (strain BCG / Pasteur 1173P2) OX=410289 GN=BCG_1813 PE=4 SV=1	7
18.1	tr|A0A0H3M4E5|A0A0H3M4E5_MYCBP	Probable protease II ptrB (Oligopeptidase B) OS=Mycobacterium bovis (strain BCG / Pasteur 1173P2) OX=410289 GN=ptrB PE=4 SV=1	7
40.7	tr|A0A0H3M8B1|A0A0H3M8B1_MYCBP	Cyclopropane-fatty-acyl-phospholipid synthase 2 cmaA2 OS=Mycobacterium bovis (strain BCG / Pasteur 1173P2) OX=410289 GN=cmaA2 PE=4 SV=1	7
34.4	tr|A0A0H3M362|A0A0H3M362_MYCBP	Mycothiol S-conjugate amidase OS=Mycobacterium bovis (strain BCG / Pasteur 1173P2) OX=410289 GN=mca PE=3 SV=1	7
61.1	sp|A1KMP8|RL19_MYCBP	50S ribosomal protein L19 OS=Mycobacterium bovis (strain BCG / Pasteur 1173P2) OX=410289 GN=rplS PE=3 SV=1	7
23.2	tr|A0A0H3M2S0|A0A0H3M2S0_MYCBP	Dioxygenase OS=Mycobacterium bovis (strain BCG / Pasteur 1173P2) OX=410289 GN=BCG_0703 PE=3 SV=1	7
22.1	tr|A0A0H3M3B6|A0A0H3M3B6_MYCBP	Possible GTP-binding translation elongation factor typA OS=Mycobacterium bovis (strain BCG / Pasteur 1173P2) OX=410289 GN=typA PE=4 SV=1	7
53.1	tr|A0A0H3MEQ5|A0A0H3MEQ5_MYCBP	Possible dehydrogenase OS=Mycobacterium bovis (strain BCG / Pasteur 1173P2) OX=410289 GN=BCG_3458c PE=4 SV=1	7
34.1	sp|A1KPS2|DISA_MYCBP	DNA integrity scanning protein DisA OS=Mycobacterium bovis (strain BCG / Pasteur 1173P2) OX=410289 GN=disA PE=3 SV=1	7
37.3	tr|A0A0H3M9J3|A0A0H3M9J3_MYCBP	Uncharacterized protein OS=Mycobacterium bovis (strain BCG / Pasteur 1173P2) OX=410289 GN=BCG_3685c PE=4 SV=1	7
50.2	tr|A0A0H3MD55|A0A0H3MD55_MYCBP	TRK system potassium uptake protein ceoB OS=Mycobacterium bovis (strain BCG / Pasteur 1173P2) OX=410289 GN=ceoB PE=4 SV=1	7
20.6	tr|A0A0G2Q9K8|A0A0G2Q9K8_MYCBP	Probable two component sensor kinase OS=Mycobacterium bovis (strain BCG / Pasteur 1173P2) OX=410289 GN=BCG_3247c PE=4 SV=1	7
34.3	tr|A0A0H3M345|A0A0H3M345_MYCBP	Uncharacterized protein OS=Mycobacterium bovis (strain BCG / Pasteur 1173P2) OX=410289 GN=BCG_1114 PE=4 SV=1	7
19.6	tr|A0A0H3M1H2|A0A0H3M1H2_MYCBP	NAD(P) transhydrogenase subunit beta OS=Mycobacterium bovis (strain BCG / Pasteur 1173P2) OX=410289 GN=pntB PE=3 SV=1	7
21.8	tr|A0A0H3MC74|A0A0H3MC74_MYCBP	Diacylglycerol O-acyltransferase OS=Mycobacterium bovis (strain BCG / Pasteur 1173P2) OX=410289 GN=BCG_2300 PE=3 SV=1	7
44.3	tr|A0A0H3M8W1|A0A0H3M8W1_MYCBP	Transcriptional regulatory protein OS=Mycobacterium bovis (strain BCG / Pasteur 1173P2) OX=410289 GN=BCG_0870 PE=4 SV=1	7
38.8	tr|A0A0H3MA26|A0A0H3MA26_MYCBP	UDP-N-acetylglucosamine 1-carboxyvinyltransferase OS=Mycobacterium bovis (strain BCG / Pasteur 1173P2) OX=410289 GN=murA PE=3 SV=1	7
42.8	tr|A0A0H3M3R5|A0A0H3M3R5_MYCBP	50S ribosomal protein L25 OS=Mycobacterium bovis (strain BCG / Pasteur 1173P2) OX=410289 GN=rplY PE=3 SV=1	7
40.4	tr|A0A0H3MB66|A0A0H3MB66_MYCBP	Probable Acetolactate synthase ilvG (Acetohydroxy-acid synthase)(ALS) OS=Mycobacterium bovis (strain BCG / Pasteur 1173P2) OX=410289 GN=ilvG PE=3 SV=1	7
18.4	tr|A0A0H3MFA8|A0A0H3MFA8_MYCBP	Probable [NAD] dependent malate oxidoreductase mez OS=Mycobacterium bovis (strain BCG / Pasteur 1173P2) OX=410289 GN=mez PE=3 SV=1	7
41.4	tr|A0A0H3MC70|A0A0H3MC70_MYCBP	Probable enoyl-CoA hydratase echA11 OS=Mycobacterium bovis (strain BCG / Pasteur 1173P2) OX=410289 GN=echA11 PE=4 SV=1	7
25.3	tr|A0A0G2Q9M3|A0A0G2Q9M3_MYCBP	Probable piperideine-6-carboxilic acid dehydrogenase pcd OS=Mycobacterium bovis (strain BCG / Pasteur 1173P2) OX=410289 GN=pcd_2 PE=3 SV=1	7
31.2	tr|A0A0H3MEK0|A0A0H3MEK0_MYCBP	Uncharacterized protein OS=Mycobacterium bovis (strain BCG / Pasteur 1173P2) OX=410289 GN=BCG_2073 PE=4 SV=1	7
42.5	sp|A1KGL2|Y781_MYCBP	Putative S-adenosyl-L-methionine-dependent methyltransferase BCG_0781c OS=Mycobacterium bovis (strain BCG / Pasteur 1173P2) OX=410289 GN=BCG_0781c PE=3 SV=1	7
33.1	tr|A0A0H3M6Y9|A0A0H3M6Y9_MYCBP	Uncharacterized protein OS=Mycobacterium bovis (strain BCG / Pasteur 1173P2) OX=410289 GN=BCG_2314 PE=4 SV=1	7
41.3	tr|A0A0H3MB94|A0A0H3MB94_MYCBP	Probable short-chain type dehydrogenase OS=Mycobacterium bovis (strain BCG / Pasteur 1173P2) OX=410289 GN=BCG_1901c PE=3 SV=1	7
25.6	tr|A0A0H3MJ36|A0A0H3MJ36_MYCBP	Possible acyl-CoA dehydrogenase fadE36 OS=Mycobacterium bovis (strain BCG / Pasteur 1173P2) OX=410289 GN=fadE36 PE=4 SV=1	7
36.3	tr|A0A0H3M763|A0A0H3M763_MYCBP	Probable phosphoglycerate mutase OS=Mycobacterium bovis (strain BCG / Pasteur 1173P2) OX=410289 GN=BCG_2435c PE=3 SV=1	7
23.6	sp|A1KQG9|SYS_MYCBP	Serine--tRNA ligase OS=Mycobacterium bovis (strain BCG / Pasteur 1173P2) OX=410289 GN=serS PE=3 SV=1	7
56.8	tr|A0A0H3M9Y6|A0A0H3M9Y6_MYCBP	Putative transcription factor OS=Mycobacterium bovis (strain BCG / Pasteur 1173P2) OX=410289 GN=BCG_3648c PE=4 SV=1	7
45.4	sp|A1KEM4|RL9_MYCBP	50S ribosomal protein L9 OS=Mycobacterium bovis (strain BCG / Pasteur 1173P2) OX=410289 GN=rplI PE=3 SV=1	7
25.3	tr|A0A0H3MJ06|A0A0H3MJ06_MYCBP	Diacylglycerol O-acyltransferase OS=Mycobacterium bovis (strain BCG / Pasteur 1173P2) OX=410289 GN=BCG_3794c PE=3 SV=1	7
43.9	tr|A0A0H3MGS5|A0A0H3MGS5_MYCBP	Possible conserved membrane or secreted protein OS=Mycobacterium bovis (strain BCG / Pasteur 1173P2) OX=410289 GN=BCG_2990c PE=4 SV=1	7
46.4	tr|A0A0H3MDR6|A0A0H3MDR6_MYCBP	Probable transcriptional regulatory protein OS=Mycobacterium bovis (strain BCG / Pasteur 1173P2) OX=410289 GN=BCG_3010 PE=4 SV=1	7
79.6	tr|A0A0H3MBV5|A0A0H3MBV5_MYCBP	Uncharacterized protein OS=Mycobacterium bovis (strain BCG / Pasteur 1173P2) OX=410289 GN=BCG_3778c PE=4 SV=1	7
24.2	tr|A0A0H3M1Z4|A0A0H3M1Z4_MYCBP	Probable aspartate aminotransferase aspC OS=Mycobacterium bovis (strain BCG / Pasteur 1173P2) OX=410289 GN=aspC PE=4 SV=1	7
56	tr|A0A0H3MA31|A0A0H3MA31_MYCBP	Probable acetolactate synthase (Small subunit) ilvN OS=Mycobacterium bovis (strain BCG / Pasteur 1173P2) OX=410289 GN=ilvN PE=4 SV=1	7
30.9	tr|A0A0H3M9T2|A0A0H3M9T2_MYCBP	Methionine aminopeptidase OS=Mycobacterium bovis (strain BCG / Pasteur 1173P2) OX=410289 GN=mapB PE=3 SV=1	7
34.2	tr|A0A0H3M322|A0A0H3M322_MYCBP	Uncharacterized protein OS=Mycobacterium bovis (strain BCG / Pasteur 1173P2) OX=410289 GN=BCG_0835 PE=4 SV=1	7
39.4	tr|A0A0G2Q9H1|A0A0G2Q9H1_MYCBP	Possible phosphoglycerate mutase gpm2 OS=Mycobacterium bovis (strain BCG / Pasteur 1173P2) OX=410289 GN=gpm2_1 PE=4 SV=1	7
40.3	sp|A1KLU1|RUVA_MYCBP	Holliday junction ATP-dependent DNA helicase RuvA OS=Mycobacterium bovis (strain BCG / Pasteur 1173P2) OX=410289 GN=ruvA PE=3 SV=1	7
14.6	tr|A0A0H3MDX9|A0A0H3MDX9_MYCBP	Possible hydrolase OS=Mycobacterium bovis (strain BCG / Pasteur 1173P2) OX=410289 GN=BCG_3102 PE=4 SV=1	7
34.4	sp|A1KL64|HRCA_MYCBP	Heat-inducible transcription repressor HrcA OS=Mycobacterium bovis (strain BCG / Pasteur 1173P2) OX=410289 GN=hrcA PE=3 SV=1	7
30.2	tr|A0A0H3MAC8|A0A0H3MAC8_MYCBP	Possible conserved transmembrane protein OS=Mycobacterium bovis (strain BCG / Pasteur 1173P2) OX=410289 GN=BCG_3129c PE=4 SV=1	7
59.2	tr|A0A0H3MCT9|A0A0H3MCT9_MYCBP	Probable bacterioferritin comigratory protein bcp OS=Mycobacterium bovis (strain BCG / Pasteur 1173P2) OX=410289 GN=bcp PE=4 SV=1	7
29.5	tr|A0A0H3M3S0|A0A0H3M3S0_MYCBP	Pyrroline-5-carboxylate reductase OS=Mycobacterium bovis (strain BCG / Pasteur 1173P2) OX=410289 GN=proC PE=3 SV=1	7
40.2	sp|A1KGJ5|RL14_MYCBP	50S ribosomal protein L14 OS=Mycobacterium bovis (strain BCG / Pasteur 1173P2) OX=410289 GN=rplN PE=3 SV=1	7
52.4	tr|A0A0H3M228|A0A0H3M228_MYCBP	UPF0336 protein BCG_0686 OS=Mycobacterium bovis (strain BCG / Pasteur 1173P2) OX=410289 GN=BCG_0686 PE=3 SV=1	7
55.2	tr|A0A0H3M2V9|A0A0H3M2V9_MYCBP	30S ribosomal protein S17 OS=Mycobacterium bovis (strain BCG / Pasteur 1173P2) OX=410289 GN=rpsQ PE=3 SV=1	7
47.2	tr|A0A0H3M9R0|A0A0H3M9R0_MYCBP	Probable ferredoxin fdxC OS=Mycobacterium bovis (strain BCG / Pasteur 1173P2) OX=410289 GN=fdxC PE=4 SV=1	7
37.7	sp|A1KGK1|RL18_MYCBP	50S ribosomal protein L18 OS=Mycobacterium bovis (strain BCG / Pasteur 1173P2) OX=410289 GN=rplR PE=3 SV=1	7
18.3	sp|A1KMT4|PAPA5_MYCBP	Phthiocerol/phthiodiolone dimycocerosyl transferase OS=Mycobacterium bovis (strain BCG / Pasteur 1173P2) OX=410289 GN=papA5 PE=3 SV=1	7
52.6	tr|A0A0H3M797|A0A0H3M797_MYCBP	Uncharacterized protein OS=Mycobacterium bovis (strain BCG / Pasteur 1173P2) OX=410289 GN=BCG_1958c PE=4 SV=1	7
13.7	tr|A0A0H3M7E1|A0A0H3M7E1_MYCBP	Uncharacterized protein OS=Mycobacterium bovis (strain BCG / Pasteur 1173P2) OX=410289 GN=TB18.5 PE=4 SV=1	7
30.3	tr|A0A0H3M6R4|A0A0H3M6R4_MYCBP	4-aminobutyrate aminotransferase gabT OS=Mycobacterium bovis (strain BCG / Pasteur 1173P2) OX=410289 GN=gabT PE=3 SV=1	6
44.7	sp|A1KFA4|Y321_MYCBP	Putative S-adenosyl-L-methionine-dependent methyltransferase BCG_0321 OS=Mycobacterium bovis (strain BCG / Pasteur 1173P2) OX=410289 GN=BCG_0321 PE=3 SV=1	6
53.7	tr|A0A0H3M1B0|A0A0H3M1B0_MYCBP	Probable bifunctional mta/sah nucleosidase mtn OS=Mycobacterium bovis (strain BCG / Pasteur 1173P2) OX=410289 GN=mtn PE=4 SV=1	6
45.5	tr|A0A0H3M8L4|A0A0H3M8L4_MYCBP	Uncharacterized protein OS=Mycobacterium bovis (strain BCG / Pasteur 1173P2) OX=410289 GN=BCG_2426c PE=4 SV=1	6
45.5	tr|A0A0H3M632|A0A0H3M632_MYCBP	Cysteine synthase OS=Mycobacterium bovis (strain BCG / Pasteur 1173P2) OX=410289 GN=cysK1 PE=3 SV=1	6
60.5	tr|A0A0H3MBA3|A0A0H3MBA3_MYCBP	Uncharacterized protein OS=Mycobacterium bovis (strain BCG / Pasteur 1173P2) OX=410289 GN=BCG_1911 PE=4 SV=1	6
72.2	tr|A0A0H3MHE5|A0A0H3MHE5_MYCBP	Uncharacterized protein OS=Mycobacterium bovis (strain BCG / Pasteur 1173P2) OX=410289 GN=TB9.4 PE=4 SV=1	6
31.8	tr|A0A0H3MFM6|A0A0H3MFM6_MYCBP	Diacylglycerol O-acyltransferase OS=Mycobacterium bovis (strain BCG / Pasteur 1173P2) OX=410289 GN=BCG_2502c PE=3 SV=1	6
43.6	tr|A0A0H3MC38|A0A0H3MC38_MYCBP	Putative acyltransferase OS=Mycobacterium bovis (strain BCG / Pasteur 1173P2) OX=410289 GN=BCG_3878c PE=4 SV=1	6
31.1	sp|A1KIK4|RIBBA_MYCBP	Riboflavin biosynthesis protein RibBA OS=Mycobacterium bovis (strain BCG / Pasteur 1173P2) OX=410289 GN=ribBA PE=3 SV=1	6
47.6	sp|A1KL82|CYSH_MYCBP	Phosphoadenosine phosphosulfate reductase OS=Mycobacterium bovis (strain BCG / Pasteur 1173P2) OX=410289 GN=cysH PE=3 SV=1	6
23.1	tr|A0A0H3M1V8|A0A0H3M1V8_MYCBP	Possible cytochrome p450 135b1 cyp135B1 OS=Mycobacterium bovis (strain BCG / Pasteur 1173P2) OX=410289 GN=cyp135B1 PE=3 SV=1	6
24.7	sp|A1KJ76|ARLY_MYCBP	Argininosuccinate lyase OS=Mycobacterium bovis (strain BCG / Pasteur 1173P2) OX=410289 GN=argH PE=3 SV=1	6
36.4	sp|A1KLN7|AROC_MYCBP	Chorismate synthase OS=Mycobacterium bovis (strain BCG / Pasteur 1173P2) OX=410289 GN=aroC PE=3 SV=1	6
33.4	tr|A0A0H3M5F4|A0A0H3M5F4_MYCBP	Aminotransferase OS=Mycobacterium bovis (strain BCG / Pasteur 1173P2) OX=410289 GN=BCG_1241 PE=3 SV=1	6
25.1	sp|A1KKH3|MSHC_MYCBP	L-cysteine:1D-myo-inositol 2-amino-2-deoxy-alpha-D-glucopyranoside ligase OS=Mycobacterium bovis (strain BCG / Pasteur 1173P2) OX=410289 GN=mshC PE=3 SV=1	6
30.4	sp|A1KLV6|PDXS_MYCBP	Pyridoxal 5'-phosphate synthase subunit PdxS OS=Mycobacterium bovis (strain BCG / Pasteur 1173P2) OX=410289 GN=pdxS PE=3 SV=1	6
25	tr|A0A0H3M839|A0A0H3M839_MYCBP	Uncharacterized protein OS=Mycobacterium bovis (strain BCG / Pasteur 1173P2) OX=410289 GN=BCG_2246c PE=4 SV=1	6
24.1	tr|A0A0H3MAW2|A0A0H3MAW2_MYCBP	Possible acyl-CoA dehydrogenase fadE16 OS=Mycobacterium bovis (strain BCG / Pasteur 1173P2) OX=410289 GN=fadE16 PE=3 SV=1	6
57.6	tr|A0A0H3M819|A0A0H3M819_MYCBP	Uncharacterized protein OS=Mycobacterium bovis (strain BCG / Pasteur 1173P2) OX=410289 GN=BCG_2220c PE=3 SV=1	6
24.4	tr|A0A0H3M6I2|A0A0H3M6I2_MYCBP	Dihydrolipoamide acetyltransferase component of pyruvate dehydrogenase complex OS=Mycobacterium bovis (strain BCG / Pasteur 1173P2) OX=410289 GN=pdhC PE=3 SV=1	6
18.6	tr|A0A0H3M252|A0A0H3M252_MYCBP	Probable glutamine-binding lipoprotein glnH OS=Mycobacterium bovis (strain BCG / Pasteur 1173P2) OX=410289 GN=glnH PE=4 SV=1	6
35.4	tr|A0A0H3MCC0|A0A0H3MCC0_MYCBP	Probable tetronasin-transport atp-binding protein ABC transporter OS=Mycobacterium bovis (strain BCG / Pasteur 1173P2) OX=410289 GN=BCG_1278c PE=4 SV=1	6
47.7	tr|A0A0H3M8E0|A0A0H3M8E0_MYCBP	Possible peroxidase bpoC (Non-haem peroxidase) OS=Mycobacterium bovis (strain BCG / Pasteur 1173P2) OX=410289 GN=bpoC PE=4 SV=1	6
30.1	tr|A0A0H3MFU7|A0A0H3MFU7_MYCBP	Conserved hypothetical alanine leucine valine rich protein OS=Mycobacterium bovis (strain BCG / Pasteur 1173P2) OX=410289 GN=BCG_2582c PE=4 SV=1	6
23.2	tr|A0A0H3M7X9|A0A0H3M7X9_MYCBP	Uncharacterized protein OS=Mycobacterium bovis (strain BCG / Pasteur 1173P2) OX=410289 GN=BCG_2199c PE=4 SV=1	6
37	tr|A0A0H3M336|A0A0H3M336_MYCBP	29 kDa antigen cfp29 OS=Mycobacterium bovis (strain BCG / Pasteur 1173P2) OX=410289 GN=cfp29 PE=4 SV=1	6
22	tr|A0A0H3M4G7|A0A0H3M4G7_MYCBP	Amidophosphoribosyltransferase OS=Mycobacterium bovis (strain BCG / Pasteur 1173P2) OX=410289 GN=purF PE=3 SV=1	6
31.7	tr|A0A0H3M1E6|A0A0H3M1E6_MYCBP	Possible conserved secreted protein OS=Mycobacterium bovis (strain BCG / Pasteur 1173P2) OX=410289 GN=BCG_0421c PE=4 SV=1	6
39.2	tr|A0A0H3M7D5|A0A0H3M7D5_MYCBP	Probable acyl-CoA dehydrogenase fadE2 OS=Mycobacterium bovis (strain BCG / Pasteur 1173P2) OX=410289 GN=fadE2 PE=3 SV=1	6
31.1	tr|A0A0H3MA82|A0A0H3MA82_MYCBP	Probable phosphoserine phosphatase serB2 OS=Mycobacterium bovis (strain BCG / Pasteur 1173P2) OX=410289 GN=serB2 PE=4 SV=1	6
35.1	tr|A0A0H3MF18|A0A0H3MF18_MYCBP	Uncharacterized protein OS=Mycobacterium bovis (strain BCG / Pasteur 1173P2) OX=410289 GN=BCG_3611 PE=4 SV=1	6
14.8	tr|A0A0H3MHJ0|A0A0H3MHJ0_MYCBP	Probable metal cation-transporting P-type atpase C ctpC OS=Mycobacterium bovis (strain BCG / Pasteur 1173P2) OX=410289 GN=ctpC PE=3 SV=1	6
29	tr|A0A0H3MFV8|A0A0H3MFV8_MYCBP	Uncharacterized protein OS=Mycobacterium bovis (strain BCG / Pasteur 1173P2) OX=410289 GN=BCG_2592c PE=4 SV=1	6
38.6	tr|A0A0H3M6Q0|A0A0H3M6Q0_MYCBP	Pseudouridine synthase OS=Mycobacterium bovis (strain BCG / Pasteur 1173P2) OX=410289 GN=BCG_1750 PE=3 SV=1	6
24.7	sp|A1KKJ5|MURC_MYCBP	UDP-N-acetylmuramate--L-alanine ligase OS=Mycobacterium bovis (strain BCG / Pasteur 1173P2) OX=410289 GN=murC PE=3 SV=1	6
39.4	tr|A0A0H3M8E2|A0A0H3M8E2_MYCBP	Probable polyprenyl-diphosphate synthase grcC1 OS=Mycobacterium bovis (strain BCG / Pasteur 1173P2) OX=410289 GN=grcC1 PE=3 SV=1	6
50.6	tr|A0A0H3M3Q6|A0A0H3M3Q6_MYCBP	Putative short-chain type oxidoreductase OS=Mycobacterium bovis (strain BCG / Pasteur 1173P2) OX=410289 GN=BCG_0525c PE=3 SV=1	6
21.6	tr|A0A0H3M8T0|A0A0H3M8T0_MYCBP	Possible transmembrane phospholipid biosynthesis bifunctionnal enzyme plsC: putative l-3-phosphoserine phosphatase + 1-ACYL-SN-GLYCEROL-3-PHOSPHATE ACYLTRANSFERASE OS=Mycobacterium bovis (strain BCG / Pasteur 1173P2) OX=410289 GN=plsC PE=4 SV=1	6
21.9	tr|A0A0H3MIF5|A0A0H3MIF5_MYCBP	Possible electron transfer protein fdxB OS=Mycobacterium bovis (strain BCG / Pasteur 1173P2) OX=410289 GN=fdxB PE=4 SV=1	6
51.6	sp|A1KKF2|PSA_MYCBP	Proteasome subunit alpha OS=Mycobacterium bovis (strain BCG / Pasteur 1173P2) OX=410289 GN=prcA PE=3 SV=1	6
35.8	tr|A0A0H3MIR5|A0A0H3MIR5_MYCBP	Probable lyase OS=Mycobacterium bovis (strain BCG / Pasteur 1173P2) OX=410289 GN=BCG_3743 PE=4 SV=1	6
23.8	tr|A0A0H3MCK0|A0A0H3MCK0_MYCBP	Uncharacterized protein OS=Mycobacterium bovis (strain BCG / Pasteur 1173P2) OX=410289 GN=BCG_2418 PE=4 SV=1	6
31.6	tr|A0A0H3M8P3|A0A0H3M8P3_MYCBP	Probable folylpolyglutamate synthase protein folC OS=Mycobacterium bovis (strain BCG / Pasteur 1173P2) OX=410289 GN=folC PE=4 SV=1	6
16.5	tr|A0A0H3MC15|A0A0H3MC15_MYCBP	Integral membrane indolylacetylinositol arabinosyltransferase embB OS=Mycobacterium bovis (strain BCG / Pasteur 1173P2) OX=410289 GN=embB PE=4 SV=1	6
35.9	tr|A0A0H3MH77|A0A0H3MH77_MYCBP	Probable acyl-CoA dehydrogenase fadE24 OS=Mycobacterium bovis (strain BCG / Pasteur 1173P2) OX=410289 GN=fadE24 PE=3 SV=1	6
35.4	tr|A0A0H3M466|A0A0H3M466_MYCBP	50S ribosomal protein L7/L12 OS=Mycobacterium bovis (strain BCG / Pasteur 1173P2) OX=410289 GN=rplL PE=3 SV=1	6
26.5	tr|A0A0H3MAS4|A0A0H3MAS4_MYCBP	Probable phosphomannomutase manB OS=Mycobacterium bovis (strain BCG / Pasteur 1173P2) OX=410289 GN=manB PE=4 SV=1	6
24.6	sp|A1KJ30|LGT_MYCBP	Prolipoprotein diacylglyceryl transferase OS=Mycobacterium bovis (strain BCG / Pasteur 1173P2) OX=410289 GN=lgt PE=3 SV=1	6
34	sp|A1KIJ5|FMT_MYCBP	Methionyl-tRNA formyltransferase OS=Mycobacterium bovis (strain BCG / Pasteur 1173P2) OX=410289 GN=fmt PE=3 SV=1	6
36.4	tr|A0A0H3M9B9|A0A0H3M9B9_MYCBP	Uncharacterized protein OS=Mycobacterium bovis (strain BCG / Pasteur 1173P2) OX=410289 GN=BCG_3583 PE=4 SV=1	6
29.1	tr|A0A0H3M1Z1|A0A0H3M1Z1_MYCBP	Possible dehydrogenase/reductase OS=Mycobacterium bovis (strain BCG / Pasteur 1173P2) OX=410289 GN=BCG_0370 PE=4 SV=1	6
42.5	tr|A0A0H3MAK0|A0A0H3MAK0_MYCBP	Probable conserved membrane protein OS=Mycobacterium bovis (strain BCG / Pasteur 1173P2) OX=410289 GN=BCG_0520c PE=4 SV=1	6
38.7	sp|A1KG43|Y611_MYCBP	UPF0234 protein BCG_0611c OS=Mycobacterium bovis (strain BCG / Pasteur 1173P2) OX=410289 GN=BCG_0611c PE=3 SV=1	6
35.1	tr|A0A0H3MDI1|A0A0H3MDI1_MYCBP	Possible chalcone synthase pks11 OS=Mycobacterium bovis (strain BCG / Pasteur 1173P2) OX=410289 GN=pks11 PE=4 SV=1	6
26	tr|A0A0H3M1P5|A0A0H3M1P5_MYCBP	Probable conserved lipoprotein lpqI OS=Mycobacterium bovis (strain BCG / Pasteur 1173P2) OX=410289 GN=lpqI PE=4 SV=1	6
60.6	tr|A0A0H3MFJ0|A0A0H3MFJ0_MYCBP	50S ribosomal protein L21 OS=Mycobacterium bovis (strain BCG / Pasteur 1173P2) OX=410289 GN=rplU PE=3 SV=1	6
22.1	sp|A1KJW6|CINAL_MYCBP	CinA-like protein OS=Mycobacterium bovis (strain BCG / Pasteur 1173P2) OX=410289 GN=BCG_1940 PE=3 SV=1	6
22.4	tr|A0A0H3M6T2|A0A0H3M6T2_MYCBP	Probable oxidoreductase OS=Mycobacterium bovis (strain BCG / Pasteur 1173P2) OX=410289 GN=BCG_1790 PE=4 SV=1	6
31.7	tr|A0A0H3M949|A0A0H3M949_MYCBP	N5-carboxyaminoimidazole ribonucleotide synthase OS=Mycobacterium bovis (strain BCG / Pasteur 1173P2) OX=410289 GN=purK PE=3 SV=1	6
16.3	tr|A0A0H3MC55|A0A0H3MC55_MYCBP	Glucose-6-phosphate 1-dehydrogenase OS=Mycobacterium bovis (strain BCG / Pasteur 1173P2) OX=410289 GN=zwf1 PE=3 SV=1	6
40.7	tr|A0A0H3M8P8|A0A0H3M8P8_MYCBP	Probable succinate dehydrogenase (Iron-sulphur protein subunit) sdhB OS=Mycobacterium bovis (strain BCG / Pasteur 1173P2) OX=410289 GN=sdhB PE=4 SV=1	6
34.2	tr|A0A0H3MDF0|A0A0H3MDF0_MYCBP	Probable two-component system transcriptional regulator OS=Mycobacterium bovis (strain BCG / Pasteur 1173P2) OX=410289 GN=BCG_1664 PE=4 SV=1	6
22	tr|A0A0H3MD06|A0A0H3MD06_MYCBP	Probable acyl-CoA dehydrogenase fadE15 OS=Mycobacterium bovis (strain BCG / Pasteur 1173P2) OX=410289 GN=fadE15 PE=3 SV=1	6
23.3	tr|A0A0H3M6Q9|A0A0H3M6Q9_MYCBP	Probable GTP pyrophosphokinase relA OS=Mycobacterium bovis (strain BCG / Pasteur 1173P2) OX=410289 GN=relA PE=3 SV=1	6
20	tr|A0A0H3MIY8|A0A0H3MIY8_MYCBP	Uncharacterized protein OS=Mycobacterium bovis (strain BCG / Pasteur 1173P2) OX=410289 GN=BCG_3779 PE=4 SV=1	6
14.6	tr|A0A0H3MCH6|A0A0H3MCH6_MYCBP	Uncharacterized protein OS=Mycobacterium bovis (strain BCG / Pasteur 1173P2) OX=410289 GN=BCG_1337 PE=4 SV=1	6
17.3	tr|A0A0H3MEB0|A0A0H3MEB0_MYCBP	Two component sensory transduction histidine kinase mtrB OS=Mycobacterium bovis (strain BCG / Pasteur 1173P2) OX=410289 GN=mtrB PE=4 SV=1	6
23	tr|A0A0H3M6X2|A0A0H3M6X2_MYCBP	Cytochrome P450 121 CYP121 OS=Mycobacterium bovis (strain BCG / Pasteur 1173P2) OX=410289 GN=cyp121 PE=3 SV=1	6
63.4	sp|A1KGI1|RS10_MYCBP	30S ribosomal protein S10 OS=Mycobacterium bovis (strain BCG / Pasteur 1173P2) OX=410289 GN=rpsJ PE=3 SV=1	6
27.1	tr|A0A0H3MDS7|A0A0H3MDS7_MYCBP	Probable conserved lipoprotein lppZ OS=Mycobacterium bovis (strain BCG / Pasteur 1173P2) OX=410289 GN=lppZ PE=4 SV=1	6
29.4	tr|A0A0H3MC83|A0A0H3MC83_MYCBP	Conserved hypothetical alanine and glycine rich protein OS=Mycobacterium bovis (strain BCG / Pasteur 1173P2) OX=410289 GN=BCG_3936c PE=4 SV=1	6
26.2	tr|A0A0H3M1V2|A0A0H3M1V2_MYCBP	Possible oxidoreductase OS=Mycobacterium bovis (strain BCG / Pasteur 1173P2) OX=410289 GN=BCG_0591c PE=3 SV=1	6
40.8	sp|A1KPD0|RL13_MYCBP	50S ribosomal protein L13 OS=Mycobacterium bovis (strain BCG / Pasteur 1173P2) OX=410289 GN=rplM PE=3 SV=1	6
36.5	tr|A0A0H3M0R3|A0A0H3M0R3_MYCBP	Secreted antigen 85-c fbpC (85C) OS=Mycobacterium bovis (strain BCG / Pasteur 1173P2) OX=410289 GN=fbpC PE=4 SV=1	6
25.5	tr|A0A0H3M3F9|A0A0H3M3F9_MYCBP	Uncharacterized protein OS=Mycobacterium bovis (strain BCG / Pasteur 1173P2) OX=410289 GN=BCG_1292c PE=4 SV=1	6
58.2	sp|A1KLC4|AHPD_MYCBP	Alkyl hydroperoxide reductase AhpD OS=Mycobacterium bovis (strain BCG / Pasteur 1173P2) OX=410289 GN=ahpD PE=3 SV=1	6
46.5	sp|A1KJ60|RL20_MYCBP	50S ribosomal protein L20 OS=Mycobacterium bovis (strain BCG / Pasteur 1173P2) OX=410289 GN=rplT PE=3 SV=1	6
63.4	sp|A1KGC0|RL11_MYCBP	50S ribosomal protein L11 OS=Mycobacterium bovis (strain BCG / Pasteur 1173P2) OX=410289 GN=rplK PE=3 SV=1	6
22.5	tr|A0A0H3M3I4|A0A0H3M3I4_MYCBP	Putative lipoprotein lprA OS=Mycobacterium bovis (strain BCG / Pasteur 1173P2) OX=410289 GN=lprA PE=4 SV=1	6
11.6	tr|A0A0H3MEN7|A0A0H3MEN7_MYCBP	Histidine kinase OS=Mycobacterium bovis (strain BCG / Pasteur 1173P2) OX=410289 GN=BCG_3437c PE=4 SV=1	6
33.9	tr|A0A0H3M8J8|A0A0H3M8J8_MYCBP	Methoxy mycolic acid synthase 1 mmaA1 OS=Mycobacterium bovis (strain BCG / Pasteur 1173P2) OX=410289 GN=mmaA1 PE=4 SV=1	6
26.5	tr|A0A0H3MDK3|A0A0H3MDK3_MYCBP	Probable glutamine synthetase glnA4 OS=Mycobacterium bovis (strain BCG / Pasteur 1173P2) OX=410289 GN=glnA4 PE=3 SV=1	6
65.7	tr|A0A0H3MF98|A0A0H3MF98_MYCBP	Probable cold shock protein A cspA OS=Mycobacterium bovis (strain BCG / Pasteur 1173P2) OX=410289 GN=cspA PE=4 SV=1	6
42.4	tr|A0A0G2Q9D8|A0A0G2Q9D8_MYCBP	Possible conserved membrane protein OS=Mycobacterium bovis (strain BCG / Pasteur 1173P2) OX=410289 GN=BCG_0007 PE=4 SV=1	6
27.4	tr|A0A0H3M3J3|A0A0H3M3J3_MYCBP	Probable periplasmic oligopeptide-binding lipoprotein oppA OS=Mycobacterium bovis (strain BCG / Pasteur 1173P2) OX=410289 GN=oppA PE=4 SV=1	5
25.7	tr|A0A0H3M5V1|A0A0H3M5V1_MYCBP	Uncharacterized protein OS=Mycobacterium bovis (strain BCG / Pasteur 1173P2) OX=410289 GN=BCG_1426c PE=4 SV=1	5
39.3	tr|A0A0H3M4V0|A0A0H3M4V0_MYCBP	Probable unidentified antibiotic-transport ATP-binding protein ABC transporter OS=Mycobacterium bovis (strain BCG / Pasteur 1173P2) OX=410289 GN=BCG_1519c PE=4 SV=1	5
25.8	tr|A0A0H3MD61|A0A0H3MD61_MYCBP	Probable L-aparaginase ansA OS=Mycobacterium bovis (strain BCG / Pasteur 1173P2) OX=410289 GN=ansA PE=4 SV=1	5
32.4	tr|A0A0H3MIR0|A0A0H3MIR0_MYCBP	Probable anion transporter atpase OS=Mycobacterium bovis (strain BCG / Pasteur 1173P2) OX=410289 GN=BCG_3738 PE=4 SV=1	5
43.1	tr|A0A0H3MA71|A0A0H3MA71_MYCBP	Uncharacterized protein OS=Mycobacterium bovis (strain BCG / Pasteur 1173P2) OX=410289 GN=BCG_3913 PE=4 SV=1	5
37.1	sp|A1KLS8|SYH_MYCBP	Histidine--tRNA ligase OS=Mycobacterium bovis (strain BCG / Pasteur 1173P2) OX=410289 GN=hisS PE=3 SV=1	5
44.4	sp|A1KNJ7|NUDC_MYCBP	NADH pyrophosphatase OS=Mycobacterium bovis (strain BCG / Pasteur 1173P2) OX=410289 GN=nudC PE=3 SV=1	5
34.2	tr|A0A0H3M8R2|A0A0H3M8R2_MYCBP	Hypothetical alanine and valine rich protein OS=Mycobacterium bovis (strain BCG / Pasteur 1173P2) OX=410289 GN=BCG_3115 PE=4 SV=1	5
29	tr|A0A0H3M2F1|A0A0H3M2F1_MYCBP	Possible udp-glucose 4-epimerase galE2 OS=Mycobacterium bovis (strain BCG / Pasteur 1173P2) OX=410289 GN=galE2 PE=4 SV=1	5
22.6	sp|A1KIG9|PYRB_MYCBP	Aspartate carbamoyltransferase OS=Mycobacterium bovis (strain BCG / Pasteur 1173P2) OX=410289 GN=pyrB PE=3 SV=1	5
49.1	tr|A0A0H3M379|A0A0H3M379_MYCBP	Uncharacterized protein OS=Mycobacterium bovis (strain BCG / Pasteur 1173P2) OX=410289 GN=BCG_1169c PE=4 SV=1	5
42.3	tr|A0A0H3MGC9|A0A0H3MGC9_MYCBP	Probable short-chain type dehydrogenase/reductase OS=Mycobacterium bovis (strain BCG / Pasteur 1173P2) OX=410289 GN=BCG_2783c PE=4 SV=1	5
39.3	sp|A1KG35|MENG_MYCBP	Demethylmenaquinone methyltransferase OS=Mycobacterium bovis (strain BCG / Pasteur 1173P2) OX=410289 GN=menG PE=3 SV=1	5
30.5	tr|A0A0H3M944|A0A0H3M944_MYCBP	Uncharacterized protein OS=Mycobacterium bovis (strain BCG / Pasteur 1173P2) OX=410289 GN=BCG_0978c PE=4 SV=1	5
30.8	tr|A0A0H3MHF0|A0A0H3MHF0_MYCBP	Possible soj/parA-related protein OS=Mycobacterium bovis (strain BCG / Pasteur 1173P2) OX=410289 GN=BCG_3240c PE=4 SV=1	5
15.8	tr|A0A0H3M918|A0A0H3M918_MYCBP	Protein-export membrane protein SecF OS=Mycobacterium bovis (strain BCG / Pasteur 1173P2) OX=410289 GN=secF PE=3 SV=1	5
18.3	tr|A0A0H3MGS9|A0A0H3MGS9_MYCBP	Conserved hypothetical alanine rich protein OS=Mycobacterium bovis (strain BCG / Pasteur 1173P2) OX=410289 GN=BCG_2996c PE=4 SV=1	5
16.8	tr|A0A0H3M566|A0A0H3M566_MYCBP	Probable medium chain fatty-acid-CoA ligase fadD14 OS=Mycobacterium bovis (strain BCG / Pasteur 1173P2) OX=410289 GN=fadD14 PE=4 SV=1	5
32.1	tr|A0A0H3M7H0|A0A0H3M7H0_MYCBP	Probable peptidyl-prolyl cis-trans isomerase B ppiB OS=Mycobacterium bovis (strain BCG / Pasteur 1173P2) OX=410289 GN=ppiB PE=4 SV=1	5
22.6	tr|A0A0H3M5H1|A0A0H3M5H1_MYCBP	Putative initiation inhibitor protein OS=Mycobacterium bovis (strain BCG / Pasteur 1173P2) OX=410289 GN=BCG_1747 PE=4 SV=1	5
31.7	sp|A1KP49|FOLD_MYCBP	Bifunctional protein FolD OS=Mycobacterium bovis (strain BCG / Pasteur 1173P2) OX=410289 GN=folD PE=3 SV=1	5
25	tr|A0A0H3M8A0|A0A0H3M8A0_MYCBP	Haloalkane dehalogenase OS=Mycobacterium bovis (strain BCG / Pasteur 1173P2) OX=410289 GN=dhmA PE=3 SV=1	5
26.7	tr|A0A0H3MAH1|A0A0H3MAH1_MYCBP	Putative oxidoreductase OS=Mycobacterium bovis (strain BCG / Pasteur 1173P2) OX=410289 GN=BCG_3785 PE=4 SV=1	5
41.4	sp|A1KMM7|PYRH_MYCBP	Uridylate kinase OS=Mycobacterium bovis (strain BCG / Pasteur 1173P2) OX=410289 GN=pyrH PE=3 SV=1	5
28.3	tr|A0A0H3M6K7|A0A0H3M6K7_MYCBP	Acetylornithine aminotransferase OS=Mycobacterium bovis (strain BCG / Pasteur 1173P2) OX=410289 GN=argD PE=3 SV=1	5
16.3	tr|A0A0G2Q9J8|A0A0G2Q9J8_MYCBP	Probable Arylsulfatase atsB OS=Mycobacterium bovis (strain BCG / Pasteur 1173P2) OX=410289 GN=atsB PE=4 SV=1	5
33	sp|A1KKN4|TRPD_MYCBP	Anthranilate phosphoribosyltransferase OS=Mycobacterium bovis (strain BCG / Pasteur 1173P2) OX=410289 GN=trpD PE=3 SV=1	5
22.6	sp|A1KLA8|EIS_MYCBP	N-acetyltransferase Eis OS=Mycobacterium bovis (strain BCG / Pasteur 1173P2) OX=410289 GN=eis PE=3 SV=2	5
23.9	tr|A0A0H3M1K8|A0A0H3M1K8_MYCBP	Uncharacterized protein OS=Mycobacterium bovis (strain BCG / Pasteur 1173P2) OX=410289 GN=BCG_0229 PE=4 SV=1	5
28.5	sp|A1KFV6|MURB_MYCBP	UDP-N-acetylenolpyruvoylglucosamine reductase OS=Mycobacterium bovis (strain BCG / Pasteur 1173P2) OX=410289 GN=murB PE=3 SV=1	5
43.6	sp|A1KM95|THYX_MYCBP	Flavin-dependent thymidylate synthase OS=Mycobacterium bovis (strain BCG / Pasteur 1173P2) OX=410289 GN=thyX PE=3 SV=1	5
32.2	tr|A0A0H3MBF0|A0A0H3MBF0_MYCBP	Two component response transcriptional regulatory protein prrA OS=Mycobacterium bovis (strain BCG / Pasteur 1173P2) OX=410289 GN=prrA PE=4 SV=1	5
44.9	sp|A1KMC8|RS15_MYCBP	30S ribosomal protein S15 OS=Mycobacterium bovis (strain BCG / Pasteur 1173P2) OX=410289 GN=rpsO PE=3 SV=1	5
22.7	tr|A0A0H3MF46|A0A0H3MF46_MYCBP	Probable zinc-dependent alcohol dehydrogenase AdhE2 OS=Mycobacterium bovis (strain BCG / Pasteur 1173P2) OX=410289 GN=adhE2 PE=3 SV=1	5
33.7	sp|A1KLD7|RL27_MYCBP	50S ribosomal protein L27 OS=Mycobacterium bovis (strain BCG / Pasteur 1173P2) OX=410289 GN=rpmA PE=3 SV=1	5
17	sp|A1KQF9|PAPA1_MYCBP	Acyltransferase papA1 OS=Mycobacterium bovis (strain BCG / Pasteur 1173P2) OX=410289 GN=papA1 PE=3 SV=1	5
34	tr|A0A0H3M962|A0A0H3M962_MYCBP	tRNA pseudouridine synthase A OS=Mycobacterium bovis (strain BCG / Pasteur 1173P2) OX=410289 GN=truA PE=3 SV=1	5
32	tr|A0A0H3M9Y7|A0A0H3M9Y7_MYCBP	Probable conserved mce associated transmembrane protein OS=Mycobacterium bovis (strain BCG / Pasteur 1173P2) OX=410289 GN=BCG_0213 PE=4 SV=1	5
35.9	tr|A0A0H3MAJ8|A0A0H3MAJ8_MYCBP	Probable transcriptional regulatory protein (Possibly tetR-family) OS=Mycobacterium bovis (strain BCG / Pasteur 1173P2) OX=410289 GN=BCG_0513c PE=4 SV=1	5
32.8	sp|A1KI94|ATPF_MYCBP	ATP synthase subunit b OS=Mycobacterium bovis (strain BCG / Pasteur 1173P2) OX=410289 GN=atpF PE=3 SV=1	5
38	tr|A0A0G2Q9H5|A0A0G2Q9H5_MYCBP	Uncharacterized protein OS=Mycobacterium bovis (strain BCG / Pasteur 1173P2) OX=410289 GN=BCG_3245 PE=4 SV=1	5
37.1	tr|A0A0H3MFW8|A0A0H3MFW8_MYCBP	Possible glyoxalase II OS=Mycobacterium bovis (strain BCG / Pasteur 1173P2) OX=410289 GN=BCG_2604c PE=4 SV=1	5
17	tr|A0A0H3M5W3|A0A0H3M5W3_MYCBP	Carbamoyl-phosphate synthase small chain OS=Mycobacterium bovis (strain BCG / Pasteur 1173P2) OX=410289 GN=carA PE=3 SV=1	5
17.3	tr|A0A0H3MDU6|A0A0H3MDU6_MYCBP	Uncharacterized protein OS=Mycobacterium bovis (strain BCG / Pasteur 1173P2) OX=410289 GN=BCG_3054 PE=3 SV=1	5
23.8	tr|A0A0H3M9K0|A0A0H3M9K0_MYCBP	Probable penicillin-binding protein pbpA OS=Mycobacterium bovis (strain BCG / Pasteur 1173P2) OX=410289 GN=pbpA PE=4 SV=1	5
39.2	tr|A0A0H3M992|A0A0H3M992_MYCBP	Uncharacterized protein OS=Mycobacterium bovis (strain BCG / Pasteur 1173P2) OX=410289 GN=BCG_2688c PE=4 SV=1	5
21.9	tr|A0A0H3M5A5|A0A0H3M5A5_MYCBP	Probable nonspecific lipid-transfer protein OS=Mycobacterium bovis (strain BCG / Pasteur 1173P2) OX=410289 GN=BCG_1665c PE=4 SV=1	5
30.5	tr|A0A0H3MAJ7|A0A0H3MAJ7_MYCBP	Probable nicotinate-nucleotide pyrophosphatase nadC OS=Mycobacterium bovis (strain BCG / Pasteur 1173P2) OX=410289 GN=nadC PE=3 SV=1	5
54.7	tr|A0A0H3MA94|A0A0H3MA94_MYCBP	Probable riboflavin synthase alpha chain ribC OS=Mycobacterium bovis (strain BCG / Pasteur 1173P2) OX=410289 GN=ribC PE=4 SV=1	5
49	tr|A0A0H3M0I2|A0A0H3M0I2_MYCBP	Uncharacterized protein OS=Mycobacterium bovis (strain BCG / Pasteur 1173P2) OX=410289 GN=BCG_0049c PE=4 SV=1	5
27	sp|A1KM64|DAPF_MYCBP	Diaminopimelate epimerase OS=Mycobacterium bovis (strain BCG / Pasteur 1173P2) OX=410289 GN=dapF PE=3 SV=1	5
22.6	tr|A0A0H3M357|A0A0H3M357_MYCBP	Glucose-1-phosphate thymidylyltransferase OS=Mycobacterium bovis (strain BCG / Pasteur 1173P2) OX=410289 GN=rmlA PE=3 SV=1	5
43.7	tr|A0A0H3MG92|A0A0H3MG92_MYCBP	Conserved 35 kDa alanine rich protein OS=Mycobacterium bovis (strain BCG / Pasteur 1173P2) OX=410289 GN=35kd_ag PE=4 SV=1	5
25.2	sp|A1KQF4|PAPA2_MYCBP	Acyltransferase papA2 OS=Mycobacterium bovis (strain BCG / Pasteur 1173P2) OX=410289 GN=papA2 PE=3 SV=1	5
52.4	tr|A0A0H3M4A4|A0A0H3M4A4_MYCBP	Imidazole glycerol phosphate synthase subunit HisH OS=Mycobacterium bovis (strain BCG / Pasteur 1173P2) OX=410289 GN=hisH PE=3 SV=1	5
16.9	tr|A0A0H3M2A3|A0A0H3M2A3_MYCBP	Possible two component system response sensor kinase membrane associated phoR OS=Mycobacterium bovis (strain BCG / Pasteur 1173P2) OX=410289 GN=phoR PE=4 SV=1	5
23.8	sp|A1KGT3|APEB_MYCBP	Probable M18 family aminopeptidase 2 OS=Mycobacterium bovis (strain BCG / Pasteur 1173P2) OX=410289 GN=apeB PE=3 SV=1	5
33.8	tr|A0A0H3M758|A0A0H3M758_MYCBP	Probable conserved transmembrane protein OS=Mycobacterium bovis (strain BCG / Pasteur 1173P2) OX=410289 GN=BCG_2745c PE=4 SV=1	5
61	sp|A1KGI4|RL23_MYCBP	50S ribosomal protein L23 OS=Mycobacterium bovis (strain BCG / Pasteur 1173P2) OX=410289 GN=rplW PE=3 SV=1	5
48.4	tr|A0A0H3MDV0|A0A0H3MDV0_MYCBP	Probable conserved ATP-binding protein ABC transporter OS=Mycobacterium bovis (strain BCG / Pasteur 1173P2) OX=410289 GN=BCG_3065c PE=4 SV=1	5
27.2	sp|A1KJ10|NADA_MYCBP	Quinolinate synthase A OS=Mycobacterium bovis (strain BCG / Pasteur 1173P2) OX=410289 GN=nadA PE=3 SV=1	5
18.7	tr|A0A0H3MD57|A0A0H3MD57_MYCBP	Uncharacterized protein OS=Mycobacterium bovis (strain BCG / Pasteur 1173P2) OX=410289 GN=BCG_1585 PE=4 SV=1	5
30.9	tr|A0A0H3M737|A0A0H3M737_MYCBP	Iron-dependent repressor and activator ideR OS=Mycobacterium bovis (strain BCG / Pasteur 1173P2) OX=410289 GN=ideR PE=4 SV=1	5
66.3	tr|A0A0H3M7R8|A0A0H3M7R8_MYCBP	UPF0109 protein BCG_2929c OS=Mycobacterium bovis (strain BCG / Pasteur 1173P2) OX=410289 GN=BCG_2929c PE=3 SV=1	5
30	tr|A0A0H3M5H9|A0A0H3M5H9_MYCBP	Uncharacterized protein OS=Mycobacterium bovis (strain BCG / Pasteur 1173P2) OX=410289 GN=cysQ PE=4 SV=1	5
27.2	tr|A0A0H3M2D0|A0A0H3M2D0_MYCBP	Phosphoribosylformylglycinamidine synthase subunit PurQ OS=Mycobacterium bovis (strain BCG / Pasteur 1173P2) OX=410289 GN=purQ PE=3 SV=1	5
33.8	tr|A0A0H3MFY8|A0A0H3MFY8_MYCBP	Probable acyl-CoA thioesterase II tesB2 OS=Mycobacterium bovis (strain BCG / Pasteur 1173P2) OX=410289 GN=tesB2 PE=4 SV=1	5
21.4	tr|A0A0H3M6Y7|A0A0H3M6Y7_MYCBP	Probable enoyl-CoA hydratase echA15 OS=Mycobacterium bovis (strain BCG / Pasteur 1173P2) OX=410289 GN=BCG_2692 PE=3 SV=1	5
29.9	tr|A0A0H3M675|A0A0H3M675_MYCBP	Sulfate/thiosulfate import ATP-binding protein CysA OS=Mycobacterium bovis (strain BCG / Pasteur 1173P2) OX=410289 GN=cysA1 PE=3 SV=1	5
10.8	sp|A1KQG0|PHAS_MYCBP	Phthioceranic/hydroxyphthioceranic acid synthase OS=Mycobacterium bovis (strain BCG / Pasteur 1173P2) OX=410289 GN=pks2 PE=3 SV=1	5
46.4	tr|A0A0H3M4R9|A0A0H3M4R9_MYCBP	Transmembrane serine/threonine-protein kinase D pknDa [first part] OS=Mycobacterium bovis (strain BCG / Pasteur 1173P2) OX=410289 GN=pknDa PE=4 SV=1	5
33.3	tr|A0A0H3MEF7|A0A0H3MEF7_MYCBP	Probable dihydrolipoamide dehydrogenase lpdA OS=Mycobacterium bovis (strain BCG / Pasteur 1173P2) OX=410289 GN=lpdA PE=4 SV=1	5
28.3	tr|A0A0H3M9S7|A0A0H3M9S7_MYCBP	Uncharacterized protein OS=Mycobacterium bovis (strain BCG / Pasteur 1173P2) OX=410289 GN=BCG_3592c PE=4 SV=1	5
15.9	tr|A0A0H3M7N4|A0A0H3M7N4_MYCBP	Possible secreted protease OS=Mycobacterium bovis (strain BCG / Pasteur 1173P2) OX=410289 GN=BCG_2685 PE=4 SV=1	5
29	tr|A0A0H3M4B5|A0A0H3M4B5_MYCBP	Probable acyl-CoA thioesterase II tesB1 OS=Mycobacterium bovis (strain BCG / Pasteur 1173P2) OX=410289 GN=tesB1 PE=4 SV=1	5
19	tr|A0A0H3M7R5|A0A0H3M7R5_MYCBP	UDP-glucose 6-dehydrogenase OS=Mycobacterium bovis (strain BCG / Pasteur 1173P2) OX=410289 GN=udgA PE=3 SV=1	5
44	tr|A0A0H3M6K6|A0A0H3M6K6_MYCBP	Possible conserved membrane protein OS=Mycobacterium bovis (strain BCG / Pasteur 1173P2) OX=410289 GN=BCG_2541c PE=4 SV=1	5
22.4	tr|A0A0H3M783|A0A0H3M783_MYCBP	Uncharacterized protein OS=Mycobacterium bovis (strain BCG / Pasteur 1173P2) OX=410289 GN=BCG_2469c PE=4 SV=1	5
26.9	tr|A0A0H3MDU7|A0A0H3MDU7_MYCBP	Uncharacterized protein OS=Mycobacterium bovis (strain BCG / Pasteur 1173P2) OX=410289 GN=BCG_3059 PE=4 SV=1	5
14.4	tr|A0A0H3MFQ9|A0A0H3MFQ9_MYCBP	Probable conserved transmembrane protein OS=Mycobacterium bovis (strain BCG / Pasteur 1173P2) OX=410289 GN=BCG_3867c PE=4 SV=1	5
38.7	sp|A1KLV3|Y2628_MYCBP	Probable transcriptional regulatory protein BCG_2628c OS=Mycobacterium bovis (strain BCG / Pasteur 1173P2) OX=410289 GN=BCG_2628c PE=3 SV=1	5
21.6	tr|A0A0H3M4Y5|A0A0H3M4Y5_MYCBP	Probable glutamine synthetase glnA3 OS=Mycobacterium bovis (strain BCG / Pasteur 1173P2) OX=410289 GN=glnA3 PE=3 SV=1	5
34.6	tr|A0A0H3M3X0|A0A0H3M3X0_MYCBP	Glycerol-3-phosphate dehydrogenase [NAD(P)+] OS=Mycobacterium bovis (strain BCG / Pasteur 1173P2) OX=410289 GN=gpdA1 PE=3 SV=1	5
17.7	tr|A0A0H3MFR0|A0A0H3MFR0_MYCBP	Probable conserved lipoprotein lppS OS=Mycobacterium bovis (strain BCG / Pasteur 1173P2) OX=410289 GN=lppS PE=4 SV=1	5
44.6	tr|A0A0H3MAJ0|A0A0H3MAJ0_MYCBP	Uncharacterized protein OS=Mycobacterium bovis (strain BCG / Pasteur 1173P2) OX=410289 GN=BCG_1610 PE=4 SV=1	5
34.3	tr|A0A0H3MFK9|A0A0H3MFK9_MYCBP	Uncharacterized protein OS=Mycobacterium bovis (strain BCG / Pasteur 1173P2) OX=410289 GN=BCG_2486c PE=4 SV=1	5
17.1	sp|A1KM71|MIAB_MYCBP	tRNA-2-methylthio-N(6)-dimethylallyladenosine synthase OS=Mycobacterium bovis (strain BCG / Pasteur 1173P2) OX=410289 GN=miaB PE=3 SV=2	5
43.1	tr|A0A0H3M6F0|A0A0H3M6F0_MYCBP	Uncharacterized protein OS=Mycobacterium bovis (strain BCG / Pasteur 1173P2) OX=410289 GN=BCG_2488c PE=4 SV=1	5
15.7	tr|A0A0H3MET8|A0A0H3MET8_MYCBP	Glutamate decarboxylase OS=Mycobacterium bovis (strain BCG / Pasteur 1173P2) OX=410289 GN=gadB PE=3 SV=1	5
35.8	tr|A0A0G2Q9G3|A0A0G2Q9G3_MYCBP	Possible anthranilate synthase component II trpG OS=Mycobacterium bovis (strain BCG / Pasteur 1173P2) OX=410289 GN=trpG_2 PE=4 SV=1	5
20.7	tr|A0A0H3MAM2|A0A0H3MAM2_MYCBP	Possible cytochrome c-type biogenesis protein ccsA OS=Mycobacterium bovis (strain BCG / Pasteur 1173P2) OX=410289 GN=ccsA PE=4 SV=1	5
15.2	tr|A0A0H3MHI5|A0A0H3MHI5_MYCBP	Probable dTDP-RHA:A-D-GlcNAc-diphosphoryl polyprenol, A-3-L-rhamnosyl transferase wbbL1 OS=Mycobacterium bovis (strain BCG / Pasteur 1173P2) OX=410289 GN=wbbL1 PE=4 SV=1	5
27.6	tr|A0A0H3M7T1|A0A0H3M7T1_MYCBP	Uncharacterized protein OS=Mycobacterium bovis (strain BCG / Pasteur 1173P2) OX=410289 GN=BCG_2729 PE=4 SV=1	5
20.1	tr|A0A0H3MH58|A0A0H3MH58_MYCBP	PRobable molybdenum cofactor biosynthesis protein moeB2 OS=Mycobacterium bovis (strain BCG / Pasteur 1173P2) OX=410289 GN=moeB2 PE=4 SV=1	5
25.7	tr|A0A0H3M7F2|A0A0H3M7F2_MYCBP	Endolytic murein transglycosylase OS=Mycobacterium bovis (strain BCG / Pasteur 1173P2) OX=410289 GN=mltG PE=3 SV=1	5
23.6	tr|A0A0H3MJG7|A0A0H3MJG7_MYCBP	Possible conserved membrane protein OS=Mycobacterium bovis (strain BCG / Pasteur 1173P2) OX=410289 GN=BCG_3937c PE=4 SV=1	5
28.2	tr|A0A0H3M8A5|A0A0H3M8A5_MYCBP	Probable NADH dehydrogenase I (Chain E) nuoE OS=Mycobacterium bovis (strain BCG / Pasteur 1173P2) OX=410289 GN=nuoE PE=4 SV=1	5
35.7	sp|A1KM56|NRDR_MYCBP	Transcriptional repressor NrdR OS=Mycobacterium bovis (strain BCG / Pasteur 1173P2) OX=410289 GN=nrdR PE=3 SV=1	5
33.6	tr|A0A0H3MA37|A0A0H3MA37_MYCBP	Possible thioredoxin OS=Mycobacterium bovis (strain BCG / Pasteur 1173P2) OX=410289 GN=BCG_1386 PE=4 SV=1	5
36.1	tr|A0A0H3M7Y6|A0A0H3M7Y6_MYCBP	Cytochrome bc1 complex cytochrome c subunit OS=Mycobacterium bovis (strain BCG / Pasteur 1173P2) OX=410289 GN=qcrC PE=4 SV=1	5
17.3	tr|A0A0H3M6Y3|A0A0H3M6Y3_MYCBP	Probable conserved transmembrane protein OS=Mycobacterium bovis (strain BCG / Pasteur 1173P2) OX=410289 GN=BCG_2686 PE=4 SV=1	5
14.3	tr|A0A0H3M6X1|A0A0H3M6X1_MYCBP	Uncharacterized protein OS=Mycobacterium bovis (strain BCG / Pasteur 1173P2) OX=410289 GN=BCG_1830 PE=4 SV=1	5
28.1	sp|A1KIS1|Y1543_MYCBP	UPF0353 protein BCG_1543 OS=Mycobacterium bovis (strain BCG / Pasteur 1173P2) OX=410289 GN=BCG_1543 PE=3 SV=1	5
18	tr|A0A0H3M2T4|A0A0H3M2T4_MYCBP	ATP-dependent DNA helicase OS=Mycobacterium bovis (strain BCG / Pasteur 1173P2) OX=410289 GN=uvrD1 PE=3 SV=1	5
24.9	tr|A0A0H3MC59|A0A0H3MC59_MYCBP	Ferritin OS=Mycobacterium bovis (strain BCG / Pasteur 1173P2) OX=410289 GN=bfrB PE=4 SV=1	5
31.2	tr|A0A0H3MAX7|A0A0H3MAX7_MYCBP	Tyrosine recombinase XerD OS=Mycobacterium bovis (strain BCG / Pasteur 1173P2) OX=410289 GN=xerD PE=3 SV=1	5
24.6	tr|A0A0H3MCF7|A0A0H3MCF7_MYCBP	Probable conserved transmembrane protein OS=Mycobacterium bovis (strain BCG / Pasteur 1173P2) OX=410289 GN=BCG_2380c PE=4 SV=1	4
25.5	sp|A1KJD0|DER_MYCBP	GTPase Der OS=Mycobacterium bovis (strain BCG / Pasteur 1173P2) OX=410289 GN=der PE=3 SV=1	4
51.3	tr|A0A0H3MC34|A0A0H3MC34_MYCBP	Malonyl CoA-acyl carrier protein transacylase fabD OS=Mycobacterium bovis (strain BCG / Pasteur 1173P2) OX=410289 GN=fabD PE=4 SV=1	4
21.2	tr|A0A0H3M8C8|A0A0H3M8C8_MYCBP	Uncharacterized protein OS=Mycobacterium bovis (strain BCG / Pasteur 1173P2) OX=410289 GN=BCG_2976c PE=4 SV=1	4
16.1	sp|A1KL96|LEPA_MYCBP	Elongation factor 4 OS=Mycobacterium bovis (strain BCG / Pasteur 1173P2) OX=410289 GN=lepA PE=3 SV=1	4
25.5	tr|A0A0H3M610|A0A0H3M610_MYCBP	Uncharacterized protein OS=Mycobacterium bovis (strain BCG / Pasteur 1173P2) OX=410289 GN=BCG_2336c PE=4 SV=1	4
24	tr|A0A0H3MA12|A0A0H3MA12_MYCBP	Possible L-rhamnosyltransferase OS=Mycobacterium bovis (strain BCG / Pasteur 1173P2) OX=410289 GN=BCG_3844 PE=4 SV=1	4
39.2	tr|A0A0H3M3W9|A0A0H3M3W9_MYCBP	Probable oxidoreductase OS=Mycobacterium bovis (strain BCG / Pasteur 1173P2) OX=410289 GN=BCG_1108 PE=3 SV=1	4
13.8	tr|A0A0H3M9U6|A0A0H3M9U6_MYCBP	Trehalose synthase treS OS=Mycobacterium bovis (strain BCG / Pasteur 1173P2) OX=410289 GN=treS PE=4 SV=1	4
16.1	tr|A0A0H3MCS0|A0A0H3MCS0_MYCBP	Probable acetyl-/propionyl-coenzyme A carboxylase alpha chain (Alpha subunit) accA1 OS=Mycobacterium bovis (strain BCG / Pasteur 1173P2) OX=410289 GN=accA1 PE=4 SV=1	4
9	tr|A0A0H3M3V5|A0A0H3M3V5_MYCBP	Probable biotin sulfoxide reductase bisC OS=Mycobacterium bovis (strain BCG / Pasteur 1173P2) OX=410289 GN=bisC PE=3 SV=1	4
19.1	tr|A0A0H3MA61|A0A0H3MA61_MYCBP	Putative membrane-associated serine protease OS=Mycobacterium bovis (strain BCG / Pasteur 1173P2) OX=410289 GN=BCG_3729c PE=4 SV=1	4
25.4	tr|A0A0H3M3H4|A0A0H3M3H4_MYCBP	Probable exodeoxyribonuclease III protein xthA OS=Mycobacterium bovis (strain BCG / Pasteur 1173P2) OX=410289 GN=xthA PE=4 SV=1	4
48.8	tr|A0A0H3MBR3|A0A0H3MBR3_MYCBP	Uncharacterized protein OS=Mycobacterium bovis (strain BCG / Pasteur 1173P2) OX=410289 GN=BCG_2116c PE=4 SV=1	4
18.3	tr|A0A0H3M640|A0A0H3M640_MYCBP	DNA primase OS=Mycobacterium bovis (strain BCG / Pasteur 1173P2) OX=410289 GN=dnaG PE=3 SV=1	4
19.6	tr|A0A0H3MC17|A0A0H3MC17_MYCBP	Probable cystathionine gamma-synthase metB OS=Mycobacterium bovis (strain BCG / Pasteur 1173P2) OX=410289 GN=metB PE=3 SV=1	4
18.8	tr|A0A0H3M9S2|A0A0H3M9S2_MYCBP	Probable lipid carrier protein or keto acyl-coa thiolase OS=Mycobacterium bovis (strain BCG / Pasteur 1173P2) OX=410289 GN=BCG_3587 PE=4 SV=1	4
34.3	tr|A0A0H3MAA8|A0A0H3MAA8_MYCBP	Uncharacterized protein OS=Mycobacterium bovis (strain BCG / Pasteur 1173P2) OX=410289 GN=BCG_3758 PE=4 SV=1	4
17	tr|A0A0H3M6D1|A0A0H3M6D1_MYCBP	L-threonine dehydratase OS=Mycobacterium bovis (strain BCG / Pasteur 1173P2) OX=410289 GN=ilvA PE=3 SV=1	4
16.6	tr|A0A0H3M9D7|A0A0H3M9D7_MYCBP	Probable acetyl-CoA acetyltransferase fadA6 OS=Mycobacterium bovis (strain BCG / Pasteur 1173P2) OX=410289 GN=fadA6 PE=3 SV=1	4
27.7	tr|A0A0H3M7Y8|A0A0H3M7Y8_MYCBP	Possible mutator protein mutT3 (7,8-DIHYDRO-8-OXOGUANINE-TRIPHOSPHATASE) (8-OXO-DGTPASE) (DGTP PYROPHOSPHOHYDROLASE) OS=Mycobacterium bovis (strain BCG / Pasteur 1173P2) OX=410289 GN=mutT3 PE=3 SV=1	4
14.9	tr|A0A0H3M427|A0A0H3M427_MYCBP	Probable cholesterol dehydrogenase OS=Mycobacterium bovis (strain BCG / Pasteur 1173P2) OX=410289 GN=BCG_1166c PE=4 SV=1	4
18	tr|A0A0H3M1M6|A0A0H3M1M6_MYCBP	Probable acyl-CoA dehydrogenase fadE3 OS=Mycobacterium bovis (strain BCG / Pasteur 1173P2) OX=410289 GN=fadE3 PE=3 SV=1	4
56.4	sp|A1KQ48|Y3776_MYCBP	Nucleoid-associated protein BCG_3776c OS=Mycobacterium bovis (strain BCG / Pasteur 1173P2) OX=410289 GN=BCG_3776c PE=3 SV=1	4
28.8	sp|A1KPT7|PANC_MYCBP	Pantothenate synthetase OS=Mycobacterium bovis (strain BCG / Pasteur 1173P2) OX=410289 GN=panC PE=3 SV=1	4
27.4	sp|A1KHB7|MPRA_MYCBP	Response regulator MprA OS=Mycobacterium bovis (strain BCG / Pasteur 1173P2) OX=410289 GN=mprA PE=3 SV=1	4
15.6	tr|A0A0H3M7R4|A0A0H3M7R4_MYCBP	Probable membrane protein OS=Mycobacterium bovis (strain BCG / Pasteur 1173P2) OX=410289 GN=BCG_2111c PE=4 SV=1	4
24.5	tr|A0A0H3MIK1|A0A0H3MIK1_MYCBP	Uncharacterized protein OS=Mycobacterium bovis (strain BCG / Pasteur 1173P2) OX=410289 GN=BCG_3678c PE=4 SV=1	4
29.9	tr|A0A0H3M461|A0A0H3M461_MYCBP	Probable lipase/esterase lipG OS=Mycobacterium bovis (strain BCG / Pasteur 1173P2) OX=410289 GN=lipG PE=4 SV=1	4
35.4	tr|A0A0H3M7V8|A0A0H3M7V8_MYCBP	Uncharacterized protein OS=Mycobacterium bovis (strain BCG / Pasteur 1173P2) OX=410289 GN=wag31 PE=4 SV=1	4
20.4	sp|A1KKY1|CDH_MYCBP	CDP-diacylglycerol pyrophosphatase OS=Mycobacterium bovis (strain BCG / Pasteur 1173P2) OX=410289 GN=cdh PE=3 SV=1	4
25.4	sp|A1KNR3|COFD_MYCBP	2-phospho-L-lactate transferase OS=Mycobacterium bovis (strain BCG / Pasteur 1173P2) OX=410289 GN=cofD PE=3 SV=1	4
26.8	tr|A0A0H3M9X6|A0A0H3M9X6_MYCBP	2-hydroxy-6-oxo-6-phenylhexa-2,4-dienoate hydrolase bphD OS=Mycobacterium bovis (strain BCG / Pasteur 1173P2) OX=410289 GN=bphD PE=4 SV=1	4
35.6	sp|A1KFY6|HEM3_MYCBP	Porphobilinogen deaminase OS=Mycobacterium bovis (strain BCG / Pasteur 1173P2) OX=410289 GN=hemC PE=3 SV=1	4
19.9	tr|A0A0H3M904|A0A0H3M904_MYCBP	Uncharacterized protein OS=Mycobacterium bovis (strain BCG / Pasteur 1173P2) OX=410289 GN=BCG_2591c PE=4 SV=1	4
47.4	sp|A1KM35|DUT_MYCBP	Deoxyuridine 5'-triphosphate nucleotidohydrolase OS=Mycobacterium bovis (strain BCG / Pasteur 1173P2) OX=410289 GN=dut PE=3 SV=1	4
33.8	tr|A0A0H3M720|A0A0H3M720_MYCBP	Inositol-1-monophosphatase OS=Mycobacterium bovis (strain BCG / Pasteur 1173P2) OX=410289 GN=suhB PE=3 SV=1	4
10.3	tr|A0A0H3M580|A0A0H3M580_MYCBP	Uncharacterized protein OS=Mycobacterium bovis (strain BCG / Pasteur 1173P2) OX=410289 GN=BCG_1142 PE=4 SV=1	4
[truncated: 925 more rows]

## Sheet: bcg 3
%Cov	Accession #	Name	Peptides(95%)
[truncated: 1,743 more rows]
