# Supplementary material for: Pyrazinamide triggers degradation of its target aspartate decarboxylase
Source: Nat Commun. 2020 Apr 3;11:1661. doi: 10.1038/s41467-020-15516-1 (PMC7125159; doi:10.1038/s41467-020-15516-1)
Supplement: Supplementary file 7 — Source Data [file 41467_2020_15516_MOESM7_ESM.xlsx]

## Sheet: Fig 1D
time	intensity
0	0
10	17972436
20	23629636
30	31390540
40	39039101
60	47149288
90	59401265

## Sheet: Fig 1E
		Relative Activity
w/t 0mM POA	0	100
w/t 0.2mM POA	0.2	81
w/t 2mM POA	2	53
mutant 0mM POA	0	100
mutant 0.2 mM POA	0.2	88
mutant 2mM POA	2	52

## Sheet: Fig 2B
	Mtb WT						POAR 18 Mtb
	(1)	(2)	(3)	(4)	(5)	(6)	(1)	(2)	(3)	(4)
	14436.8	5579.62	6622.75	13468.6	13338.4	7949.37	13191.2	10073.1	11347.1	13422.1
	14227.8	5629.62	6920.75	13493.6	13542.4	7822.37	13225.2	10515.1	11100.1	13662.1
	14088.6	5406.75	6785.62	13220.8	12878.9	7970.87	13707.5	10247.5	10350.5	12391.5
	14002.6	5521.75	6748.62	13071.8	12775.9	7938.87	13758.5	10049.5	10220.5	12134.5

## Sheet: Fig 2C
	(1)				(2)				(3)				(4)
DF	21955.6	20204.6	21432.9	20276.9	3627.62	4255.62	4112.87	4150.87	5325.62	3591.87	4053.87	3591.87	33677.6	33058.6	28179.9	29971.9
25 uM BZ	40867.6	38763.6	47182.9	51023.9	11451.9	13814.9	11451.9	13814.9	15385.6	14988.6	14269.9	11803.9	31142.6	29607.6	41166.9	43233.9
50 uM BZ	32937.6	31513.6	44711.9	45583.9	16872.9	19531.9	16872.9	19531.9	16406.6	15730.6	16143.9	12335.9	27066.6	26268.6	41971.9	41237.9

## Sheet: Fig 3
Fig 3A
	POA																								PZA
Conc (mM)	(1)				(2)				(3)				(4)				(5)				(6)				(1)				(2)				(3)				(4)				(5)				(6)
0	137091	132047	145029	133877	32740.5	30794.9	23475.4	24742.3	24462	22920.7	24504.1	21125.9	221511	183063	169166	181275	114850	110107	118821	121742	45987.3	50638	51019.8	52014	134271	122650	170586	162027	26545.9	24445.7	32154.9	34851			44244.1	42249.2	164349	172937	232158	237588	118821	121742	114850	110107	51019.8	52014	45987.3	50638
1	124721	113108	132114	142825	27785.7	27162.2	18626.8	15805.3	7367.55	7544.37	11043.6	11815.6	198765	184175	195890	191747	100746	99762.2	100746	99762.2	37454.6	36620.6	37454.6	36620.6	122510	112694	163507	156576	17958.7	14744.7	35310.6	25940.1	11072.5	10292.3	18351	19812.9	132550	140938	231531	227094	104006	105547	104006	105547	39879.8	40550.4	39879.8	40550.4
2	123581	113101	141387	142600	30403.8	28419.1	15532.3	18995.1	5465.07	5418.4	8017.4	8176.9	201591	194471	228119	212208	103462	107984	103462	107984	33675.9	40581.9	33675.9	40581.9	126134	115780	161060	157389	15130.3	14291.8	32312.9	25401.7	9696.74	9160.18	15962.1	14406	138208	136252	234989	226478	102916	104130	102916	104130	40364.8	37874.5	40364.8	37874.5
Fig 3B
	INH
Conc (uM)	(1)				(2)				(3)				(4)
0	146237	143631	117345	103689	23475.4	24742.3	37820.7	34300.3	24504.1	21125.9	23292.1	22387.5	200771	186274	122156	131929
0.3	139550	133553	129733	118760	21840.5	19981.6	34278.9	31739.7	18401.7	19245.1	20377.7	19827	247707	224385	122858	121913
0.6	179314	168267	122986	119609	20496.8	20211.3	35648.5	31683.6	23471.6	18960.2	19955.5	18682.6	232631	227290	125064	123609
Fig 3C
	POA																PZA
Conc (mM)	(1)				(2)				(3)				(4)				(1)				(2)				(3)				(4)
0	140217	148700	145170	147764	77748.4	77241.5	87267.3	82365.2	94475.3	91854.9	109878	103958	139225	136408	171765	159982	190642	192633	227684	222939	105704	119802	115049	93734.2	147531	144615	148423	118302	204312	193795	162023	199923
1	146578	147243	153639	164566	79561.7	77874.8	95194.3	88104	87895.9	84790.9	108995	116686	154854	154209	169949	177466	179597	172006	169398	172678	98392.9	98605.5	93274.9	94184.4	129058	121210	122796	129349	187089	193688	232175	238126
2	232416	233742	186198	172383	116528	119003	101097	107394	149640	147996	112713	118664	251370	245085	192406	191001	179372	175608	173919	172690	97279.2	97291.2	96067.9	100828	117119	119150	130937	137449	178824	189285	228872	227036
Fig 3D
	(1)				(2)				(3)				(4)
DF	137091	132047	145029	133877	32740.5	30794.9	23475.4	24742.3	24462	22920.7	24504.1	21125.9	221511	183063	169166	181275
POA	123581	113101	141387	142600	30403.8	28419.1	15532.3	18995.1	5465.07	5418.4	8017.4	8176.9	201591	194471	228119	212208
BZ	309802	327076	283409	252367	77798	100399	106844	108540	163338	168514	133209	125218	276288	295313	276087	284689
POA+BZ	376705	332799	376705	332799	116355	106015	116355	106015	104981	103930	104981	103930	301172	293194	301172	293194

## Sheet: Fig 4
Fig 4a uncropped
				BioRad Precision Plus Dual protein marker used for Western blots
Fig 4b uncropped
Fig 4c

## Sheet: Fig 5A
	X Intensity	PanD WT + 200 µM POA					X Intensity	PanD WT
	0.4	0					0.4	0
	0.463	0					0.463	0
	0.536	0					0.536	0
	0.621	0					0.621	0
	0.719	0					0.719	0
	0.833	0					0.833	0
	0.965	0					0.965	0
	1.12	0					1.12	0
	1.29	0					1.29	0
	1.5	0					1.5	0
	1.74	0					1.74	0
	2.01	0					2.01	0
	2.33	0					2.33	0
	2.7	0					2.7	0
	3.12	0					3.12	0
	3.62	0					3.62	0
	4.19	0					4.19	0.594
	4.85	0					4.85	3.47
	5.61	0					5.61	8.02
	6.5	0					6.5	12.6
	7.53	0					7.53	15.7
	8.72	0					8.72	16.3
	10.1	0					10.1	14.2
	11.7	0.073					11.7	10.2
	13.5	0.57					13.5	5.55
	15.7	1.31					15.7	1.83
	18.2	1.94					18.2	0.00774
	21	2.25					21	0
	24.4	2.21					24.4	0
	28.2	1.97					28.2	0
	32.7	1.72					32.7	0
	37.8	1.58					37.8	0
	43.8	1.55					43.8	0
	50.7	1.53					50.7	0
	58.8	1.37					58.8	0
	68.1	1.01					68.1	0
	78.8	0.511					78.8	0
	91.3	0.109					91.3	0
	106	0					106	0
	122	0					122	0
	142	0					142	0
	164	0					164	0
	190	0					190	0
	220	0					220	0
	255	0					255	0
	295	0					295	0
	342	0					342	0
	396	0					396	0.0716
	459	0.0687					459	0.243
	531	0.948					531	0.468
	615	2.44					615	0.677
	712	4.02					712	0.813
	825	5.16					825	0.842
	955	5.61					955	0.761
	1110	5.39					1110	0.595
	1280	4.7					1280	0.388
	1480	3.9					1480	0.191
	1720	3.29					1720	0.0541
	1990	3.1					1990	0.0156
	2300	3.43					2300	0.0964
	2670	4.21					2670	0.296
	3090	5.28					3090	0.59
	3580	6.39					3580	0.936
	4150	7.26					4150	1.27
	4800	7.67					4800	1.54
	5560	7.43					5560	1.66
	6440	0					6440	0
	7460	0					7460	0
	8630	0					8630	0

## Sheet: Fig 5B
	Size	PanD127TRASC131	PanD127TRASC131+POA
	0.01	0	0
	0.0105	0	0
	0.011	0	0
	0.0115	0	0
	0.012	0	0
	0.0126	0	0
	0.0132	0	0
	0.0138	0	0
	0.0145	0	0
	0.0152	0	0
	0.0159	0	0
	0.0166	0	0
	0.0174	0	0
	0.0182	0	0
	0.0191	0	0
	0.02	0	0
	0.0209	0	0
	0.0219	0	0
	0.023	0	0
	0.0241	0	0
	0.0252	0	0
	0.0264	0	0
	0.0276	0	0
	0.0289	0	0
	0.0303	0	0
	0.0317	0	0
	0.0332	0	0
	0.0348	0	0
	0.0365	0	0
	0.0382	0	0
	0.04	0	0
	0.0419	0	0
	0.0439	0	0
	0.0459	0	0
	0.0481	0	0
	0.0504	0	0
	0.0528	0	0
	0.0553	0	0
	0.0579	0	0
	0.0606	0	0
	0.0635	0	0
	0.0665	0	0
	0.0696	0	0
	0.0729	0	0
	0.0764	0	0
	0.08	0	0
	0.0838	0	0
	0.0877	0	0
	0.0919	0	0
	0.0962	0	0
	0.101	0	0
	0.106	0	0
	0.111	0	0
	0.116	0	0
	0.121	0	0
	0.127	0	0
	0.133	0	0
	0.139	0	0
	0.146	0	0
	0.153	0	0
	0.16	0	0
	0.168	0	0
	0.175	0	0
	0.184	0	0
	0.192	0	0
	0.202	0	0
	0.211	0	0
	0.221	0	0
	0.231	0	0
	0.242	0	0
	0.254	0	0
	0.266	0	0
	0.278	0	0
	0.292	0	0
	0.305	0	0
	0.32	0	0
	0.335	0	0
	0.351	0	0
	0.367	0	0
	0.385	0	0
	0.403	0	0
	0.422	0	0
	0.442	0	0
	0.463	0	0
	0.485	0	0
	0.508	0	0
	0.532	0	0
	0.557	0	0
	0.583	0	0
	0.611	0	0
	0.64	0	0
	0.67	0	0
	0.702	0	0
	0.735	0	0
	0.77	0	0
	0.806	0	0
	0.844	0	0
	0.884	0	0
	0.926	0	0
	0.97	0	0
	1.02	0	0
	1.06	0	0
	1.11	0	0
	1.17	0	0
	1.22	0	0
	1.28	0	0
	1.34	0	0
	1.4	0	0
	1.47	0	0
	1.54	0	0
	1.61	0	0
	1.69	0	0
	1.77	0	0
	1.85	0	0
	1.94	0	0
	2.03	0	0
	2.13	0	0
	2.23	0	0
	2.33	0	0
	2.44	0	0
	2.56	0	0
	2.68	0	0
	2.81	0	0
	2.94	0	0
	3.08	0	0
	3.22	0	0
	3.38	0	0
	3.54	0	0.0423
	3.7	0	0.11
	3.88	0	0.176
	4.06	0	0.223
	4.25	0	0.248
	4.45	0	0.254
	4.67	0	0.247
	4.89	0	0.237
	5.12	0	0.234
	5.36	0	0.25
	5.61	0	0.291
	5.88	0	0.364
	6.16	0	0.474
	6.45	0	0.621
	6.75	0.213	0.806
	7.07	0.642	1.02
	7.41	1.21	1.27
	7.76	1.85	1.54
	8.12	2.51	1.82
	8.51	3.13	2.1
	8.91	3.69	2.38
	9.33	4.15	2.65
	9.77	4.49	2.9
	10.2	4.71	3.12
	10.7	4.8	3.3
	11.2	4.77	3.45
	11.8	4.62	3.55
	12.3	4.37	3.61
	12.9	4.03	3.62
	13.5	3.62	3.58
	14.1	3.16	3.51
	14.8	2.67	3.39
	15.5	2.18	3.23
	16.2	1.7	3.04
	17	1.25	2.82
	17.8	0.853	2.58
	18.7	0.518	2.33
	19.5	0.258	2.07
	20.5	0.0828	1.8
	21.4	0	1.54
	22.4	0	1.29
	23.5	0	1.05
	24.6	0	0.826
	25.8	0	0.625
	27	0	0.449
	28.3	0	0.3
	29.6	0	0.179
	31	0	0.0892
	32.5	0.019	0.0294
	34	0.0836	0
	35.6	0.183	0
	37.3	0.308	0
	39.1	0.449	0
	40.9	0.596	0
	42.9	0.741	0
	44.9	0.877	0
	47	0.998	0
	49.2	1.1	0
	51.6	1.18	0
	54	1.23	0
	56.6	1.25	0.00792
	59.2	1.25	0.0248
	62	1.22	0.049
	65	1.17	0.0786
	68	1.09	0.112
	71.3	0.998	0.149
	74.6	0.889	0.187
	78.2	0.77	0.226
	81.9	0.645	0.265
	85.7	0.519	0.303
	89.8	0.398	0.34
	94	0.285	0.375
	98.5	0.185	0.408
	103	0.103	0.438
	108	0.043	0.466
	113	0.00748	0.492
	118	0	0.515
	124	0	0.536
	130	0	0.553
	136	0	0.569
	143	0	0.582
	149	0	0.593
	156	0	0.602
	164	0	0.609
	171	0	0.613
	180	0	0.616
	188	0	0.618
	197	0	0.617
	206	0	0.615
	216	0	0.612
	226	0	0.607
	237	0	0.6
	248	0	0.593
	260	0.00692	0.584
	272	0.0273	0.574
	285	0.0587	0.563
	298	0.0989	0.551
	313	0.146	0.537
	327	0.197	0.523
	343	0.252	0.508
	359	0.307	0.492
	376	0.362	0.475
	394	0.416	0.458
	412	0.466	0.439
	432	0.513	0.42
	452	0.555	0.401
	474	0.591	0.381
	496	0.622	0.361
	520	0.647	0.34
	544	0.665	0.319
	570	0.677	0.298
	597	0.682	0.277
	625	0.682	0.256
	655	0.675	0.235
	686	0.663	0.214
	718	0.646	0.194
	752	0.624	0.174
	788	0.597	0.154
	825	0.568	0.135
	864	0.534	0.117
	905	0.499	0.1
	948	0.461	0.0841
	992	0.422	0.069
	1040	0.383	0.0551
	1090	0.343	0.0425
	1140	0.303	0.0314
	1190	0.264	0.0217
	1250	0.226	0.0137
	1310	0.19	0.00741
	1370	0.156	0.00297
	1440	0.125	0.000461
	1500	0.0967	0
	1580	0.0714	0
	1650	0.0497	0
	1730	0.0316	0
	1810	0.0175	0
	1890	0.00743	0
	1980	0.00156	0
	2080	0	0
	2180	0	0
	2280	0	0
	2390	0	0
	2500	0	0
	2620	0	0
	2740	0	0
	2870	0	0
	3010	0	0
	3150	0	0
	3300	0	0
	3460	0	0
	3620	0	0
	3790	0	0
	3970	0	0
	4160	0	0
	4350	0	0
	4560	0	0
	4770	0	0
	5000	0	0
	5240	0	0
	5480	0	0
	5740	0	0
	6020	0	0
	6300	0	0
	6600	0	0
	6910	0	0
	7240	0	0
	7580	0	0
	7940	0	0
	8310	0	0
	8710	0	0
	9120	0	0
	9550	0	0

## Sheet: Fig 7A
Wavelength	PanD WT	PanDWT+200 μM POA
260	-173.432	48.7994	-0.173432	0.0487994
259	-102.592	110.178	-0.102592	0.110178
258	-119.502	92.9743	-0.119502	0.0929743
257	-122.819	117.718	-0.122819	0.117718
256	-101.043	123.678	-0.101043	0.123678
255	-112.707	83.3548	-0.112707	0.0833548
254	-116.787	80.7326	-0.116787	0.0807326
253	-112.417	82.4106	-0.112417	0.0824106
252	-118.886	68.4572	-0.118886	0.0684572
251	-131.41	67.7708	-0.13141	0.0677708
250	-147.179	69.927	-0.147179	0.069927
249	-162.209	54.0099	-0.162209	0.0540099
248	-177.18	53.1165	-0.17718	0.0531165
247	-204.859	42.0947	-0.204859	0.0420947
246	-228.794	21.9383	-0.228794	0.0219383
245	-256.643	-27.669	-0.256643	-0.027669
244	-303.127	-84.7241	-0.303127	-0.0847241
243	-343.685	-129.546	-0.343685	-0.129546
242	-396.997	-185.515	-0.396997	-0.185515
241	-455.227	-236.015	-0.455227	-0.236015
240	-538.733	-301.935	-0.538733	-0.301935
239	-629.642	-373.364	-0.629642	-0.373364
238	-728.815	-467.696	-0.728815	-0.467696
237	-859.388	-579.102	-0.859388	-0.579102
236	-1017.41	-713.748	-1.01741	-0.713748
235	-1186.5	-882.571	-1.1865	-0.882571
234	-1384.91	-1078.91	-1.38491	-1.07891
233	-1614.25	-1288.05	-1.61425	-1.28805
232	-1854.36	-1543.46	-1.85436	-1.54346
231	-2091.43	-1781.04	-2.09143	-1.78104
230	-2350.11	-2029.78	-2.35011	-2.02978
229	-2596.62	-2257.87	-2.59662	-2.25787
228	-2847.84	-2493.45	-2.84784	-2.49345
227	-3062.98	-2689.88	-3.06298	-2.68988
226	-3284.93	-2887.07	-3.28493	-2.88707
225	-3465.99	-3047.28	-3.46599	-3.04728
224	-3638.17	-3202.08	-3.63817	-3.20208
223	-3792.72	-3342.17	-3.79272	-3.34217
222	-3954.03	-3476.04	-3.95403	-3.47604
221	-4069.5	-3591.38	-4.0695	-3.59138
220	-4171.53	-3696.42	-4.17153	-3.69642
219	-4262.83	-3751.98	-4.26283	-3.75198
218	-4318.8	-3792.22	-4.3188	-3.79222
217	-4366.62	-3788.13	-4.36662	-3.78813
216	-4382.05	-3773.38	-4.38205	-3.77338
215	-4382.06	-3759.14	-4.38206	-3.75914
214	-4408.77	-3770.05	-4.40877	-3.77005
213	-4392.05	-3738.62	-4.39205	-3.73862
212	-4356.58	-3712.1	-4.35658	-3.7121
211	-4312.53	-3590.15	-4.31253	-3.59015
210	-4116.77	-3417.48	-4.11677	-3.41748
209	-3880.9	-3154.79	-3.8809	-3.15479
208	-3557.45	-2853.4	-3.55745	-2.8534
207	-3253.59	-2523.93	-3.25359	-2.52393
206	-2971.92	-2173.5	-2.97192	-2.1735
205	-2701.18	-1746.86	-2.70118	-1.74686
204	-2432.21	-1385.47	-2.43221	-1.38547
203	-2161.15	-983.723	-2.16115	-0.983723
202	-1798.68	-488.099	-1.79868	-0.488099
201	-1431.43	151.773	-1.43143	0.151773
200	-916.06	834.929	-0.91606	0.834929
199	-308.366	1876.96	-0.308366	1.87696
198	501.102	3087.64	0.501102	3.08764
197	1334.99	4448.09	1.33499	4.44809
196	2109.11	5612.24	2.10911	5.61224
195	2651.76	6601.26	2.65176	6.60126
194	2998.71	7318.72	2.99871	7.31872
193	3108.58	7681.35	3.10858	7.68135
192	2992.71	7887.91	2.99271	7.88791
191	2628.54	7621.66	2.62854	7.62166
190	2179.24	7197.23	2.17924	7.19723
189	1525.05	6690.06	1.52505	6.69006
188	1093.3	5938.3	1.0933	5.9383
187	440.064	5358.54	0.440064	5.35854
186	96.6576	4864.67	0.0966576	4.86467
185	169.796	4777.04	0.169796	4.77704
184	30.6137	4410.26	0.0306137	4.41026
183	81.951	3976.58	0.081951	3.97658
182	107.592	3432.91	0.107592	3.43291
181	-445.661	4429.04	-0.445661	4.42904
180	3019.26	3184.46	3.01926	3.18446

## Sheet: Fig 7B
Wavelength	PanD127TRASC131	PanD127TRASC131+200 μM POA
260	-0.109672	0.134958
259	-0.0896329	0.104384
258	-0.183552	0.113547
257	-0.225613	0.137213
256	-0.221903	0.142362
255	-0.233845	0.160822
254	-0.230732	0.146778
253	-0.22943	0.132398
252	-0.233548	0.106048
251	-0.255302	0.0682639
250	-0.290596	0.0219935
249	-0.321451	-0.0137355
248	-0.376401	-0.0541937
247	-0.423303	-0.0813428
246	-0.491377	-0.124626
245	-0.572116	-0.166301
244	-0.658988	-0.233605
243	-0.735634	-0.312321
242	-0.810179	-0.364733
241	-0.870065	-0.425683
240	-0.972487	-0.535174
239	-1.06752	-0.644748
238	-1.17602	-0.794606
237	-1.31631	-0.955061
236	-1.53512	-1.14703
235	-1.78535	-1.3769
234	-2.08069	-1.64686
233	-2.41925	-1.95766
232	-2.75032	-2.30095
231	-3.12173	-2.65842
230	-3.53082	-3.00914
229	-3.91872	-3.40301
228	-4.323	-3.78283
227	-4.66834	-4.10422
226	-5.00546	-4.46208
225	-5.34414	-4.75519
224	-5.65321	-5.00106
223	-5.92227	-5.24182
222	-6.12373	-5.43208
221	-6.31058	-5.61572
220	-6.43728	-5.73251
219	-6.52097	-5.81166
218	-6.59188	-5.87659
217	-6.57576	-5.92029
216	-6.53966	-5.8396
215	-6.43058	-5.70224
214	-6.30088	-5.57302
213	-6.13204	-5.39459
212	-5.92725	-5.23478
211	-5.69333	-4.97857
210	-5.22595	-4.53155
209	-4.5928	-4.0098
208	-3.74848	-3.11101
207	-2.83557	-2.11032
206	-1.85088	-1.04601
205	-0.781736	-0.0263691
204	0.253912	1.08472
203	1.38401	2.11835
202	2.43782	3.08514
201	3.57982	3.9848
200	4.79625	4.8047
199	5.99184	5.63041
198	7.02894	6.44359
197	8.19553	7.28333
196	8.88233	7.95044
195	9.13851	8.35628
194	8.71612	8.29271
193	7.35726	7.71055
192	5.55588	6.53074
191	1.49816	3.90383
190	-1.5823	2.79298

[truncated: 5 more sheets: Fig S2, Fig S3, Fig S4, Fig S5, Fig S6]
